# Supplementary material for: Diagnosing enterovirus meningitis via blood transcriptomics: an alternative for lumbar puncture?
Source: J Transl Med. 2019 Aug 23;17:282. doi: 10.1186/s12967-019-2037-6 (PMC6708255; doi:10.1186/s12967-019-2037-6)
Supplement: Supplementary file 1 — Additional file 1. Rheuma samples diagnosis. [file 12967_2019_2037_MOESM1_ESM.txt]

Samples	ID	Diagnosis
REU1	1	EOS
REU1	2	JIA
REU1	3	AGS
REU1	4	FMF
REU1	5	CRMO
REU1	6	JDM
REU1	8	JIA
REU1	9	CRMO
REU1	10	JIA
REU1	12	sJIA
REU1	13	CRMO
REU1	15	sJIA
REU1	17	JIA
REU1	20	MCTD
	EOS	early onset sarcoidosis (blau syndrome)
	JIA	juvenile idiopathic arthritis
	AGS	type I interferonopathy
	FMF	familial mediterreanan fever
	JDM	juvenile dermatomyositis
	sJIA	systemic onset juvenile arthritis
	MCTD	mixed connective tissue disease
	CRMO	chronic recurrent multifocal osteomyelitis
