# Supplementary material for: Diagnosing enterovirus meningitis via blood transcriptomics: an alternative for lumbar puncture?
Source: J Transl Med. 2019 Aug 23;17:282. doi: 10.1186/s12967-019-2037-6 (PMC6708255; doi:10.1186/s12967-019-2037-6)
Supplement: Supplementary file 2 — Additional file 2. EVM1 vs C (DEGs fold1_sig). [file 12967_2019_2037_MOESM2_ESM.txt]

Unnamed: 0	baseMean	log2FoldChange	lfcSE	stat	pvalue	padj	genes
gene10	276.56136488452097	1.2447073376414999	0.178605691874449	6.96902391283514	3.19147457228115e-12	1.0915908476360702e-10	CICP27
gene10009	91.4111399413558	1.86566433022144	0.170123931747596	10.9665013678935	5.53737715182429e-28	6.934026722339971e-25	LOC105374071
gene10010	1174.5384504661301	1.6914100208890601	0.18104561162305702	9.34245246667807	9.41281034583892e-21	2.9467325721556897e-18	PARP9
gene10011	634.459398289652	1.01263333758647	0.13972768627808302	7.247191766785241	4.25501332524599e-13	1.83030535021077e-11	DTX3L
gene10015	1770.3667032901399	1.3474617317060802	0.167996143423171	8.020789669629	1.0506750277143698e-15	9.32370674200074e-14	PARP14
gene10050	10.5292299663069	1.1684615342005902	0.243887935576547	4.79097718154187	1.65971003122713e-06	1.09674183828377e-05	MUC13
gene10053	45.8548765288226	1.05369168064079	0.16801319198420403	6.27148182947353	3.57628040192387e-10	7.02784309148771e-09	SLC12A8
gene10059	7.33354838557403	1.19902196987159	0.314966097856552	3.8068286651526404	0.000140760190052788	0.000458288990869543	LOC105374080
gene1007	7.47388626416683	-1.09883586389397	0.280093062211766	-3.9231098950362004	8.74132539829933e-05	0.000306231697975858	RPS27P9
gene10117	9.474579782056631	1.1130798548666299	0.28962401210034	3.8431891292252702	0.000121445805455229	0.00040541890624420403	LOC101927123
gene1013	29.5544632616308	1.1129188727241999	0.23041483592761397	4.8300660339156	1.3648777831373e-06	9.258003380052589e-06	EPHA10
gene10141	33.4359276722855	-1.17125143273332	0.232802162596061	-5.0311020296043205	4.876685213889111e-07	3.86027045277183e-06	GATA2
gene10169	138.560342343737	1.42692530762292	0.17166107376062803	8.31245707814164	9.37405619056256e-17	1.1359743362111798e-14	LOC105374102
gene10262	7.793230794113059	1.32842936745135	0.228200671537341	5.821321026366809	5.83843034417615e-09	8.40346232169415e-08	LOC105374119
gene10276	988.965896275035	1.04667984033854	0.124444747788416	8.41079964353445	4.0722482448431394e-17	5.66595527399779e-15	EPHB1
gene10306	5.083794342783861	1.02805654739422	0.289000084432431	3.5572880520544796	0.000374703207516672	0.00104669851250784	CLDN18
gene10308	4.16857844848522	1.5467772122778503	0.474316308515794	3.2610668967254	0.00110993850768782	0.00263208984358584	LOC105374128
gene1037	6.51811258089298	1.02883931198574	0.30815985781663896	3.33865455181356	0.00084185184629235	0.00207199613621201	LOC105378658
gene10415	129.42970136332198	1.62687218424854	0.175226808178811	9.28437949168366	1.626521279041e-20	4.88823861727789e-18	PLSCR2
gene10416	823.777351734847	2.00974189958414	0.237174884037255	8.47367084310853	2.37778694617588e-17	3.5260077478160704e-15	PLSCR1
gene10417	5.2361196533195	1.51127137241671	0.38465541134203096	3.92889669001149	8.53364883397447e-05	0.00030016923332987596	PLSCR5
gene10422	21.5526699483225	1.06305101457205	0.282421592914495	3.7640571445041604	0.000167178653934725	0.0005304345241678901	LOC440982
gene10438	219.751686677506	1.06225267647339	0.163819513897265	6.48428658590425	8.9152619011863e-11	2.06951599642368e-09	GYG1
gene10444	13.2698526543905	1.32629998998827	0.33978559142412995	3.90334382464367	9.48727775083234e-05	0.000329040222347686	CPHL1P
gene10452	9.49342996723167	1.0553663835462501	0.280254355999102	3.76574479916249	0.00016605333598816298	0.00052708663472373	TM4SF4
gene10467	4.62939646499019	1.14483761514133	0.311012321483785	3.68100405051321	0.00023231731392895098	0.000697644388337753	LOC730021
gene10485	50.819132172154895	1.9842601487556202	0.244984336145434	8.09953885205814	5.516790647252241e-16	5.29142388038577e-14	CLRN1
gene10486	62.534837717704	1.5627343448840703	0.22084861776917897	7.07604313157789	1.48328712838927e-12	5.5722153123156903e-11	CLRN1-AS1
gene10500	36.7380618961231	1.00489244265858	0.161662497252849	6.21598985376845	5.100209948477241e-10	9.660397667115719e-09	AADACL2-AS1
gene10513	19.5890875556311	1.023975230948	0.233601308276602	4.38343106253299	1.16824628424797e-05	5.66894967641536e-05	LOC102724289
gene10584	5.85806337132251	1.13550132057691	0.30637098143191804	3.7062952740164703	0.000210313091169456	0.000641642809279851	SHOX2
gene10602	16.7158070658206	1.35086982023891	0.24713247656203102	5.46617684179537	4.5984558850274505e-08	5.002374307360951e-07	IQCJ-SCHIP1
gene10641	5.84779955057717	1.12813618064353	0.34791499278875204	3.24256270648419	0.00118459876870036	0.00278047029537708	OTOL1
gene10666	5.77895902605304	1.12332586244352	0.38472585568246	2.91980860098646	0.00350246424563378	0.00700120114371988	LOC105374193
gene1070	5.37834859504498	1.01237510510132	0.285924295059574	3.54071032995075	0.000399051429348435	0.00110282236605122	BMP8B
gene10721	19.939194219488698	1.20737359036879	0.220301089716439	5.480561135321059	4.23978978675534e-08	4.6662530172590506e-07	CLDN11
gene10723	13.6970614834901	1.06977887165143	0.275391986322213	3.8845679060529	0.00010251203899284599	0.00035142530173365097	LOC105374214
gene10728	10.352365401593302	1.02852685162819	0.288761701694878	3.56185340919964	0.00036824598732189504	0.00103249963356581	LOC105374213
gene10750	1323.25674147538	1.26240740399734	0.16900299285842904	7.4697340126683	8.035708451058311e-14	4.14971042935487e-12	TNFSF10
gene10785	8.50590618071991	1.0982042960313199	0.290896783498571	3.77523698551557	0.00015985561445261399	0.000509999370100768	LINC01208
gene10793	8.09004054487059	1.19616796550838	0.249388722168189	4.79639959300836	1.61542872566422e-06	1.07409331789002e-05	LOC105374231
gene10800	39.0965037851786	1.73746692929059	0.198458587428893	8.75480850589608	2.04450316622602e-18	3.89912182764542e-16	LOC105374234
gene10847	13.9844934807496	1.03831551094131	0.221282563279558	4.69226086119378	2.70202288434674e-06	1.66040337549552e-05	LINC01206
gene10849	6.871948543493639	1.53178892827562	0.41648804612037504	3.67787009145732	0.00023518968417072202	0.0007049435480329901	LOC105374243
gene1086	5.25864694777259	1.1019862954180601	0.402485535144192	2.7379525453586	0.00618229960574586	0.0114671686235609	LOC728602
gene10863	50.093888123924295	1.4243789452637199	0.207869383168827	6.852278693235331	7.26827783191654e-12	2.2259100860244398e-10	LAMP3
gene10879	5.81175748148744	1.0486457268429799	0.347185177035996	3.02042194253662	0.00252422763072182	0.0052946007970861705	CYP2AB1P
gene10908	10.845897088926401	1.01223484953774	0.258955099362088	3.90892031873977	9.270953382514759e-05	0.000322430626819754	LOC105374252
gene10910	27.579818271808897	1.1449308340164601	0.195787302957569	5.847829847600419	4.98027595292991e-09	7.275140633768e-08	LOC105374251
gene10912	8.31717682353578	1.1074465865377099	0.24311230556986	4.55528807536844	5.23138344450663e-06	2.90292169677903e-05	LOC105374315
gene10918	10.3656291436926	1.2218317439821	0.251437376671614	4.85938789274696	1.17749234740388e-06	8.171390859138961e-06	EHHADH-AS1
gene10935	30.821610675476602	1.49577507928244	0.192287634013996	7.77884176979147	7.319153664878808e-15	5.12340756541517e-13	LOC344887
gene10975	53.7291137035111	1.8943231641721001	0.257789465338906	7.348334276118339	2.0069208912223e-13	9.44384068646152e-12	RTP4
gene10981	2764.45507358786	1.4358103881310502	0.19696357020366895	7.289725641378079	3.1058685187036103e-13	1.3890134208646698e-11	BCL6
gene10983	95.6859087510142	1.48436634122112	0.191321368674417	7.75849739893485	8.594150627788509e-15	5.887907451378511e-13	LOC105374264
gene11008	4.69366118417988	1.27765249000142	0.32763269632688397	3.89964891882062	9.633227196522429e-05	0.000333277789171106	TMEM207
gene11026	6.710112752129951	1.03908203120793	0.32486729992556895	3.19848144595038	0.00138153422786832	0.00316396885756472	LOC105374277
gene11049	6.04737049566223	1.24182141443994	0.41257317630328	3.00994220120381	0.00261297408585632	0.00545286879874098	LOC105374284
gene11055	26.7135873785073	1.07766424422194	0.266473575014342	4.04416927330952	5.2508972797732796e-05	0.000200738169413314	LOC285389
gene11058	22.8970053957678	-1.45247465912523	0.275498522351286	-5.272168600865269	1.3482113560301498e-07	1.2704299316437901e-06	HES1
gene11080	4.36054238554187	1.8399623485421202	0.408388056292611	4.50542644475328	6.62397815365903e-06	3.51718415979916e-05	LOC105374295
gene11093	7.51717568116813	-1.0359871349512	0.279446220201478	-3.70728626855021	0.000209492089982632	0.000639657505853229	LOC105374297
gene11150	9.51261222896823	1.07424836206848	0.27716590332712	3.87583158380277	0.00010626116557448299	0.00036240379362216003	LOC101926923
gene11158	8.01965728992267	-1.0322711487457	0.241015916114447	-4.28299991713215	1.84390240255697e-05	8.312312030726801e-05	LOC101926986
gene11174	744.446497187084	1.21955901407424	0.153408557697371	7.949745649001289	1.8689483781112797e-15	1.5153272101664902e-13	FAM157A
gene11177	15.2970464784011	1.18411122371424	0.258325547230007	4.583794504304031	4.56613001388071e-06	2.59180484796956e-05	CICP6
gene11178	169.293362797496	1.2703506013556498	0.20882220739209398	6.08340758974157	1.17654742220955e-09	2.0305803136756e-08	LOC101927097
gene11334	22.597890668060604	1.06871566077611	0.24153212225782503	4.42473510680829	9.65606927580969e-06	4.829105868132921e-05	CRMP1
gene11360	10.0849584092054	1.1486153967352701	0.265960966453528	4.31873673814449	1.56924834064505e-05	7.27795423830027e-05	LOC105374370
gene11377	7.852002547440421	1.341205957201	0.31964229261715804	4.19595900848888	2.7171939132644397e-05	0.00011464910296701699	HTRA3
gene11435	12.049819332776199	1.18126051478133	0.239478751636233	4.93263183773253	8.11289844433252e-07	5.93523956297485e-06	LOC100420821
gene11499	35.2573852405671	1.25750300863851	0.18751848201956897	6.70602169500967	2.0000200062590302e-11	5.46429708376709e-10	C1QTNF7
gene11502	1157.90102065214	1.2547542855650402	0.150334742654573	8.34640259070462	7.03736326503115e-17	8.715503735923201e-15	CC2D2A
gene11505	572.758183262085	1.26183816890395	0.15244607260159	8.27727567768635	1.2602523670852798e-16	1.4872297567592802e-14	BST1
gene11512	41.073320391702204	1.0840556685101201	0.203587685365816	5.3247605156581	1.0108613047718099e-07	9.971472126720591e-07	PROM1
gene11513	5.36857109375529	1.05290610576464	0.42490484208549106	2.47798095356322	0.0132128198277832	0.0222700186134924	LOC105374502
gene11520	28.940237479376396	1.06004765657765	0.26398059219886	4.01562723891119	5.92879014234005e-05	0.000222021813936442	LOC105374505
gene11529	4.773047446445781	1.88753587052654	0.418872816449068	4.506226702720519	6.59905836981617e-06	3.5089119050638395e-05	CLRN2
gene11531	150.93012337294	1.1709619051128501	0.172428804628584	6.79098777976876	1.11368359935863e-11	3.2642949713320497e-10	LAP3
gene1154	9.840671481296699	1.06947695609715	0.265413642692923	4.02947243120623	5.5902171117246e-05	0.00021137979147504198	LOC339539
gene11562	28.5428969348303	-1.22967214407923	0.20090062503394898	-6.12079800085956	9.310787678053999e-10	1.6395715176823202e-08	RPS27P13
gene11563	12.0828158790968	1.03964550288195	0.270385403533412	3.84505039582687	0.000120527665308481	0.000403189904430567	LOC105374520
gene11571	16.8809240621539	1.1290921798828302	0.23373312548574302	4.8306896060896705	1.36060974674182e-06	9.23183133400383e-06	LOC105374528
gene11578	8.35965316068126	1.11038471067896	0.327745354175021	3.38794950571898	0.0007041722672118941	0.0017803749750932199	LOC105374530
gene11607	8.54674063743551	1.1063501824122	0.260542723856682	4.24632922399619	2.17301265769698e-05	9.53097982185056e-05	LOC105374540
gene11609	4.2207957401646	1.07505623677943	0.32261379179781396	3.3323319216717797	0.000861214739416507	0.00211250192909436	LOC105374541
gene11623	8.08986541268913	1.08103702396949	0.35886736438147904	3.0123581335759	0.00259226570457953	0.00541366339120009	LOC105374548
gene11638	7.37526622190303	1.19581321680251	0.326507561164402	3.6624365222599	0.00024982767105728796	0.000743381611304457	LOC105374561
gene11659	22.455318028777498	1.04711001154683	0.22313724923931	4.692672402821559	2.69659118139173e-06	1.6587508905191e-05	LOC101928622
gene11661	9.138585805693081	1.42057784661836	0.317524610680938	4.4739141434483	7.6800589767879e-06	3.96855867347087e-05	LOC105374393
gene11708	1682.29173984525	1.01303160857778	0.14435886479426802	7.017453413903611	2.2594845822986e-12	8.04562124565725e-11	TLR1
gene11721	764.0383852565969	-1.2379345696656499	0.221094446054198	-5.59912106232731	2.1544131174468703e-08	2.6037786416757397e-07	RPL9
gene11738	1448.01951976149	-1.0913990019834099	0.135386017551881	-8.061386409901461	7.54339687802027e-16	6.997043853110159e-14	RHOH
gene11740	9.96176963643734	1.0607978328458	0.293288845059419	3.61690480465046	0.000298146891241592	0.000862971153855464	CHRNA9
gene11742	5533.8156052658105	1.08730822728062	0.15740165528413097	6.9078576417629405	4.92027348722451e-12	1.56216289583353e-10	RBM47
gene11746	114.197931055963	1.0659562648585001	0.14314761923285402	7.44655252089479	9.58109042837849e-14	4.863913924676831e-12	NSUN7
gene11777	8.649700542428121	1.5158987901477599	0.309413902695513	4.899258814622559	9.61988570185906e-07	6.8401332403755e-06	LOC105374431
gene11783	7.33107468431487	1.44049263547416	0.341330574980112	4.22022737212479	2.4405604141475302e-05	0.000104961327484994	LOC105374436
gene11787	6.00816800659242	1.30563246200195	0.385437714173147	3.3874019432759397	0.000705579340517567	0.0017831324515378399	LOC105374438
gene11821	2320.76196041943	-1.0371643373100101	0.139766859495374	-7.42067426466239	1.16525577726987e-13	5.79798349219932e-12	TXK
gene11831	18.4097953796357	1.0747814243479399	0.22696888803379398	4.7353689470775	2.1865695993772497e-06	1.3860691826685901e-05	CWH43
gene11848	9.10435870029974	1.06869997251237	0.3377194589814989	3.1644607501604503	0.00155370616737494	0.00350100340024304	SPATA18
gene11855	4.791066674118411	1.16601923353208	0.33895522966268604	3.44003907150941	0.000581630214005806	0.0015171791486738699	ERVMER34-1
gene11876	7.69327170662635	1.19517791112708	0.353938701427973	3.37679351341097	0.0007333608120432731	0.00184177745999503	LOC105377656
gene1188	4.71869316262708	-1.01746138582678	0.29972144868734996	-3.3946899372161	0.000687063637085884	0.00174435845685017	LOC105378688
gene11882	12.4920188721691	1.3013201073371699	0.312455277106233	4.16482038450171	3.11597778162695e-05	0.00012934869889365	KDR
gene11929	41.9566188602098	1.00647335048138	0.22745174597499698	4.42499725015087	9.64435117066425e-06	4.82431592070067e-05	IGFBP7-AS1
gene11935	6.32634290467633	1.12093994882677	0.25487922343804503	4.39792594196775	1.09290255459152e-05	5.36688966895268e-05	LOC105377672
gene11958	10.999491676017099	1.02433573105437	0.211554768075738	4.84194112177917	1.28576866140601e-06	8.80620651111868e-06	LOC105377253
gene11977	6.54396015480868	2.02523703938427	0.32293972252269	6.271254039496419	3.58151714915299e-10	7.03200318309308e-09	LOC728048
gene12010	12.5846018272634	1.01691958839741	0.23411582729533803	4.34366014526035	1.4012824136736801e-05	6.62157350192973e-05	TMPRSS11E
gene12035	11.7059654575671	-2.83743445076455	0.327175509852822	-8.67251479806955	4.2267983053255395e-18	7.32861798477213e-16	UGT2B11
gene12046	6.9077526607756505	1.4862626417232	0.381390045745973	3.89696233108594	9.74067625894626e-05	0.00033653409392496697	UGT2B4
gene12063	5.3381507112813695	1.39947820093831	0.29529463265382694	4.739260542466111	2.14499553836749e-06	1.36384201508613e-05	PRR27
gene12072	10.4918716781676	1.3039979680265399	0.231882105222726	5.623538594209441	1.87084941567891e-08	2.30179835313333e-07	MUC7
gene12077	13.350866354602699	1.2399178025561202	0.24928168723194602	4.9739626537525305	6.559795184204529e-07	4.96167058563658e-06	LOC101927297
gene12092	9.71643666203113	1.0913473797638	0.292189759042165	3.73506375904952	0.000187667634280543	0.0005833717386130809	LOC105377273
gene12101	7.4533076442225505	1.2395671053880402	0.316852266592404	3.91212951928352	9.148582123728629e-05	0.000318808314654911	LOC728040
gene12125	4.18570580803715	1.8390131779625498	0.37863573419177293	4.85694563902709	1.19210304435779e-06	8.254993124370099e-06	AREG
gene12126	13.1435572573049	1.0835495600253902	0.268402005072925	4.03703973720685	5.4129902981634205e-05	0.00020602634468186998	BTC
gene12171	7.55960188269024	1.08495365581354	0.337374953594269	3.2158690034776902	0.0013005018094823	0.0030095801628060603	LOC105377289
gene12173	7.149394977657679	1.4626187212634	0.365021137348374	4.00694253458392	6.150982097152509e-05	0.00022878405358055698	RPL26P17
gene1219	4.3207751729814	-1.34997188808086	0.350956514001979	-3.8465503109973596	0.00011979254154380701	0.000401147509493003	RPS15AP11
gene12202	383.856863089969	2.1173628826741	0.27456199306966605	7.711784355152361	1.24070649834769e-14	8.08252152391817e-13	ANXA3
gene12203	114.18191281205799	1.04466410145718	0.18215965036816797	5.734882007874821	9.75802537201959e-09	1.30842291424939e-07	LINC01094
gene12288	2115.3256376805703	1.1458068776196102	0.16417674029025697	6.97910602679693	2.97064231982233e-12	1.02782011575467e-10	WDFY3
gene12289	38.7864686934494	1.2419344818522602	0.18984740363872402	6.5417512067514805	6.08025947217583e-11	1.4784147627059698e-09	WDFY3-AS2
gene12332	45.3858085582166	1.11689084252285	0.16428210936326698	6.79861518002022	1.0562954603329599e-11	3.11634812511846e-10	LOC105369192
gene12334	254.846725593582	1.1875877952920801	0.172453434546262	6.88642588311863	5.72115458387929e-12	1.78855512233896e-10	HERC6
gene12335	37.9710811424679	1.1608366201451499	0.19427379786287	5.97526085820662	2.29722296626184e-09	3.65932195473794e-08	LOC102723458
gene12336	806.020819443938	2.9214866995513202	0.267820514615635	10.9083753488567	1.05118140485274e-27	1.12826804120861e-24	HERC5
gene12349	6.74442013392441	-1.04128482832316	0.275945393058848	-3.7735177122565604	0.000160961786057905	0.000512933572416601	TIGD2
gene12402	7.13792611406151	1.0392766479849	0.35545382179295204	2.92380214887734	0.00345784453776979	0.0069252524759166895	LOC105377343
gene12421	7.6515985097765	1.27894649277824	0.31734385855603897	4.03015989846986	5.5738923319646706e-05	0.000210939444530698	C4orf17
gene12434	28.0834973695651	1.00501046759096	0.22293972946348198	4.507991778807559	6.54441113273753e-06	3.4864341038029804e-05	EMCN
gene12470	14.580047365290199	1.1183371154640702	0.28948990516773804	3.86312992439606	0.00011194343014696599	0.000378008227043089	LOC105377350
gene12489	7.09634582935655	1.14134370975877	0.276415713506562	4.12908403534617	3.64211278014842e-05	0.000147782577973979	LOC101929558
gene12512	1449.6342733426502	-1.1903918713988502	0.14021445204943	-8.4897944113435	2.07002966891314e-17	3.1525992390069102e-15	LEF1
gene12513	13.4220173353633	-1.16449851266504	0.23471373376829502	-4.961356517018361	7.00025707670261e-07	5.249028426775679e-06	LEF1-AS1
gene12519	1522.2986179329	-1.12135363867696	0.181476297424904	-6.17906390304763	6.44827932640401e-10	1.17974201312619e-08	RPL34
gene12532	5.94057780746737	-1.1208272084698898	0.285120303544162	-3.9310676740223394	8.456946088744141e-05	0.000297982749476775	CDC42P4
gene12538	28.2113146586584	1.00709212762163	0.238128004415758	4.22920491897838	2.34518659563552e-05	0.000101420771039188	CFI
gene12561	4.28618100965154	1.3047053438876102	0.38207180805658003	3.4148171008063595	0.00063824853324836	0.0016392358207169698	LOC105377368
gene12572	2028.05172157435	1.0872295021076301	0.14555437782635902	7.46957610168657	8.045356954871679e-14	4.14971042935487e-12	ALPK1
gene12574	4.9104917079694905	1.3973153456934	0.39011465660298206	3.58180684073975	0.00034122605347898597	0.000967450974266206	TOX4P1
gene12604	10.9146258175342	1.09730307799448	0.31830003947821395	3.4473859311901895	0.00056603937622171	0.0014826876862332802	LOC105377379
gene12623	7.589881123934231	1.13526382701666	0.399688373247686	2.84037240761352	0.0045060895007459295	0.008699550950476509	TRMT112P1
gene12642	275.221025133824	-1.2410619368505702	0.189145647662701	-6.56140890465386	5.3301733927043296e-11	1.31159506846676e-09	SNHG8
gene12681	245.319572578235	1.0941121935039801	0.134720950286019	8.12132182248657	4.611334478234481e-16	4.5734821577946296e-14	PRDM5
gene12689	6.983078364513889	1.155789873579	0.29903125316532003	3.8651139683383398	0.00011103733942190401	0.00037551112236605	LOC105377401
gene12722	7.730689904003019	1.27604218863618	0.306387570539152	4.164797502688259	3.116290298908e-05	0.00012934869889365	LOC105377406
gene12742	21.0860655630682	1.1991999960791	0.230280015986165	5.20757301037858	1.91326566435174e-07	1.72362142583886e-06	INTU
gene12758	4.483788231325209	1.0059923818859	0.395680349356552	2.5424370543592096	0.0110082427177455	0.0189452386697705	LOC102724309
gene12764	6.3448311452023605	1.00742580817803	0.394158947670953	2.55588719761611	0.0105917448447638	0.0183306149263648	LOC105377416
gene12799	7.32119938359745	1.5308409770265299	0.35091213472845	4.36246235317898	1.28606721501499e-05	6.16003872650569e-05	LOC105377434
gene12802	24.2059233180159	1.1873159441428702	0.21323390993342	5.56813850345657	2.5747513358310296e-08	3.03529786138239e-07	LOC105377436
gene12812	17.9355631601796	1.3002638900553798	0.309351020464139	4.20319896829338	2.63169067400028e-05	0.000111647483139406	LOC105377440
gene12832	28.4552702476698	1.0642148133395302	0.16420165661448902	6.48114541157207	9.102888703872779e-11	2.10216403131549e-09	LOC105377448
gene12848	12.892476563348	1.0428960123231	0.18831762334274602	5.53796290443293	3.06010054041128e-08	3.53172893911266e-07	LOC101927490
gene12860	18.1824687916937	1.37328422701076	0.289280009083405	4.7472489763881995	2.0620206304800703e-06	1.31874383385536e-05	MGAT4D
gene12972	939.545388656752	-1.0974777998534302	0.21696962281214902	-5.05820946558779	4.2321142136374296e-07	3.41906288083827e-06	RPS3A
gene12983	8.09799842973979	1.0532074942983	0.37557276878229706	2.8042701224400894	0.0050430634875493294	0.0096043158675467	LOC102724700
gene12989	4.01005617613951	1.1112312920121998	0.316341250555463	3.5127612667048402	0.00044347575303842803	0.0012056378571325699	LOC105377490
gene13	17.4311964246646	1.05714750253625	0.25757933495029	4.10416271452937	4.0578180071975e-05	0.00016211133974163702	LOC105379214
gene13018	1106.67291332724	1.29565149746177	0.155838952469472	8.31404136726074	9.249688573502758e-17	1.1269620564689301e-14	TLR2
gene13019	78.2278772035548	1.45541772194924	0.15858407494459698	9.17757802892695	4.40895950396125e-20	1.2119261856010501e-17	RNF175
gene13032	4.98366178436096	1.4868697905309498	0.40159659561569	3.7023964016712303	0.00021357257976402298	0.0006500912826308	LOC105377500
gene13047	10.691383211442501	1.05354212331732	0.281311861817589	3.7451038022721805	0.000180319205246882	0.0005644208979676049	LOC105377505
gene13057	6.68510915491892	1.64314198543109	0.28273127781967605	5.81167389084937	6.18512397641728e-09	8.806866356819051e-08	LOC102724785
gene13086	5.37444804315479	1.03048706722689	0.43104100872351503	2.39069380029194	0.0168165712895574	0.0274909716323342	LOC105377512
gene13089	21.5446732323568	1.07471770340775	0.166732123297117	6.445774708288241	1.15011400838932e-10	2.5692338700788104e-09	LOC105377514
gene13114	4.855452229820861	1.14896777424392	0.358171113930425	3.2078739171219395	0.00133720107520512	0.00307933308491248	APELA
gene13134	46.113700587965496	1.09817692554289	0.171600792961539	6.39960286074563	1.55781605706094e-10	3.37951625853258e-09	CPE
gene13151	19.5664216721372	1.10895598048139	0.194182290304849	5.71090174464638	1.12379116760222e-08	1.4778443942680301e-07	ANXA10
gene13153	560.22293634303	2.0073080109925403	0.194543051770769	10.3180658097096	5.83874937823872e-25	4.24533583824196e-22	DDX60
gene13154	1498.5313850314499	1.83187129309072	0.17814222654950398	10.2831952231251	8.38991129052805e-25	5.730563651166729e-22	DDX60L
gene1316	13.904715257483002	1.25637912381856	0.339514803146787	3.70051353335356	0.000215163603517612	0.000654139145304422	SLC5A9
gene13177	7.04142973094592	1.56060284924151	0.309276977548003	5.04597161293485	4.51222403386891e-07	3.60913874107186e-06	AADAT
gene13188	10.4410629183579	1.16284733525919	0.314276314404683	3.7000794586188	0.000215531971969806	0.0006551706875521809	LOC105377535
gene13211	10.1557891383564	1.1901749640994599	0.279617863997284	4.25643393124205	2.07713380234378e-05	9.18191722000957e-05	LOC105377542
gene13251	19.4880955877131	1.03489782285703	0.261464293925885	3.95808470563242	7.55531659606993e-05	0.000271735816300329	VEGFC
gene13272	5.270278991562519	1.0195520013455501	0.349743075625905	2.9151456380400003	0.0035552259394610796	0.007090319649217191	LOC105377568
gene1329	9.797655112745211	1.37225636609617	0.337029112401272	4.0716256121588	4.66861747659258e-05	0.000182186007483374	LOC105378708
gene13305	5.05717056361771	1.35103915423367	0.348834266529783	3.8730115813273196	0.00010749871732350601	0.000366015270161908	LOC105377580
gene13312	26.7823020444451	1.03690362027703	0.205251659657655	5.05186473038276	4.37517517150457e-07	3.5107315188933e-06	ENPP6
gene13318	16.418793176182	1.3267036363270202	0.211050210984238	6.2861990525378	3.25332762133918e-10	6.43810400219361e-09	LOC728175
gene13328	4125.91840392062	1.7322341465701698	0.19532987033324498	8.86825012280439	7.43042811675164e-19	1.58001745048662e-16	ACSL1
gene13330	81.7591348773161	1.6373327978919	0.22616335817251002	7.239602432163191	4.5000190363870505e-13	1.91739941550405e-11	LOC105377587
gene13331	169.175725780093	1.9641872048463203	0.256664876080941	7.65273080928649	1.96755516218524e-14	1.21503269467549e-12	LOC731424
gene13332	12.967523829714802	1.63987288890113	0.36414694982303997	4.503327268560231	6.68977436723995e-06	3.5454388487559e-05	MIR3945
gene13333	4.970381102107259	2.92049895749796	0.490999266108034	5.948071940407691	2.71319352147127e-09	4.2616990922621804e-08	LINC01093
gene13334	38.291700327684495	1.16898543167126	0.16276152506557098	7.182197581402121	6.859968342393531e-13	2.8319356490393805e-11	LOC101928810
gene1334	14.534539389089	1.00261265993458	0.256871484834673	3.9031683901382594	9.49415996561617e-05	0.000329228254807675	LOC105378712
gene13350	10.384108254751	1.10133075777749	0.24442099050982002	4.50587633852683	6.60995754416647e-06	3.51304982422806e-05	PDLIM3
gene13364	7.767155888531099	1.20853459011649	0.322357664114047	3.74904872647581	0.00017750659811652	0.000557708213206908	F11
gene13397	5.47736310597577	1.0740239715536999	0.324021952391067	3.31466421835963	0.0009175326812168971	0.0022338719631269	LOC105377609
gene13401	5.1096619646468	1.5320191009217	0.42360706416729904	3.61660423187996	0.000298493153769493	0.000863786838613991	LOC101930028
gene13439	6.410898145952309	1.30575793801267	0.39521058392653496	3.30395488157118	0.0009533117335113019	0.0023080178811326303	LOC105374602
gene13488	6.91457731023507	1.31131893531591	0.26202811309727	5.00449711222066	5.600805157942161e-07	4.34718141391241e-06	SLC6A3
gene13507	15.1951709620346	1.1908952751192	0.310293865365827	3.83795945728792	0.000124060958687579	0.000412743027131813	IRX2
gene13511	6.72851683604491	1.2199110074801598	0.3555737698199671	3.43082395559666	0.000601750981180799	0.00156081324692925	LOC105374620
gene13522	4.25828859395654	1.07528574485793	0.32100280083604	3.3497706003106	0.000808785125736374	0.0020035200892025602	LOC105374627
gene13535	5.34986266503797	1.14512489397069	0.40744969577947	2.8104693802262206	0.00494692958307483	0.00944227223325486	LOC105374634
gene13554	4.03717473138064	1.1100797375348999	0.40084995777578897	2.76931484212807	0.00561743230339461	0.0105487731499221	LOC105374642
gene13562	5.15579826064755	1.6208854506361001	0.324531133213263	4.9945453139959595	5.897454387383079e-07	4.533588473263e-06	LOC105374644
gene13572	13.1354449599816	-1.30155880460306	0.254298468243272	-5.118232970864519	3.08411498214546e-07	2.59773400784429e-06	MIR4458HG
gene13575	8.98244325920424	1.07327148333908	0.314261667010583	3.41521603175017	0.0006373144334791191	0.0016373648341257302	LOC101929307
gene13576	6.963834423585019	1.18997592705905	0.40618178398866794	2.92966345111195	0.00339329298848733	0.00681804456770409	LOC101929284
gene13592	6.601679040791531	1.08274654340921	0.307571020186914	3.5203139188835495	0.000431036321333829	0.0011775007493472901	LOC105374651
gene13596	657.7398683151509	1.2284192841240802	0.161149035842676	7.622877032434389	2.48083189185098e-14	1.4832347703533402e-12	ROPN1L
gene13599	70.8545547600755	1.3703161766815701	0.18584651812975697	7.373375570721331	1.6636095957117098e-13	7.92764488104482e-12	RPL30P7
gene1360	7.11487163755898	1.3648853626761202	0.329185480392782	4.14625019623448	3.37964521711204e-05	0.000138630033109564	LOC105378719
gene13600	23.041321757696398	1.5476238732641598	0.21907878544947101	7.064234312277139	1.6150402990061598e-12	5.98733689796034e-11	LOC101929412
gene13601	32.6398888120005	1.8252980220256	0.20265925560045	9.00673407004043	2.1228403690398898e-19	5.3165357686843395e-17	LOC389273
gene13612	5.505808540615329	1.08367613605452	0.340638780703594	3.1813058214222503	0.0014661277088775	0.0033321776072101302	LOC105374657
gene13617	4.26118403823327	1.1791946263781499	0.335038064153553	3.5195840489267702	0.000432224064315798	0.00118031625995615	LOC105374660
gene13650	224.916215671452	1.07902601055443	0.158385058950373	6.812675499224469	9.580007448477429e-12	2.85248834727452e-10	MYO10
gene13653	262.000799506092	1.6983985834412398	0.206071595796305	8.241788864099691	1.6965475595803098e-16	1.9510296935173598e-14	LOC285696
gene13657	3299.96776315397	1.2219140613482	0.17981295047297	6.79547306317007	1.07957687986611e-11	3.17257664565607e-10	BASP1
gene13661	17.6019911370321	1.6158794287691798	0.225806415949542	7.156038600472111	8.30417694492073e-13	3.36043354288175e-11	LOC101929544
gene13697	10.3675967385588	1.4038490596387698	0.32772974880122696	4.28355700016182	1.83928950510022e-05	8.29815561348256e-05	LOC105374680
gene13711	5.154693069197	1.2894716347484598	0.35920195048265996	3.58982358813976	0.00033090182840616	0.0009434008616588481	LOC105374687
gene13751	7.764728928593861	1.2709827340678999	0.32049175209580605	3.96572681124088	7.31726333752047e-05	0.00026452464415029905	LOC105374705
gene13758	29.502043255359997	1.0042260915127499	0.22690892731138199	4.42567907491216	9.613936410068089e-06	4.81444404983192e-05	CDH6
gene13783	10.7772079347985	-1.00879540213791	0.26389711551165	-3.8226844586081703	0.00013200666026771498	0.000434432781783368	RPS8P8
gene13821	10.7253907897327	1.1307380604112098	0.302175439701024	3.74199194193272	0.00018256737078943	0.000570428131077592	UGT3A1
gene13881	3078.03764451449	-1.05240702316171	0.169963048817906	-6.19197543513847	5.94148134567648e-10	1.0986135318420698e-08	RPL37
gene13885	10.2331998418943	1.27505359665318	0.31420413293424604	4.05804209112682	4.9485850246688103e-05	0.00019102775553354198	MROH2B
gene1391	523.803494718245	-1.0637736189856	0.124480431884824	-8.54570957762953	1.27748905126116e-17	2.0567573725304603e-15	FAM159A
gene14039	48.476526284711	1.20747848220563	0.15066051086693202	8.014565165467321	1.10527347267528e-15	9.73158752894561e-14	LOC101928448
gene14149	15.190646792811599	1.06531653969831	0.281208202358269	3.7883551431443	0.00015164797045270402	0.000488515828784327	LOC101928819
gene14157	6.10081541348504	1.61384888920396	0.370526303627996	4.3555582246172895	1.32728229010755e-05	6.32894918955453e-05	LOC102467655
gene14162	4.29716894341739	1.36225997648723	0.35754109688580393	3.81007942402304	0.00013892215474212198	0.000453221214052313	LOC105379012
gene14183	4.42884220195121	1.2651534321084499	0.34874035776536194	3.6277803928837598	0.00028586824866679304	0.000831844865085142	LOC101928924
gene14186	1241.4191622271499	1.44064120784287	0.19397015550443	7.4271281790562105	1.1098080389342302e-13	5.57128579010634e-12	LOC643784
gene14211	924.994518686604	1.37910028336799	0.222031328277508	6.21128691192762	5.25524194064144e-10	9.91239776920988e-09	LOC728535
gene14227	3304.3387985268896	1.15912538034601	0.166218945166322	6.97348535803882	3.0918362957750698e-12	1.06073044302542e-10	NAIP
gene14236	50.4472787258669	1.09694865004345	0.23410164486335502	4.6857793360817	2.7889662587408698e-06	1.7077777634343697e-05	LOC102724392
gene14246	10.9801877042747	1.23398896844922	0.294407196531765	4.19143615708481	2.7719419319009802e-05	0.000116653418866781	LOC105379028
gene1426	14.265124974814698	1.0050682508089	0.18390068882927202	5.46527724940701	4.62183845276734e-08	5.0253853702545e-07	LOC105378733
gene14273	8.42537605243498	1.23699471197951	0.284032682118069	4.355114005737231	1.32997681004337e-05	6.339115520908791e-05	LINC01386
gene14280	8.921680157265131	1.4607132364755602	0.29546172918716995	4.94383228749813	7.66016093003239e-07	5.64987000533148e-06	LOC105379034
gene14301	4.46984220240159	-1.0086891747016	0.326029911617711	-3.0938547009280097	0.00197574221890077	0.00429442908524816	LINC01336
gene14372	20.439977353714102	1.1258019499161203	0.23834354148164702	4.72344223349893	2.3188584703229803e-06	1.4587516025978198e-05	LOC105379047
gene14375	12.3567248828772	1.0379633706993001	0.277194972675516	3.74452451529249	0.000180735729865603	0.000565567590055629	LOC102724557
gene14412	5761.50343800082	-1.07905395448742	0.17857988845380102	-6.04241588361485	1.51823507091174e-09	2.55190294544002e-08	RPS23
gene14426	6.659978824562139	1.10343415545131	0.310743187526672	3.55095203931575	0.00038384035639855697	0.00106759151446489	LOC105379053
gene14468	6.34876576647194	1.40739666411834	0.300604628773664	4.68188620334926	2.84247269144302e-06	1.73300877644375e-05	LOC105379069
gene14514	4.54541669794754	1.737801816605	0.42837016936965794	4.0567759869044	4.97547613429147e-05	0.000191901492243206	NR2F1
gene14526	1955.88549913728	1.18761177494474	0.134759181841138	8.812844948441171	1.2200924811158299e-18	2.47755716435592e-16	MCTP1
gene14543	7.305751419157059	1.123461447762	0.378767514558442	2.96609768414723	0.00301604676821244	0.006163903722505071	LINC01554
gene14672	1721.1426170226098	-1.1673310949266298	0.130507190422017	-8.944573024305132	3.73390425643496e-19	8.85917915158358e-17	CAMK4
gene14673	44.065909265056106	-1.11586581280982	0.146609243844512	-7.6111559104231	2.7165528852080104e-14	1.6071155389130902e-12	STARD4
gene14725	7.34863570107703	1.10032070703074	0.30507979106816496	3.6066653355773903	0.00031015726335203303	0.000892271182636224	LOC102467217
gene1473	6.8159913491929105	1.34638570248608	0.34382414240692	3.9159137955257703	9.00624269610442e-05	0.000314534723226206	LOC105378737
gene14731	9.62295779967199	1.09229642923877	0.25363263422856397	4.30660838484386	1.6577671994515698e-05	7.61485075924972e-05	LVRN
gene14782	6.41908318823429	1.30104264623581	0.30456267568092893	4.27183877120527	1.93867728267055e-05	8.65817038862577e-05	LOC105379145
gene14783	45.4314895328194	1.05977466968741	0.16867168016237802	6.28306227024706	3.31968013275939e-10	6.55789572238359e-09	PRR16
gene14800	4.16828405315245	1.53665516920567	0.365838458744747	4.20036530461611	2.66484667027735e-05	0.000112862916099307	MGC32805
gene1484	12.629665338209698	1.08544098762202	0.29157582307126695	3.72267143478735	0.00019712597519518798	0.00060757821426221	LOC101929935
gene14848	2385.63514059157	1.10205946385156	0.22290757109009304	4.9440198843947805	7.65278927697768e-07	5.64628053365227e-06	LMNB1
gene1486	15.200103277203699	1.10354937478527	0.24739730397845802	4.46063621971144	8.17166983607248e-06	4.18707520129742e-05	C1orf168
gene14910	422.914304290832	1.1439300068543998	0.16733337667053302	6.83623333022625	8.13024847033652e-12	2.45980940297161e-10	SLC22A4
gene14942	4.55190298931316	1.2537364589174398	0.33086591377361	3.78925844798654	0.00015109765261498502	0.000487300198875628	LOC105379178
gene14957	1662.43748048339	-1.44409562839023	0.17817186883438502	-8.10507089496013	5.271476994783151e-16	5.14368361309144e-14	TCF7
gene14990	4.86353824583564	-1.2473757947435802	0.34582080961138106	-3.60700038885841	0.000309757196404658	0.000891689298462451	TIFAB
gene15006	29.1479569354592	1.0260782554476702	0.21234609320838102	4.83210328923146	1.35098128280963e-06	9.180318997446199e-06	TRPC7
gene15023	9.41087811630715	1.2987170161033401	0.286217843368217	4.53751240949903	5.69216819051469e-06	3.1093417026968895e-05	WNT8A
gene15028	14.3818352034658	1.1269898310136799	0.23286079551064603	4.839757712509191	1.29997516220052e-06	8.88460890115211e-06	GFRA3
gene15077	847.1702082285229	1.3922672787866102	0.27170273090481	5.124229977925349	2.98756153464328e-07	2.5306139417835203e-06	CYSTM1
gene15078	926.804387295305	1.15906385236826	0.16563322005948097	6.997774069428999	2.6006100354529002e-12	9.11931498364984e-11	PFDN1
gene15079	13.8130249580881	1.03216009853295	0.17930667231324698	5.75639537122061	8.592899914143342e-09	1.17029585537638e-07	HBEGF
gene15088	429.818103946664	1.11824533998225	0.153660361694386	7.277383234371901	3.4035736908188696e-13	1.49253990254975e-11	LOC100505798
gene1513	5.642273187325291	1.05977014120417	0.373376497120089	2.83834185970018	0.00453485844089177	0.00874610329919573	HSD52
gene15209	10.3368771236289	1.37061401023023	0.37577735130610496	3.64740984379801	0.00026489721340727205	0.000781107167739392	LOC105378209
gene15274	15.6589229064957	1.0360655363308198	0.30169955999236403	3.4340969418617795	0.0005945315282993361	0.00154528835884076	LOC255187
gene1530	13.955233266577	1.06696239985161	0.252812817253985	4.22036513591675	2.43906938113471e-05	0.000104917221089268	LOC105378763
gene15308	5060.507460027371	-1.0849267731539	0.14684937299488598	-7.38802455214898	1.49026230382943e-13	7.177459899212691e-12	RPS14
gene1532	17.2346354895172	1.18321894433556	0.31809115212322603	3.71974805472486	0.00019942160681534298	0.000613228242512664	LOC105378764
gene15337	16.3601120720508	1.06031347936694	0.25648193672450403	4.134066877800681	3.5639969003562396e-05	0.00014508306039791698	FAT2
gene15356	9.982718219843711	1.1450615019568402	0.39478221588008294	2.9004890694079704	0.0037258083249964704	0.00738023724803765	NMUR2
gene15419	4.581309259725191	1.4190200408542402	0.393426282870614	3.60682573238481	0.000309965682857523	0.000892175519296204	LOC105377678
gene15427	4.54554645154711	1.4271419071723799	0.323305569009877	4.414219994858129	1.0137483043214e-05	5.03190635970148e-05	LOC105377682
gene15438	10.096422788968699	1.09785381687966	0.310286521693002	3.53819370203223	0.000402874395342261	0.00111161572665131	LOC105377688
gene15446	149.90560277204798	1.2795901383191002	0.166246226665194	7.69695748280704	1.3934423599605401e-14	8.94820250527369e-13	FABP6
gene15448	919.952939588237	1.0793474175822	0.159284011683317	6.776244559486099	1.2333983113508801e-11	3.55508925036431e-10	CCNJL
gene15522	4.9505963149060594	1.08290338529386	0.404652052549153	2.67613466550333	0.0074476713388938205	0.0134944141461951	LOC105377714
gene1554	29.230142996790498	1.05464909448376	0.246720057801232	4.2746791804557205	1.91412715826767e-05	8.579126296948341e-05	LOC105378769
gene15550	19.6337036733574	1.0504997724673	0.274862686120242	3.8219075397078197	0.00013242334374470702	0.000435676860021267	FGF18
gene15566	73.8497083900185	1.02178520101983	0.16460287786094502	6.207577985866211	5.380740941660771e-10	1.0090008388106e-08	SH3PXD2B
gene15573	4.90895552375608	1.24265068917719	0.309760045977705	4.01165581330857	6.029436203351949e-05	0.00022493130093272597	LOC101928093
gene15575	191.950568865462	1.6038280060939398	0.258475292621985	6.204956728454161	5.47119546274197e-10	1.02425868546681e-08	DUSP1
gene15600	5.79527184730297	1.7538379035964502	0.334266346545924	5.24682763227405	1.5474054611866901e-07	1.43179470833941e-06	LINC01485
gene15604	19.0299187661972	1.35808977136182	0.244891626624501	5.54567663288961	2.92819559719123e-08	3.39688773858417e-07	HMP19
gene15632	5.33655979424546	1.1195702787906001	0.342866042113902	3.26532855773065	0.001093371710618	0.0025982707809520103	LOC105377747
gene15656	62.2700276617447	1.31843389580961	0.160064043185328	8.23691485965454	1.76708140392749e-16	2.00150828364451e-14	UNC5A
gene15657	114.596072688102	1.08777105134037	0.149154652729332	7.292907270645619	3.0333688174858697e-13	1.36199468418589e-11	HK3
gene15662	10.988035306154899	1.12297473279685	0.25364466554810894	4.42735403234356	9.53960863315412e-06	4.7846635200554904e-05	LOC101928726
gene15666	321.043898593951	1.05208785910518	0.167101073746946	6.29611668862424	3.05194662906899e-10	6.087688231788929e-09	RAB24
gene15667	199.30450948659302	1.13349967583177	0.168336225453144	6.73354575214281	1.65577562930579e-11	4.63041968790975e-10	PRELID1
gene15731	79.2262359642527	1.04635656315782	0.16351235403585998	6.39925080479451	1.56141184349739e-10	3.3840598992722303e-09	ADAMTS2
gene1576	4.40563889890044	1.28528023024415	0.43920704878718103	2.92636521611687	0.00342948074578793	0.00687849225930414	LOC105378774
gene15782	1253.41861608318	1.07530288381785	0.18330728934578103	5.8661217873853895	4.46106181637074e-09	6.597922135235981e-08	BTNL8
gene15830	6.89257162192049	1.24880380917381	0.33919778149193197	3.68163908290042	0.00023173931275509102	0.000696268209744036	LOC105377770
gene15831	6.35667135958349	1.01440482502599	0.31763419668831605	3.19362598738509	0.00140498015619318	0.00321211610919914	RPL23AP45
gene15923	26.9369802757285	1.04076361072834	0.21129583701434898	4.9256228870125005	8.40920415036661e-07	6.1061103259580594e-06	LOC105374894
gene15953	13.862236960023198	1.84514916486962	0.237232613036399	7.777805678793889	7.379330212333291e-15	5.14953879213598e-13	LOC105374900
gene15996	6.39756671722942	1.04287392963952	0.33674081456684296	3.09696325638754	0.0019551410638476	0.00425662895577367	LOC105374915
gene16032	21.3530632358983	1.06112486062545	0.248981069728168	4.26186963444233	2.02723698823063e-05	8.996637470903391e-05	ELOVL2-AS1
gene16105	32.2622502875035	1.0810356758784798	0.21955092316235003	4.92384937538657	8.485816318370421e-07	6.1497119846443295e-06	LOC105374950
gene16108	18.288923949823197	1.12543461073114	0.265193621156974	4.24382232808295	2.19744358145439e-05	9.61456489362478e-05	STMND1
gene16109	7.82546888342392	1.0356105413799999	0.36017225968006394	2.87532011016038	0.0040361806576499105	0.00792331580068185	RBM24
gene16130	4.58748317371209	1.2731604946394999	0.323061397481255	3.94092424711119	8.116825840724008e-05	0.00028805368166235495	LOC105374955
gene16135	16.3095158682907	1.0211668079868599	0.245597736221283	4.15788363402009	3.2120956263998e-05	0.00013268784822758101	LOC105374958
gene16144	18.8257315214471	1.00485915451031	0.246511235659864	4.07632192431511	4.5753664687235706e-05	0.000179198500737514	LOC105374959
gene16161	25.049739630638598	1.02645321763664	0.22130141803629602	4.63825865529833	3.5135690363255097e-06	2.07427569614397e-05	LINC00581
gene1617	4.01820490012484	1.58662338050867	0.445980491244191	3.55760714125033	0.000374248471099193	0.00104576081318657	HNRNPCP9
gene16172	12.0321363230651	1.04671493361146	0.32593994605403404	3.21137358670955	0.00132102076765911	0.00304767739028008	LOC105374972
gene16179	8.49186580623252	1.1163312307071203	0.30803651730660403	3.62402237393166	0.000290056497040469	0.000842183877791082	LOC105374977
gene16190	246.791762581183	1.51454575489039	0.138768970316242	10.9141528645696	9.864464104932641e-28	1.1117251046259099e-24	KIAA0319
gene16217	5.95513589499635	1.2732516294174898	0.341857177268164	3.7245133760017697	0.000195692336767968	0.00060390269314759	SCGN
gene16219	6.4887939907084204	1.3334358699581599	0.352443448366648	3.7834037663000797	0.00015469815352128798	0.00049670888609257	LOC105374983
gene1622	60.876690010016404	1.04437108922358	0.187786092287667	5.56149327407977	2.67475989773421e-08	3.1351579872558104e-07	GNG12-AS1
gene16225	10.060981105178302	1.04136517005646	0.311431980377364	3.3437965131090097	0.000826403288138791	0.00203998796568266	SLC17A1
gene16228	6.11336023032025	1.02640528328131	0.336337803923408	3.05170953520006	0.002275421723513	0.0048490125411726395	SLC17A2
gene16247	117.76453002439501	1.15479260840675	0.147021641769953	7.85457565637632	4.01127884317282e-15	2.9839678259114e-13	HIST1H2BD
gene16251	75.12995172004379	1.6919415563797	0.222691316078776	7.5976988513606205	3.01442808622003e-14	1.7511651820463798e-12	HIST1H1PS1
gene16252	27.499330876995398	1.0672438874455898	0.203351578793704	5.24826949353702	1.53534589210218e-07	1.4237086269581499e-06	HIST1H3D
gene16255	14.496683358299501	1.5511407830349901	0.280908490736635	5.521872190361281	3.35406438255705e-08	3.82014205067387e-07	RPS10P1
gene16271	21.1345239570337	1.1502404538327	0.20032324028999499	5.7419221662327695	9.36078489619092e-09	1.2619144232066e-07	LOC105374985
gene16295	16.4818921022077	1.20820129057235	0.193303876058805	6.2502693438221595	4.09745443959743e-10	7.93441778939227e-09	LOC285819
gene16297	6.937437660129921	1.20817049942596	0.264700363172721	4.56429483112424	5.01176054374479e-06	2.7996303012641302e-05	BTN1A1
gene1630	6.25713218254091	1.04542036916749	0.370065595512066	2.82495963376688	0.00472865728248591	0.00907792650943126	LOC105378782
gene16309	10.6602413405339	1.20873298780022	0.32987264509535197	3.66424135426818	0.000248072779540861	0.0007393310129381191	LOC105374988
gene16318	7.25165333677617	1.17530320406419	0.351961534884753	3.3392944613934303	0.000839914807662131	0.00206834493930216	LOC105374991
gene16320	5.08238545658953	1.05282904261363	0.34987808046722496	3.0091311842333597	0.0026199596258337197	0.00546592835674676	LOC105374990
gene16327	7.05760331363325	1.1269905549928998	0.35136352443511404	3.2074773749061096	0.0013390459283716802	0.00308326644452933	LOC105374992
gene16342	53.663084075463296	1.07306317432475	0.128132104705567	8.374662827794241	5.538220135500079e-17	7.2576442938472e-15	LOC105374995
gene1659	20.119231200935896	1.01419554717551	0.256300106971087	3.95706252003209	7.58770768592436e-05	0.00027246603670660403	LOC101927244
gene16634	21.620185107355	1.14773159388044	0.213671005313742	5.37148965155648	7.80888503696828e-08	7.942791910345899e-07	MICD
gene16650	5.2873523610703606	1.19874952466663	0.30400235191566	3.94322450833932	8.03933305752021e-05	0.000285989091290104	TRIM40
gene16704	5.72982333086274	1.03760449800793	0.27919329955375394	3.7164376783625497	0.00020205145044336102	0.000619961842226157	PSORS1C1
gene16711	10.1874251286301	1.09814821838392	0.23154375993579998	4.742724307009629	2.10863146208664e-06	1.34451352632059e-05	PSORS1C3
gene16712	1104.5819015981199	1.02445426153061	0.135879893594345	7.53941024261476	4.72101612981887e-14	2.60175314342585e-12	HCG27
gene1673	7.9132221021030995	1.29716730461451	0.31681243745155896	4.0944330186306	4.2320273320678e-05	0.000167969529960923	LOC105378798
gene16743	17.1587439390819	-1.16204624468522	0.22278335641253896	-5.216037065773441	1.82791613492655e-07	1.6553326509138e-06	LTA
gene1677	16.8774047104226	1.03229967783736	0.18594205361838198	5.551727851495099	2.8285971845662498e-08	3.29321180475844e-07	LOC105378800
gene16806	5.01261073605592	-1.7736738096360702	0.321104717349596	-5.52366163996594	3.32006561699664e-08	3.7890774180812296e-07	PRRT1
gene16849	73.2697615367709	-1.0992497613946302	0.17247177914618803	-6.373505084926981	1.84756148267963e-10	3.91104574527194e-09	HLA-DOA
gene16870	3673.7865216694204	-1.19182583734499	0.16285290035198902	-7.31841947407131	2.50908509837642e-13	1.14948736010985e-11	RPS18
gene1688	5.7586186098733405	1.00097979041577	0.366350546226343	2.73230052671283	0.0062893743068983205	0.0116351359879751	ERICH3
gene16903	5.9527363308073795	1.22998990959486	0.380951266368733	3.2287329592555296	0.00124339941273733	0.0028968647685503604	LOC105375027
gene16933	13.6094032291205	1.01341003851421	0.279531757690134	3.6253842743606697	0.00028853208487727403	0.000838513820672223	TCP11
gene16942	2194.65438900846	-1.02378630334399	0.164065010186812	-6.240125802438049	4.37219117564019e-10	8.40863388216124e-09	RPL10A
gene16946	82.9479350391168	1.06907645671945	0.142583294365867	7.49790823303753	6.48442694068433e-14	3.44714583120342e-12	LOC101929309
gene16948	772.4324847563549	1.08284488047695	0.15283520721057198	7.08504866280607	1.38995450975151e-12	5.2907248048400796e-11	FKBP5
gene16954	4.531988628348469	1.17753800769125	0.316799884190768	3.7169773931551404	0.000201620476571191	0.0006188922159763919	LOC285847
gene16962	205.46988737580799	1.6557490565622	0.17649842681574401	9.38109810061212	6.52891668493252e-21	2.10231117254827e-18	SLC26A8
gene16972	6.34724831470487	1.17665861273406	0.30763535685128	3.82484843347472	0.0001308525630442	0.00043120128231232004	C6orf222
gene16973	46.28213932716601	2.09008035619127	0.22717952902948604	9.20012628391351	3.5752933273130495e-20	1.0200900202232401e-17	ETV7
gene17031	72.7600684458952	1.9038773391802002	0.333917195137977	5.701645099149539	1.1865667142582401e-08	1.54906685238649e-07	DAAM2
gene17061	30.048252108970004	1.02728069728138	0.219468999550565	4.6807553658378795	2.8581983973810297e-06	1.7416542816158e-05	TREML4
gene17062	8.719045769702928	1.2966043254183601	0.254142892498933	5.10187128457194	3.36311460227352e-07	2.8044618252032904e-06	RNA5SP207
gene17064	15.8215886007864	1.5696001034246698	0.240217889333143	6.534068331804769	6.40067192435559e-11	1.5446589419162197e-09	LOC105375057
gene1707	984.7015542970689	1.02776584895203	0.14232453850528698	7.22128355198462	5.14991419673104e-13	2.15760345714345e-11	ST6GALNAC3
gene17074	8.42940507907065	1.37850220180765	0.260748897269721	5.28670386046433	1.24540010611487e-07	1.1915155641165501e-06	MDFI
gene1709	7.9189444789731205	1.1684451211091	0.303985535150382	3.8437523697667797	0.000121167272274328	0.000404788842013244	LOC105378807
gene17141	79.195755652689	1.6864001703480902	0.17023633130438096	9.90622951884944	3.9112912085229996e-23	2.00364781454792e-20	RSPH9
gene17150	12.413234390238399	1.03863802197994	0.23730784259138699	4.37675388490357	1.20459861214632e-05	5.82504731327485e-05	LINC01512
gene17152	4.305731598706211	1.11766509481646	0.385370453768265	2.9002355626582403	0.00372882316973926	0.0073849111893439096	LOC101929705
gene1716	19.9350638292254	-1.27925639196239	0.18721995442373604	-6.8329062246593795	8.32113545552734e-12	2.51418757597301e-10	LOC105378808
gene17194	8.66644883388664	1.11846128252977	0.291467708929198	3.83734200484438	0.000124373202592395	0.000413659729442613	LOC101926898
gene17208	12.2131915092451	1.55485790482723	0.278875360610508	5.575458159599941	2.46879241384625e-08	2.9272267758071797e-07	LOC105375082
gene17212	8.70145443829308	1.07799735839533	0.290772974933354	3.70735058387875	0.000209438911334458	0.000639581772317936	ADGRF2
gene17225	11.960161404568801	1.63030805914376	0.269903313285475	6.04034103656736	1.5378882958070902e-09	2.58108728127265e-08	GLYATL3
gene17226	10.5791532409872	1.22454413132438	0.323401480748105	3.7864518384137305	0.000152813697592602	0.0004917088856155951	C6orf141
gene17273	7.29351646496754	1.47584984531878	0.37192734285909496	3.96811332550484	7.24438845523385e-05	0.00026226873720040295	GSTA2
gene17300	5.72418273685606	1.0709498576808398	0.34183382497403697	3.13295460963286	0.00173056202093375	0.0038389231805038295	LOC105375095
gene17302	8.93561504918901	1.68469946642344	0.33993014261899	4.95601670814975	7.19530313399108e-07	5.36567977799297e-06	LOC101927136
gene17321	26.9709586792876	1.0683774358562	0.205964412968882	5.1871943335066	2.13485923781945e-07	1.9019655027846e-06	HMGCLL1
gene17331	60.6480356601381	1.09689134718102	0.206867209216737	5.3023935080585405	1.1429414085456e-07	1.10899265383633e-06	BEND6
gene1737	21.7451170829288	1.06497170758059	0.261031799718227	4.07985428875021	4.50639393283219e-05	0.000176989230259693	MGC27382
gene17372	373.01485213953794	1.10919967028978	0.1899518418395	5.8393730723969295	5.239761800981889e-09	7.604908628083191e-08	PTP4A1
gene1739	15.7126546760599	1.38976422598818	0.292905040496515	4.7447603620352	2.0875331851367e-06	1.33256862058854e-05	PTGFR
gene17395	6.73752444944435	1.1899048180168899	0.289152816774922	4.11514171395092	3.8694160865159795e-05	0.000155577307509936	LOC105377845
gene1740	1002.1227498146901	3.8809401840851097	0.295572782525238	13.1302353042392	2.2096884451609395e-39	2.49031887769638e-35	IFI44L
gene1741	314.243100199433	3.19112503562043	0.277477305444232	11.500490213106	1.3116832887379498e-30	2.11181009486809e-27	IFI44
gene1742	10.6567343210179	3.5067507132896	0.43476388125114396	8.06587406294661	7.27137366071437e-16	6.829031763020909e-14	RPL23P3
gene17454	8.22985213688421	1.14456150924257	0.264629166463292	4.32515253151938	1.52426355275221e-05	7.102935802984241e-05	KHDC1L
gene17467	5088.017411349229	-1.06956143935855	0.193552288879309	-5.525956037778929	3.27696186992738e-08	3.75509509650041e-07	EEF1A1
gene17513	13.1671556917711	1.35309324908128	0.258145108078627	5.24159942116409	1.59190664984706e-07	1.46634964804057e-06	LOC102724109
gene17516	11.109427269194601	1.12009182274116	0.25723118113355303	4.35441697933041	1.33421531772732e-05	6.347237919285289e-05	LCA5
gene17563	4.68480184020108	1.0914530244245502	0.38462381635337106	2.83771565362916	0.00454376407974077	0.008761779652438791	LOC105377880
gene17579	137.331297881057	-1.09171792197833	0.18840882809180698	-5.7944095987177695	6.85619422466289e-09	9.66470405402762e-08	SNHG5
gene17593	6.462685273752769	1.05514929958446	0.357871268907457	2.9484046115401203	0.00319418698202917	0.00647847300665696	CGA
gene17613	6.03929427817821	1.42424694585093	0.40999663161119393	3.4738015779640903	0.000513140348710602	0.00136554704367615	LOC105377882
gene17616	69.5510134695821	1.39307800229969	0.240724211521101	5.78702903832162	7.164219788474509e-09	1.00361413320209e-07	LOC105377883
gene17619	52.395582840695894	1.3894455059573898	0.296286092837111	4.6895400747724905	2.73819805709257e-06	1.6803426138542498e-05	LOC105377884
gene17620	297.81067661496496	1.20566385380637	0.205865924569107	5.856548898657769	4.72584487733995e-09	6.94397285105883e-08	LOC105377885
gene17649	4102.81297976339	-1.04003607499712	0.12381941029946199	-8.39962064495178	4.47923309737914e-17	6.1562142692028e-15	BACH2
gene1765	6.10829453443647	1.45226608518513	0.341272879750407	4.25543947777875	2.08638797201499e-05	9.21740197750252e-05	LOC105378814
gene17666	6.482889230273741	1.3312755350345702	0.387449343368949	3.4359989449430097	0.000590373271484432	0.0015362518516808	LOC105377898
gene17720	6.97624149942671	1.43220972380158	0.357656809451676	4.00442459350153	6.21686172234264e-05	0.000231005709234427	LOC105377911
gene17738	6.726433505294219	1.0791894819917098	0.32681467531231395	3.30214511010072	0.000959484185840849	0.00232071826900448	NPM1P10
gene17787	4.92675512377385	1.39048452835135	0.384726133500985	3.61421906980435	0.000301254264848151	0.000870659203702696	NR2E1
gene17797	15.2184202971281	1.30526878028029	0.24326470056120802	5.365631664886241	8.06664102984985e-08	8.182812277804491e-07	LINC00222
gene178	4.1368916215992	1.56766452806352	0.37164618068231703	4.218163967635539	2.46299689684708e-05	0.000105825295567924	LINC01346
gene17834	9.41854451004408	1.01252193108446	0.265904182000232	3.80784507963691	0.00014018304479626798	0.000456805816063017	LOC105377941
gene17863	22.6878290211227	1.0223773104408	0.228176084374036	4.4806506047534596	7.44158474843977e-06	3.8740332185640396e-05	LAMA4
gene17873	7.076193028588571	1.06134333861273	0.311358067282866	3.4087549035577296	0.00065260083992917	0.00166890877451469	LOC105377950
gene1788	5.80709513659111	1.1985998853229198	0.259457529520517	4.61963808696537	3.84409974626527e-06	2.24181133973659e-05	LINC01461
gene17881	4.71045370883075	1.6718650126249799	0.330611565716687	5.056886043901031	4.2615771186786605e-07	3.4391674992845298e-06	LOC105377957
gene17883	12.777632873390301	1.3067872015489	0.256474458548563	5.09519430879883	3.48383746707865e-07	2.8944230190915197e-06	LOC101927686
gene17885	370.476559149322	1.19477160291798	0.17073708402995597	6.9977275862832204	2.60147273047331e-12	9.11931498364984e-11	MARCKS
gene17898	11.8024822444284	1.28953613240596	0.311685099541098	4.13730439570121	3.51409793548466e-05	0.000143414389762492	LOC105377961
gene17924	11.944751686389	1.0814440786881199	0.309849499492157	3.49022373913984	0.0004826163089238	0.0012950204289455302	RFX6
gene17929	19.614548835139	1.11094260284785	0.276361515823998	4.01988894703906	5.82255812196886e-05	0.00021877056187561	ROS1
gene17983	4.34683365961273	1.01425936885374	0.46923570319070795	2.16151363154378	0.030655685116977003	0.0465708675571787	FABP7
gene17986	5.2779813891992005	1.2130288212923799	0.31618207640411405	3.8364882509722205	0.00012480616393243502	0.00041473255713358196	CLVS2
gene1799	9.00445030922311	1.0624651668990999	0.260308775195157	4.08155724332594	4.47349563373016e-05	0.000175819688900223	LOC105378821
gene17999	6.7899123590638695	-1.2061634747393302	0.25873325438066797	-4.66180305127974	3.13451080371246e-06	1.88149579444245e-05	LOC105377985
gene18042	38.5487207451464	-1.2177868497960802	0.18779327291467499	-6.48472030384913	8.889654237332321e-11	2.0656990361801104e-09	LOC105377997
gene18043	1131.4328498797802	-1.036399715226	0.123698341972089	-8.37844468004143	5.36316798146549e-17	7.069345397791351e-15	THEMIS
gene18066	10.56052277539	1.14429833027873	0.338977893929694	3.3757314290119	0.000736197461733713	0.0018472549023130199	LOC105378003
gene1807	11.998109396935199	1.05514746941847	0.293980577303258	3.5891740845519102	0.000331727272508431	0.000945512282338195	LOC105378823
gene18075	17.372179948491198	2.67164483285171	0.4592173891055279	5.817821572601139	5.9619491093866605e-09	8.55938426277549e-08	ARG1
gene18099	18.7588051418274	1.53157060572628	0.24904534155335398	6.14976612761964	7.75972821020214e-10	1.38879487586999e-08	TAAR2
gene18103	101.697889294205	1.37340647428527	0.191154133085935	7.1848118171101705	6.729981768644791e-13	2.7833722764266702e-11	VNN1
gene18106	13140.1786971829	1.3347561192967599	0.19566825976636	6.82152598939929	9.007846838867751e-12	2.6892300363983997e-10	VNN2
gene18137	11.473208412304402	1.0163801248252	0.23480926491058898	4.3285350142049	1.50104471304917e-05	7.01649685444386e-05	LOC101928304
gene1815	7.9632041438939	1.73882582554683	0.286528494583584	6.06859652152185	1.29032859005273e-09	2.20835280332488e-08	CLCA2
gene18162	6.47380114471873	1.09604519420415	0.29520781200175	3.7127919710934	0.00020498537143501	0.000627256349734607	LOC105378014
gene18178	16.1614555151706	1.0577467673433398	0.250294332354315	4.22601166152655	2.3786966958947302e-05	0.000102692632686204	IL20RA
gene18184	7.54935578209686	1.08978897503613	0.328888993082185	3.3135465094868897	0.000921207846862112	0.0022413671058152	BTF3L4P3
gene18192	8.16515434738656	1.9635038178588602	0.334481791210025	5.8702861245620195	4.35043672479255e-09	6.459739379237419e-08	LOC105378020
gene18194	4.31631972047851	1.22308030877496	0.377218269704951	3.24236763434501	0.0011854099918625599	0.00278208467477949	LOC105378021
gene18268	407.109791751332	1.06152179356203	0.170555680497953	6.223901722081719	4.849409142740029e-10	9.2553498795394e-09	STX11
gene18273	5.25789274166729	1.21882949374089	0.370389565478106	3.29066908828169	0.000999494128268113	0.00240510277048823	LOC105378037
gene18336	13.8785565482974	1.08172112094528	0.24296851392930702	4.45210411609142	8.50329152134539e-06	4.33335272193364e-05	LOC100506038
gene18347	4.64798204651978	1.1538524405156698	0.388823687212104	2.96754667594683	0.00300186700689198	0.00613937776384587	LOC105378055
gene18375	33.5874922151859	-1.82619173188275	0.22221480203114002	-8.218137204140131	2.06688424733214e-16	2.29495423324465e-14	LOC105378061
gene18389	34.838987942806504	1.01266965286094	0.192315363619119	5.26567214290032	1.39677365629417e-07	1.31016555192969e-06	LOC105378066
gene18398	4.70796889359563	1.2441542761556899	0.35841107204101896	3.4713053619428904	0.000517934654838067	0.00137619322410115	LOC101928868
gene18409	16.5755059047447	1.17172741246585	0.275803894261542	4.24840778845101	2.15295231119804e-05	9.45455590102229e-05	NOX3
gene18457	4.9713442646152	1.19789958740033	0.30967868390975	3.8682016220058597	0.000109640992217406	0.000371848926358761	LOC105378082
gene18458	31.427081760632802	1.00986515525582	0.149587564527439	6.75099670514774	1.46832934358554e-11	4.17353636877908e-10	LOC105378081
gene18465	13.626912491621999	1.20197530270352	0.22121335118599803	5.433556773401491	5.52416965010124e-08	5.881661970395939e-07	LOC105378085
gene18467	9.097987212368631	1.59700617280179	0.298353666455464	5.35272849760733	8.66377943501152e-08	8.73743125123757e-07	LOC105378086
gene18483	79.07293167357871	1.1028335836103	0.15225996978445402	7.24309603615132	4.3855613144761e-13	1.8721695459903697e-11	SLC22A1
gene18484	5.44621473547469	1.41197808122195	0.33123494325729697	4.2627691007985	2.01909122562682e-05	8.965783338382309e-05	SLC22A2
gene18490	19.142540474053	1.1148164075196498	0.243764718965209	4.57332961165213	4.8003407134344e-06	2.70296476844395e-05	LPA
gene18512	6.53024747805212	1.35023101152311	0.36325298771261794	3.71705411158606	0.000201559285403757	0.000618788653364298	PACRG-AS1
gene18516	5.202846435516361	1.8768989531159899	0.375968037095094	4.9921769084888	5.97025317092326e-07	4.57563775833425e-06	LOC105378100
gene18550	6.34818085713476	1.04159722805932	0.271225485713305	3.84033685226883	0.000122865603669989	0.000409309888667092	LOC100289495
gene18589	5.03527172945833	1.1712281174608798	0.311335057065467	3.76195385286982	0.00016859115893356398	0.000533939120747862	LOC105378132
gene18593	4.43157560276301	1.3833124578533798	0.30022344064955897	4.60760976844601	4.073241852612661e-06	2.3529182818526198e-05	LOC105378134
gene18603	5.96259452811468	1.18941019158088	0.27458888161461303	4.3316036125972	1.4802725899029801e-05	6.93954745765665e-05	LOC101929420
gene18614	6.732283417336579	1.11281289497382	0.34645170100600103	3.21202895451954	0.00131801090963908	0.0030422904150808803	LOC105378146
gene18621	13.617980511107099	1.14279399932353	0.276344497151617	4.13539625757965	3.54342666323752e-05	0.000144428276653479	THBS2
gene1867	14.921580858779302	1.2159882017298798	0.249926556893732	4.86538212202438	1.1423588034188102e-06	7.95697386559335e-06	GBP6
gene1869	133.866092281229	1.7431317892828997	0.295442767138928	5.900065877947901	3.6335646164225703e-09	5.4966809700781705e-08	GBP1P1
gene18742	19.463298562350303	1.1336910223315	0.287111686004687	3.9486063354209797	7.86074972152395e-05	0.00028101712723735097	LOC100129603
gene18766	22.4161706761558	1.0864225646808499	0.234024156018602	4.642352239033361	3.4446496832315804e-06	2.03946424638928e-05	SLC29A4
gene18811	6.062692131708679	1.4783722518639402	0.34915233537229	4.23417546466529	2.29391790701862e-05	9.948991653684759e-05	LOC100420863
gene18820	47.3000061771945	1.04260560614568	0.17692973742639198	5.89276636766299	3.797831947185329e-09	5.72213449796507e-08	COL28A1
gene1884	17.094970775731	1.06786716693349	0.234553474702184	4.55276635014415	5.29450648139312e-06	2.93502646558291e-05	LOC105378849
gene18897	17.588769777695802	1.03123807625352	0.23492920889321398	4.38956944141527	1.13575307237171e-05	5.5458999677769496e-05	LOC105375167
gene18903	8.48968956290982	1.1742050048122301	0.256769523451764	4.57299210991767	4.80808251592949e-06	2.7066478498763898e-05	LRRC72
gene1891	4.0097407900255195	1.5463933432884398	0.458180159458056	3.3750770550989104	0.0007379502553278401	0.0018506229144514398	LOC105378854
gene18918	5.40119750575004	1.14176487924984	0.354293341401016	3.22265407172162	0.0012700883938344802	0.00294949437430756	LOC105375171
gene18938	9.864227180158721	1.0161081105552099	0.32389820496700394	3.13712177151066	0.00170615249934445	0.0037933199186450796	LOC105375180
gene18948	7.62016881843719	1.5969141681470702	0.379693385923395	4.20579927739182	2.6016106079168e-05	0.00011067794637153001	LOC100506098
gene18976	2783.03513673741	-1.03222145755933	0.149317783698547	-6.912917081887901	4.74787497752698e-12	1.51797307792139e-10	TOMM7
gene18980	5.04448665415931	1.35768831475454	0.40997566412327296	3.3116314785609102	0.000927536429508016	0.0022536025785394698	LOC105375185
gene19024	14.354585823578901	1.28651425873599	0.32229445314166105	3.99173565103374	6.559146559490749e-05	0.00024141600824774902	LOC100506236
gene19025	69.1601135745016	1.0558745103354101	0.180686166276813	5.8436931398378205	5.10560399812992e-09	7.43412881898245e-08	LOC105375199
gene1905	29.1865871329738	1.03272358742391	0.226584245077986	4.55779079904019	5.16944889656683e-06	2.8741829829456396e-05	EPHX4
gene19089	4097.75173520594	1.0337708072351	0.15449428888903302	6.69132053145094	2.21165625946583e-11	5.991674529850951e-10	CREB5
gene1913	6.61330624848144	1.08665675231743	0.380604220205829	2.85508329815621	0.00430255426409145	0.00836463456206843	LOC105378857
gene19173	4.63782159026413	1.52720768769128	0.380129319531242	4.01760035130825	5.879380007066121e-05	0.00022053270693815497	NPSR1
gene19184	10.8335732830667	1.02484949077557	0.24083961303289	4.25531945459327	2.08750753294255e-05	9.21873428536935e-05	LOC401324
gene19216	686.609893016314	1.2656889957403001	0.17951710080990502	7.05052047983199	1.7824977550314802e-12	6.532926731448711e-11	GPR141
gene19269	4.96201194023734	1.0571703718342	0.370207253802548	2.85561766004197	0.00429532043251285	0.00835417400542235	LOC105375305
gene19288	101.572457646654	1.00456267241203	0.162120268392702	6.19640395597353	5.77677523285283e-10	1.07325297158924e-08	GLI3
gene19290	10.634344949269	1.31587829362681	0.32858694586277	4.00465785447354	6.21073069984368e-05	0.00023081594389856	LOC105375249
gene19357	5.067489961128651	1.11333505329656	0.290446369784424	3.8331863266974198	0.00012649406713293	0.000419167343895362	LOC105375262
gene19399	6.80000424293206	1.57892466831698	0.39642153969721994	3.9829436854590203	6.80668888615856e-05	0.000249022508511628	LINC01447
gene19418	9.46659707939333	1.01168633664776	0.300930683310738	3.36185837056404	0.000774198219213215	0.0019278239829874	VWC2
gene19421	13.1102016849147	1.25806770393948	0.238955418776815	5.26486367364833	1.4029342263914302e-07	1.31484979055563e-06	C7orf72
gene19463	25.8422793593378	1.00539268743284	0.236829625776724	4.24521503226413	2.18383890778828e-05	9.56171891638458e-05	EGFR
gene1950	6.13111191638216	1.24940817393595	0.36062495948502205	3.4645637831616605	0.000531092179933255	0.00140469581503116	LOC105378858
gene1951	37.1625359809643	1.0060084326416	0.16357113723691502	6.1502808480478395	7.73458635111643e-10	1.38583129057364e-08	ARHGAP29
gene1953	6.704523056809701	1.2072574415164299	0.325941780680654	3.7039051544584103	0.00021230566372653002	0.00064693384620738	LOC105378859
gene19557	5.45975201918921	1.12496265801269	0.32409049836848103	3.47113742512018	0.000518258693492088	0.00137672963480397	ZNF479
gene19581	6.247186363032651	1.05975378267335	0.33186723202413804	3.1933064804550098	0.0014065357764683599	0.00321502042405402	NCOR1P3
gene19595	7.19667719037627	1.0463614997889499	0.291844831919008	3.5853350320054003	0.000336645750764903	0.0009565101754999269	ZNF733P
gene19617	9.42858594892921	1.2901610542796298	0.332249412487144	3.88311011484346	0.000103128836106594	0.000353163774816564	LOC105375313
gene19651	8.807650408331561	1.09496002035155	0.32919007637153597	3.32622426660194	0.000880310688065086	0.0021539516835635104	ZNF735
gene19669	4.60396466937407	1.32128843732182	0.46960441271237796	2.81362014826526	0.00489870759261787	0.0093589480537046	LOC100129293
gene19855	13.149208044255301	1.00744462904608	0.24102278323009196	4.1798730209016	2.91671914451604e-05	0.000122130502540203	CCL24
gene1986	18.029473388198898	1.07321092457064	0.279104306817057	3.8451965747489703	0.00012045583489335901	0.000403009428305821	LOC105378866
gene19911	4.15592591463647	1.10812448963974	0.454981388168074	2.4355380647579	0.0148696600144658	0.0246932982189684	LOC105375368
gene19919	4.61243153507284	1.2053926381923101	0.382709590021543	3.14962747111838	0.00163478773152135	0.0036581073630985103	MAGI2-AS3
gene19924	7.39123715715213	1.26954264471996	0.30268199922365996	4.194311680166559	2.73701428902907e-05	0.00011533427196619	LOC105375371
gene19931	21.8406031930906	1.2203481146756399	0.241242687692237	5.05859110736026	4.2236544195002296e-07	3.4134517968997896e-06	GNAT3
gene19936	21.944888747110895	1.00923283382756	0.23639587213133603	4.26924897092475	1.9613224669146202e-05	8.747172220865759e-05	LOC105369146
gene19996	5.594003735301451	1.0588751002192298	0.36957130225884005	2.86514427323583	0.00416819290735339	0.00814486936556093	STEAP2
gene20041	969.723175992303	1.70257798055969	0.185133138488903	9.19650579283919	3.6977866932245294e-20	1.04185140081601e-17	SAMD9L
gene20044	28.406719022529	1.24489679680323	0.215868747143225	5.76691537463392	8.0735565978738e-09	1.1123347537657402e-07	CALCR
gene20048	269.97416502215196	-1.30544152493026	0.19630838997222	-6.64995278660783	2.9318705239238396e-11	7.72013570201442e-10	RPS27P17
gene20052	6.9155248862592495	1.15022340859646	0.340632499960719	3.3767283178472596	0.000733534645589929	0.00184200879139895	LOC105375401
gene2007	38.3387190539778	1.0856460827358398	0.24628719615922198	4.40804921922932	1.0430584485868801e-05	5.15468919779617e-05	LPPR5
gene20079	7.14403867104558	1.1214603967065802	0.381924608065197	2.9363397199982	0.0033211039526142103	0.0066932835382621896	LOC105375409
gene2008	21.8613041892598	1.05029096593989	0.23399208758082998	4.488574706942059	7.1701279797815905e-06	3.75237252529085e-05	LOC100129620
gene20087	7.842022088476041	1.22983312071864	0.361916235777876	3.3981153624548703	0.000678518014115814	0.00172577251615555	LOC105375411
gene20167	4.98281358399679	1.17354996496466	0.349181894255642	3.36085571523213	0.000777014045041276	0.00193352799461585	AZGP1
gene2021	68.1988360419367	-1.03113143644411	0.164426179407195	-6.2710904076324105	3.5852835617597803e-10	7.03327166945739e-09	TRMT13
gene20239	9.376494217657312	1.42899051746324	0.35090898978835805	4.07225394346579	4.6560375816658e-05	0.00018178951514073702	LOC105375431
gene2033	6.10777887569192	1.0183600023125399	0.33679381234256894	3.0236897620812497	0.00249712367420081	0.00524803427659545	LINC01349
gene20338	7408.17838413381	1.32366065550691	0.170790703716252	7.7501914724001395	9.175409076687298e-15	6.2481486582638e-13	NAMPT
gene20339	23.839945571118697	3.7206186168068	0.40005217830850104	9.30033335285987	1.4000603554841497e-20	4.26450816386658e-18	LOC105375438
gene20340	9.006008229392801	1.80338861050706	0.26628938945688696	6.7722886525264	1.26760905755289e-11	3.63510281898754e-10	LOC102724339
gene20343	40.533045397660295	1.09982405312048	0.208456069793108	5.27604715090357	1.3200013836570803e-07	1.24747414323481e-06	CCDC71L
gene20368	74.0548858981632	1.0337462619027098	0.182407124154226	5.667247190568429	1.45109927565655e-08	1.84685362356288e-07	LAMB4
gene20380	6.741851661379419	1.26503925144526	0.413314853143016	3.06071567916174	0.00220808664208727	0.00472472687608192	C7orf66
gene20395	2002.0584949605602	1.7290048724936298	0.21660116318068304	7.9824357685989495	1.43473471692392e-15	1.21574889170921e-13	DOCK4
gene20406	22.2930189328008	1.17955079392803	0.22804687480130703	5.1724049932969	2.3110001088678397e-07	2.03238167982368e-06	LSMEM1
gene20408	26.4281792711617	1.04795367153775	0.202466108005144	5.17594614655765	2.2675886340152502e-07	1.99888337155665e-06	LOC105375458
gene20438	20.653116081020897	1.05324900979631	0.214810153513135	4.903162129772929	9.430608409078551e-07	6.72676941584274e-06	CAV1
gene20439	11.278316292737598	1.4263604290313798	0.338677581472799	4.211558446911661	2.53614914540399e-05	0.000108492696408058	LINC01510
gene20467	10.6858475730866	1.02528234342702	0.287103349584635	3.5711263728212703	0.00035544933149299503	0.00100172892371244	LOC102724495
gene2047	17.471665024442803	1.38049149920388	0.25546545768233603	5.40382841472244	6.52333496932912e-08	6.77585116169024e-07	LINC01307
gene20478	15.6017483954059	1.2291775103534601	0.240888567479769	5.10268097491462	3.34875253185688e-07	2.7945532050371702e-06	TSPAN12
gene2049	195.824961595232	-1.1293868418011799	0.206133446609159	-5.4789111635170995	4.27951145147349e-08	4.70078889455227e-07	RPSAP19
gene20490	4.26208155661969	1.1661612526916798	0.42588771732196895	2.73818944585826	0.0061778476989654794	0.0114598540971675	LOC105375478
gene20496	8.522491808718058	1.00601519199335	0.32566370454489196	3.08912285266556	0.00200748408036084	0.00435418506267643	LOC102724527
gene20508	7.18629698653882	1.0178660149935999	0.350136322507516	2.9070563365266002	0.00364847483500652	0.007246794393818029	SLC13A1
gene20519	11.1421722757641	1.04744158678969	0.31065043639325896	3.3717692431106503	0.0007468699679353821	0.0018689470016736	LOC105375483
gene20521	9.85866144953923	1.32998319332196	0.314370342137265	4.2306255236419394	2.33042355588079e-05	0.000100860269021198	LOC105375485
gene20528	5.28109505207807	1.47157235675793	0.373629598748186	3.9385861336690198	8.19631704065996e-05	0.00029034258383856	LOC154872
gene20585	10.195738606652	1.3175141937071002	0.264343451259772	4.9840999935057	6.22508825306068e-07	4.7435256668014805e-06	FAM71F1
gene20631	10.5240871176608	1.5183081515808001	0.33813250663068706	4.4902756221516205	7.113107025166431e-06	3.7303264855107394e-05	LOC105375503
gene20646	5.939746193248861	1.1664380912982901	0.326065039198779	3.57731725598215	0.000347138749071773	0.000981375568051897	TSGA13
gene20673	29.2148349924792	1.2547732742381201	0.20165031610990397	6.22252074008278	4.892300845634651e-10	9.317279515992281e-09	FLJ40288
gene20678	5.90799147190414	1.10039336587358	0.33087427278413106	3.32571449757744	0.000881922131500384	0.00215695799088744	LOC105375512
gene20692	6.0129256713445995	1.5258051357026299	0.36496696166327297	4.180666460188729	2.9065594463065196e-05	0.00012172770330685401	LOC105375518
gene20708	59.4581023820864	1.11999271032541	0.145672393507135	7.68843487335541	1.4894580232671898e-14	9.45700953364576e-13	C7orf49
gene20721	12.685982844437198	1.09491996039593	0.297962057299361	3.6746959338378598	0.00023813284191043598	0.0007127226472794099	FAM180A
gene20722	5.66007337059607	1.01524938383956	0.30540451598829305	3.32427757511769	0.0008864791524813779	0.00216622290729946	LOC105375522
gene20757	77.32091739161059	1.03117644248403	0.205788478280051	5.01085605521966	5.41884374490137e-07	4.22632311453553e-06	ATP6V0A4
gene2076	5.686165657268651	1.07071822550262	0.323677990678795	3.3079735302891202	0.000939736912933191	0.00227931453970883	LOC101928476
gene20763	145.059105205562	1.4108824745893702	0.158250728516068	8.91548802219959	4.8567250965710095e-19	1.08386716511595e-16	TTC26
gene2079	4.34550411959258	1.31686752091747	0.435567938387258	3.0233343753292	0.00250005836680786	0.00525371206301036	LOC105378883
gene20828	746.505741915726	1.4978023103149398	0.19351430700727398	7.740008134171901	9.941045409917461e-15	6.660639468705191e-13	MGAM
gene20829	201.941627798251	1.8370387669244999	0.188966521981595	9.72150382861695	2.44148673627333e-22	1.12308389868573e-19	LOC93432
gene2084	5.577280133400969	1.27117458227602	0.34138604825177304	3.7235692225433903	0.000196425971540545	0.000605834893065666	LOC105378885
gene20923	9.97185787917496	1.34682717275216	0.226705257360757	5.940873133828321	2.83507962279493e-09	4.42539436965359e-08	TRPV5
gene20924	13.879548247270801	1.9080897659078797	0.260458921299078	7.325876020644599	2.37343139956738e-13	1.09625294561985e-11	LOC105375542
gene20948	28.296067965121196	-1.0608684728519302	0.16566865571548	-6.403555749699991	1.51799389876838e-10	3.30585337954003e-09	EPHA1
gene21	8.803018047700789	1.3102936867330401	0.335634870433322	3.9039259688404195	9.46447423998477e-05	0.000328400938068437	LOC105379248
gene21002	10.0909616001662	1.02221543024826	0.35093517183793393	2.9128326605015498	0.00358166479919238	0.007136733077598671	NOBOX
gene21024	24.220750878097896	1.2011924905412499	0.232468313986906	5.16712351004063	2.37724179521173e-07	2.0825118563572702e-06	LOC105375557
gene21027	8.02934819349721	1.54518695577248	0.373646376893614	4.13542603736375	3.54296715759983e-05	0.000144428276653479	LOC643438
gene21047	6.60186056345899	-1.0528053698642499	0.32409742115068896	-3.24842254568496	0.0011604679806917302	0.00273270481600623	LOC155060
gene2106	5.644223024963661	-1.14163377000619	0.237383996278952	-4.80922803517324	1.51514283663378e-06	1.01701368486377e-05	LOC105378890
gene21075	20.5518478564853	-1.1598582775722	0.19730408103750502	-5.8785316120842195	4.1392176816104505e-09	6.174584152448679e-08	ATP6V0E2-AS1
gene211	47.367571115840796	-1.0295311767511999	0.18398061527982398	-5.59586766891361	2.19521098281796e-08	2.64882524372145e-07	TNFRSF25
gene21125	4.33494580981186	1.2904833283263601	0.41233760118428	3.12967656750183	0.0017499886652852599	0.00387396822977114	ASB10
gene21141	11.7249320663897	-1.15282534936643	0.25189925173006	-4.57653344124189	4.7274416833367e-06	2.6659128231776102e-05	PRKAG2-AS1
gene21178	22.368095704003302	-1.1279625596241798	0.180214708227031	-6.25899279099457	3.87471781271953e-10	7.55040547160575e-09	PAXIP1-AS1
gene21202	4.35767754433896	1.0030058134448199	0.35246992814824896	2.8456493259276003	0.00443209734942188	0.00857948078460746	LOC105375597
gene21223	4.9065988806309	1.2937274850609999	0.38156812614458596	3.3905543896786803	0.000697514124072423	0.0017665132984935302	MNX1-AS1
gene21262	6.20051239475176	1.14135456272753	0.31773264729659	3.59218535595469	0.000327916467803107	0.0009366416005403	LOC101927566
gene21270	70.58123326591709	1.02539782486872	0.20005753182548497	5.12551472325068	2.96725976129633e-07	2.5153078232275003e-06	ERICH1-AS1
gene2132	234.087686831913	1.07252200037723	0.124070387071906	8.644464047296339	5.405843235204419e-18	9.23088685768998e-16	SORT1
gene21327	4.99395975739384	1.4697625842926398	0.37856214429720697	3.88248694813694	0.000103393567580369	0.000354016559814903	XKR5
gene2134	11.4224382599177	1.20476274369985	0.30403551138649	3.96257245808487	7.41464934137843e-05	0.000267444705000272	SYPL2
gene2137	19.0261522292579	-1.34502444063453	0.206600505404118	-6.51026694249184	7.50173734720087e-11	1.77614663661668e-09	AMIGO1
gene21373	12.366156062915302	1.4614703095117803	0.294588790498627	4.96105200417867	7.01124161314263e-07	5.2538683847254e-06	SPAG11B
gene21407	12.530803694811	1.6717826511757499	0.296547510432495	5.637486717516411	1.7254990932174e-08	2.1416712313392103e-07	SPAG11A
gene21428	83.5287805885423	1.00477795681308	0.15882572410521098	6.32629230859032	2.51121907828636e-10	5.1366490492296795e-09	FAM86B3P
gene21430	9.4139828507205	1.08268844154859	0.349540403329747	3.0974629291344304	0.0019518480683251	0.00425069134879689	LOC105379222
gene21432	5.135415498208309	1.47652356599095	0.346981709256721	4.25533544449317	2.08735834818408e-05	9.21873428536935e-05	LOC105379224
gene21443	507.01997375933	1.21155828222632	0.167666702908827	7.22599216903034	4.97456412062075e-13	2.0980935729463898e-11	PPP1R3B
gene21471	6.642896455372441	1.27995705764491	0.346949130284655	3.68917788205655	0.000224979881271557	0.000679764949579209	C8orf74
gene21497	32.7249090788261	1.28825984505388	0.253677036791008	5.0783463152607595	3.8073422670415297e-07	3.12859987966154e-06	GATA4
gene21518	6.4538793401638905	1.07731778856399	0.33291354727127503	3.2360286849070197	0.00121205203431296	0.00283398888520892	ZNF705D
gene21528	4.2330970318615	1.5313454091252898	0.39234228036560603	3.9030853562310295	9.497418990999392e-05	0.000329290607686704	LOC100287066
gene21537	8.8239897534384	1.08502491228999	0.32240403907611104	3.36541972426666	0.000764273026111567	0.00190708668311245	LOC105379288
gene21556	13.262663783908598	1.28686639383698	0.264618934294663	4.86309264779972	1.15565720280548e-06	8.03966461457888e-06	KIAA1456
gene21581	82.2543466711963	1.4626919987279998	0.166467406692275	8.78665696662096	1.5407634609589499e-18	3.01989638347954e-16	MSR1
gene21598	23.929903337657798	1.00100661244571	0.22827926291762898	4.38500895636283	1.15981006378666e-05	5.64746572429281e-05	PDGFRL
gene21604	6.243268117167389	1.13151524107023	0.331518079987633	3.4131328255533906	0.000642206332061717	0.0016479201644662	LOC105379299
gene2163	8.038786087017831	1.13355127548281	0.34587014580426595	3.2773897638575202	0.0010477163262670802	0.00250456315559019	SLC6A17
gene21644	11.4081830189145	1.16722299385448	0.268843619096766	4.34164291410748	1.4142124349832998e-05	6.67238444030836e-05	LOC105379314
gene21647	6.562441613538951	1.58473547814978	0.372106163816147	4.25882619599061	2.05503171999652e-05	9.10385514322359e-05	LOC105379315
gene21654	4.9605303284247695	1.67300811041085	0.49830677178733707	3.3573858617455095	0.000786832219646076	0.0019555847646733396	LOC105379317
gene21667	4.5374613961128	1.27469043272187	0.36121695354921707	3.52887764596073	0.000417326031718984	0.00114532189881236	LGI3
gene21671	5.4863858097197	1.03250297829871	0.34196649502945603	3.01931035147105	0.00253350855325593	0.00530996781402859	PHYHIP
gene21714	46.8398431071092	1.5547043721911897	0.510226611584518	3.04708601412032	0.0023107157764380303	0.0049141884254014	FAM60DP
gene21718	11.3980159012596	1.24661745922571	0.377068423837762	3.3060775721758198	0.0009461189078271029	0.00229184571513665	STC1
gene21729	7.038111287026241	1.61065880117225	0.404627639642614	3.98059510367324	6.87429547329141e-05	0.000251169751933844	LOC105379330
gene21796	21.157899470899302	1.20116953120812	0.25485441074756804	4.71315967294704	2.4390492415774e-06	1.5237297645552802e-05	LOC105379344
gene21809	8.10294720264482	1.12884822835117	0.262606185217937	4.29863534026946	1.71852949610664e-05	7.83963870516973e-05	LOC101929419
gene21846	23.759081736320802	1.06128104137646	0.208907740621024	5.08014225907367	3.7715233181678704e-07	3.1025596931205798e-06	TEX15
gene21871	142.202403069787	-1.21473095205859	0.209932473350668	-5.7862937194548705	7.19563521986263e-09	1.00676361176725e-07	SNORD13
gene21881	6.14021435071314	1.22589652629197	0.29068696711638203	4.21723938452721	2.4731139118418202e-05	0.000106179023948409	LOC105379366
gene21893	18.467602162562002	1.11576832314054	0.229686142519201	4.85779555920431	1.18699874868633e-06	8.22722994938185e-06	LOC105379371
gene21905	4.47804715238651	1.3154666321393702	0.39849185467776294	3.30111297557917	0.000963020964064549	0.00232802365186775	LOC105379377
gene2192	58.9691040536694	-1.1508629087855702	0.170878500209655	-6.734977819758219	1.6395494354021902e-11	4.59644829278175e-10	CHI3L2
gene2195	5.589593326304341	1.08784823127527	0.38240356641093604	2.84476486839628	0.00444442175714508	0.00860080760671505	CHIA
gene21953	25.3452295813846	1.05611670536566	0.23804386330408	4.43664747625341	9.137074399663252e-06	4.61563552147937e-05	ADAM18
gene21962	12.957016195788801	1.03825664325759	0.254719623152948	4.07607639492371	4.5801976728531e-05	0.000179232040878661	LOC105379387
gene21967	21.3159454593642	1.1486447789741798	0.285101019950315	4.02890448857166	5.6037377818326e-05	0.000211819972501269	SFRP1
gene22015	11.797112845781	1.3187231748491899	0.260000911096699	5.0719944375838395	3.9366789835144795e-07	3.21611976398755e-06	LOC100420534
gene22044	1140.53282716275	1.10352673232691	0.222534714224199	4.95889702500587	7.089453084654429e-07	5.301800681091929e-06	CEBPD
gene22056	18.6258202939759	1.1404272615179198	0.255944207703882	4.45576507375917	8.359453500952271e-06	4.2697050059248604e-05	LOC101929268
gene22064	3.8436967194152896	1.17735309302871	0.3993071444901	2.94848992630007	0.0031933054681424896	0.00647800425271638	LOC105375826
gene22088	13.1712459460139	1.04978993466133	0.204443630009151	5.1348625272127	2.82350335280478e-07	2.40520655979667e-06	FAM150A
gene22100	5.5167283681714805	1.27661480791958	0.338233944336925	3.77435449426064	0.000160422508146072	0.000511446016069656	LOC100507516
gene22117	18.3106586786648	1.06602308212088	0.238773883803651	4.464571523230309	8.02291452243034e-06	4.12492001221669e-05	LOC105375841
gene22122	5.09545969597774	1.1314355455419098	0.43665669348407105	2.59113294820748	0.009566052765616579	0.0167936439150114	RP1
gene22143	7.5532711705368305	1.22954886253366	0.304387238136724	4.03942317049892	5.35828157847723e-05	0.000204392734437091	SDR16C5
gene22144	9.44319714209044	1.09893686528006	0.306628054416399	3.58394103035239	0.000338448528166587	0.0009609056335652961	SDR16C6P
gene22150	18.1925681075857	1.26908630006853	0.21822242506179199	5.81556317921575	6.04300833217478e-09	8.6317748927262e-08	LINC00968
gene22152	36.450575707170294	-1.05151534488641	0.196547657026016	-5.34992561497301	8.799039077099221e-08	8.85798753004986e-07	RPL37P6
gene22176	4.79709698946695	1.1420764569008302	0.337941694381169	3.3795073999145697	0.000726158525080463	0.0018267425396555398	LOC105375857
gene22193	6.436734139737929	1.48314086647527	0.315972628079065	4.69389033946368	2.68057765698611e-06	1.65082569367396e-05	LINC01301
gene22209	562.696625833169	1.09486891086399	0.156880723822924	6.978989414275019	2.97310876429477e-12	1.02782011575467e-10	ASPH
gene22222	9.230845115625211	1.09975697968592	0.278448704937581	3.94958554370884	7.82866293142152e-05	0.000279951619547977	TTPA
gene22227	11.558702754445	1.1734450569719599	0.24045651162044399	4.88007186440523	1.0604719086266301e-06	7.44874939870495e-06	LOC105375875
gene22278	29.5695502825075	1.00662667437677	0.232564954817436	4.32836785390545	1.5021842091802899e-05	7.01891212166742e-05	PPP1R42
gene22279	5.40380988994748	1.0308045747968	0.320697067448262	3.21426255312764	0.00130780030288979	0.00302491727317966	LOC105375885
gene22294	16.414288351057	1.01016737095285	0.340125658448942	2.96998284563262	0.00297816379027763	0.00609753945252591	LOC286189
gene22319	6.70655651729594	1.05113657631671	0.284973115737427	3.68854645673043	0.000225538849016294	0.000681167497171789	LOC105375890
gene22337	7.332040339465751	1.09515109514846	0.36358654844922705	3.01207814155806	0.0025946579698157	0.0054176554552705794	LOC392232
gene22353	232.648354744237	-1.00459720403427	0.181793502622402	-5.52603470169609	3.27549371527859e-08	3.75509509650041e-07	RPL7
gene22362	20.7373481617417	1.0881059788126701	0.24262710108663801	4.4846844146406	7.302192838683791e-06	3.80822365997068e-05	NCRNA00249
gene22368	986.6419363352319	1.23779056355275	0.154153567179918	8.029594035330241	9.77957286711959e-16	8.81726289699502e-14	LY96
gene22381	10.0090005556664	1.05204651275916	0.284786382296367	3.69416017815183	0.00022061470870754501	0.0006683676793371071	CRISPLD1
gene22413	4.02322892791407	1.1963484832696698	0.42261877082364596	2.83079826515536	0.00464319966027736	0.00893060161640514	STMN2
gene22416	44.922454096641395	1.03250534312447	0.206573664652476	4.99824285376104	5.78550927323225e-07	4.46593763762517e-06	LOC101927040
gene22439	139.164127722449	2.2514980510763	0.217210597187688	10.3655073934114	3.5586474544909496e-25	2.67373045414087e-22	LOC105375924
gene22451	4.98146672660407	1.24966082709028	0.426866756942425	2.92751966923213	0.0034167744823785	0.00685850002963857	IMPA1P
gene22462	7.413180342315219	1.2076926488962099	0.32127616016285804	3.7590484407060294	0.000170560815847176	0.00053957063708005	LOC105375929
gene22465	24.4238945018435	1.0688056429895	0.223481816305641	4.78251725647229	1.7311352062094398e-06	1.13760313550906e-05	LOC105375931
gene2247	4.18882124576703	-1.02115308328832	0.319539105826181	-3.1957061425958697	0.0013948909872740002	0.00319228783157235	LOC102723919
gene22491	15.791293311663301	1.00391664749284	0.27952065334966997	3.59156518655161	0.000328697934712421	0.0009386610222244981	LOC105375937
gene22510	23.101526819576602	1.07695872351549	0.236372755350338	4.55618805102678	5.20903050890067e-06	2.8926225097467603e-05	ATP6V0D2
gene22536	7.498823810044639	1.02150026429469	0.318612505096383	3.2060896793290494	0.00134552047696262	0.00309559148958215	LOC105375629
gene2254	666.822729641426	1.0846081423038498	0.131838781639969	8.226776133791551	1.92319411671531e-16	2.15665648710264e-14	PHTF1
gene22553	14.079954473908998	1.68761868976654	0.263016651728736	6.41639485057046	1.3953924921996998e-10	3.04768864090903e-09	LOC105375633
gene22554	18.773417223728	1.100347661812	0.272786838027326	4.03372710270492	5.48990716772742e-05	0.000208355796532372	NECAB1
gene22557	15.128362462608301	1.24356794166699	0.247699369671722	5.020472774376049	5.15444568147951e-07	4.05073729389887e-06	C8orf88
gene22575	12.375447251414302	1.10443783076802	0.277244436919596	3.98362485840725	6.78719855389425e-05	0.000248430424496227	FLJ46284
gene22578	4.9347009663607	1.28527100512871	0.421456827310353	3.0495911368455695	0.00229153094793142	0.00487894175644127	LOC105375640
gene22580	6.2220377380341505	1.2869957634093998	0.42474877022247604	3.03001645592827	0.00244540414414986	0.00515375497046636	C8orf87
gene22612	39.1184828646911	1.03764649821915	0.193352303023237	5.36661049283929	8.0230058634054e-08	8.14588072798008e-07	ESRP1
gene22655	1312.5227220517	-1.0262875342450901	0.15370718779723902	-6.676900078341871	2.4404922050953998e-11	6.54086733684308e-10	RPL30
gene22699	58.8062296759431	1.11659547623149	0.160089443584505	6.974822644330589	3.0625692050282103e-12	1.0538978607837499e-10	SNX31
gene22709	11.689269492862302	1.04855546890624	0.21988566714327898	4.7686394594469	1.85474256568188e-06	1.20200970185364e-05	FLJ42969
gene22711	6.703323771996139	1.24290210130133	0.32432472008829	3.83227680259149	0.000126962770588277	0.00042041146599967004	LOC105375675
gene22781	8.202652775326019	1.78939450325522	0.371995086794639	4.810263809325701	1.5073122189247101e-06	1.01266221801976e-05	LOC101927392
gene2282	5.84858828906507	1.03982367826858	0.35253283566143795	2.9495796506944303	0.0031820653873729	0.00645738125971024	NR1H5P
gene2285	6.22087426990383	1.09608986456064	0.33487001811818895	3.2731800557128	0.00106344709851752	0.0025381297755807802	TSHB
gene2288	6.28467593331872	1.30138625625403	0.3100420850738089	4.197450342730789	2.6993682037799e-05	0.000114025036194151	LOC105378917
gene22907	14.938496486312301	1.02346854700533	0.26064116107102303	3.92673414590279	8.61070659637098e-05	0.000302313592962931	HAS2
gene22909	7.0708034953690895	1.393514640489	0.331192837701009	4.2075627304085	2.5813975754161397e-05	0.00011013572089698999	LOC105375732
gene22943	7.12284474952771	1.00708485202965	0.357461448948099	2.8173243716020093	0.00484255912025784	0.00927368585986506	LOC105375739
gene2296	11.173885604117698	1.4986376829173502	0.329490217631859	4.5483525844515	5.40674965305879e-06	2.9869641465672804e-05	NHLH2
gene22972	298.629354823498	1.0362455142825	0.173485774304319	5.97308637228533	2.32806561418256e-09	3.7058332587341e-08	TRIB1
gene22977	549.4325668333	-1.25921556072173	0.16575514407851097	-7.59684152019619	3.03445773342791e-14	1.7582693396263501e-12	LINC00861
gene23	259.512891849231	1.15425931509978	0.170216134534243	6.78113927482927	1.19231863074371e-11	3.47220438462057e-10	CICP7
gene23013	18.413394132062102	1.03667259076398	0.236138465709312	4.3901047110221	1.13296091420979e-05	5.5370639649368297e-05	GSDMC
gene2302	89.76772011326929	1.4128526001894999	0.17372456370769102	8.13271635303552	4.19776073196944e-16	4.2052234177151606e-14	MAB21L3
gene23035	10.715690753635599	1.20662049102817	0.26163582458609497	4.61183208735666	3.99135362719599e-06	2.31213340418909e-05	LOC105375765
gene23042	277.59359135916003	1.01243018122407	0.13564054601457	7.46406742652979	8.389163696039548e-14	4.307329150540581e-12	TG
gene23047	52.3563599274788	1.7110110967335002	0.218106314482768	7.84484897097594	4.33474854868387e-15	3.2139879041886303e-13	LOC105375769
gene23052	9.58557096639184	1.13629244948665	0.282712635728398	4.01924889759184	5.8383968386594797e-05	0.00021918298591503102	LOC105375770
gene23057	5.83219380177598	1.31061435227221	0.328118133270417	3.99433685425754	6.48755743395567e-05	0.00023936739983853502	LOC105375773
gene23069	14.9562572476168	1.20826123571339	0.24997282797555104	4.83357029441443	1.34105894545442e-06	9.12114321983782e-06	LOC101927845
gene2309	242.368076255361	1.15739478851813	0.14390771619226403	8.04261799952283	8.793913777884861e-16	8.024891358442289e-14	LOC101929023
gene23129	10.1960474872625	1.25934703542898	0.28127460828472806	4.477286602970469	7.55977310430484e-06	3.92620474126799e-05	LOC100288181
gene23143	410.82806260071294	2.3890652353948103	0.24971097454156696	9.56732173978652	1.09710858612844e-21	3.9885205695701796e-19	LY6E
gene23157	6.88019299532854	-1.1329182404498899	0.288365834170291	-3.9287533618870403	8.53873580404202e-05	0.000300254454014208	RHPN1
gene2316	23.022056138347203	1.07212708477302	0.24375950133721103	4.39829864637714	1.09102781699557e-05	5.35885094684686e-05	IGSF3
gene23188	11.5345135322662	-1.03907527486114	0.29725792592640504	-3.49553429609273	0.000473113647693195	0.00127407187801728	EPPK1
gene2319	7.06609050698681	1.40207445960141	0.298063446126581	4.70394635042225	2.55180329030449e-06	1.5866936872679503e-05	C1orf137
gene23194	42.656129243481004	1.2879832641583502	0.164361447633193	7.8362857148396206	4.64069258157049e-15	3.38515245270546e-13	SPATC1
gene23218	6.409652337149219	1.5206307571026998	0.377027267300601	4.03321162416169	5.5019688916779603e-05	0.000208673025102509	LOC101928902
gene23283	16.2363151798927	1.10398858101907	0.259453245373609	4.25505789850246	2.0899492763672898e-05	9.225207108561179e-05	LOC105375949
gene23287	21.430493933082897	1.02241127292316	0.226358907612953	4.51677066171112	6.27898451564533e-06	3.37293400816601e-05	DMRT2
gene23302	18.6049396555009	1.03824072135462	0.22988567374085603	4.51633503062483	6.29190914865836e-06	3.37746206741508e-05	VLDLR
gene23351	108.768861374068	1.5918270654054099	0.249600559213773	6.37749799287137	1.80004409254417e-10	3.827640928862801e-09	CD274
gene2338	4.38046621751737	1.20911330931986	0.41230617631847705	2.93256171934205	0.00336178095506574	0.00676256516976186	LOC100996263
gene23389	3.95292544335351	1.14655412142157	0.36241728143284296	3.1636298271666004	0.0015581483895270199	0.00350960974317367	LOC105375973
gene23396	13.5688369710514	1.3102370181518301	0.34357318995188296	3.81356012771348	0.000136979179870185	0.000448179810462183	LOC105375976
gene23404	5.57121012197463	1.00583240579695	0.334320315810577	3.00858894368491	0.00262463963010722	0.00547417204243701	LINC01235
gene23411	123.12149451678002	1.0274614586298	0.16268533021801002	6.31563680175051	2.69051259761503e-10	5.48319655969646e-09	NFIB
gene23418	49.6688097281336	1.02732019976411	0.203981877528483	5.03633073786499	4.74540343880804e-07	3.76757286054009e-06	FREM1
gene23436	19.2337004459054	1.09141328515798	0.29242430852305	3.73229329213562	0.00018974438862886698	0.000588921195266108	C9orf92
gene23526	5.76963099890575	1.23699524972792	0.39703262088140207	3.1156010480494603	0.0018357044231024102	0.00403321743802791	LOC105375991
gene23527	4.20490022969241	1.22470486758182	0.423697450979695	2.89051743112921	0.0038460820122862	0.00758448718783298	LOC105369298
gene23531	30.2904049200768	1.01903861147813	0.205857005658867	4.95022556175141	7.41275183448387e-07	5.49797388447734e-06	ELAVL2
gene23543	4.828373554170639	1.00869124786669	0.39504173573296897	2.55337893854467	0.0106683358185532	0.0184460693561621	LOC100506422
gene23563	20.7547794241555	1.1309550183091999	0.21814535357755802	5.18441030148784	2.16699405422707e-07	1.92709852037198e-06	LOC105376002
gene23577	4.99190218774707	1.23647399308206	0.450215269492734	2.74640616804318	0.00602521185100959	0.0112154822959581	LINC01242
gene23596	1020.23406046488	1.76660594445167	0.19053560300422895	9.27178919108604	1.83049162028683e-20	5.42885277911384e-18	ACO1
gene23598	1466.3517943525599	1.4705667913766398	0.180139869396156	8.16347206371417	3.2552926637790696e-16	3.4251909406893404e-14	DDX58
gene23621	233.54132356591703	1.17324972641129	0.136580564630269	8.59016602828771	8.684374256270859e-18	1.43930732159077e-15	CHMP5
gene23628	149.85848415930099	-1.08065558998799	0.366605275968303	-2.94773605517183	0.00320110251584494	0.00648798225943215	AQP3
gene2367	7.8191546331589805	1.32118709449358	0.337402143202708	3.91576378843516	9.0118449258543e-05	0.000314632875819015	HSD3BP2
gene23675	9.348255458184319	-2.01510193127791	0.284612869444761	-7.080150434550201	1.4399805806101102e-12	5.42761911153042e-11	ENHO
gene23684	56.4217552271075	-1.13697878624846	0.16668269565403698	-6.821216694313309	9.027265159172142e-12	2.69146239004947e-10	IL11RA
gene23709	32.383585904678995	1.24559333679728	0.251320925909271	4.95618632746462	7.189027750972791e-07	5.36380951694561e-06	ATP8B5P
gene2372	4.25171177908877	1.8620325004906002	0.502774043663947	3.70351756212614	0.00021263045384696102	0.00064783595967971	HSD3B1
gene23742	3.7849359236906004	1.18488142945997	0.43700134784440897	2.71139078930677	0.00670016085338377	0.0122751869979087	LOC105376027
gene2376	5.87620771289596	1.04020787718696	0.294822404272368	3.5282524737366003	0.00041831296811181	0.00114761128301366	HSD3BP4
gene23800	7.89250148745465	1.02098760690769	0.30577144415792895	3.33905479538616	0.000840639804047333	0.00206946496103395	IGFBPL1
gene23818	21.0644076579446	1.0109717821651198	0.22814406845713	4.43128672597984	9.36724329421767e-06	4.70554187322635e-05	VN2R3P
gene23819	1672.32512616846	1.0335822107361998	0.19614183554882803	5.269565301273481	1.3674721642151e-07	1.2853554037284599e-06	CNTNAP3
gene23847	3.9759956513639403	1.32180498776836	0.37159383448088795	3.55712303358022	0.000374938579162254	0.00104709646565694	LOC102724431
gene23870	5.67045219505595	1.24679809630866	0.363360173640646	3.43130091505767	0.000600693864032401	0.0015582506266878	LOC105376058
gene23879	18.640641655146002	1.00347818742433	0.26243263523558397	3.82375532876662	0.000131434347162476	0.00043292856715507796	MYO5BP1
gene23889	7.24308807880403	1.0407380245656501	0.308440438617532	3.3741944773207004	0.000740320451266067	0.00185594738867058	LOC105376063
gene23914	4.3173850422632	1.05116575462659	0.38816037999096903	2.70807070688421	0.00676756025127719	0.0123805541809746	MEP1AP4
gene23918	19.9189790314825	1.0132450068876	0.25895282948397197	3.9128555146770903	9.121111314186821e-05	0.00031800440683955297	LOC101060026
gene23936	845.721274232688	1.05869306888229	0.19819065764792201	5.34179098776198	9.20327345494585e-08	9.199192180686449e-07	LOC100289279
gene23964	4.6714296648825	1.51944051797126	0.346116152014643	4.38997287219053	1.13364802396068e-05	5.539220997197839e-05	PTGER4P2-CDK2AP2P2
gene23974	20.803585829821202	1.19994095334066	0.19570875999634102	6.1312582705193694	8.718673204521199e-10	1.5437462217589e-08	AQP7P4
gene23976	43.2916968121059	1.0636803103712	0.16633623511999102	6.394760044940809	1.60799671486962e-10	3.4749996120001196e-09	AQP7P1
gene24006	32.2610126375805	1.11276690320578	0.187760087355154	5.92653592614147	3.0939172197248806e-09	4.77785165793937e-08	AQP7P2
gene24016	17.0362850217215	1.00731054999779	0.253131263599642	3.9793999985358397	6.90894135639046e-05	0.000252098568865931	LOC102724507
gene24035	45.037106785218	1.05851571883287	0.19156728156253602	5.52555587884838	3.28444017856542e-08	3.7617521150845796e-07	AQP7P3
gene24037	6.810772721607321	1.1079952993005402	0.326160241291451	3.3970887895881003	0.0006810686441386571	0.0017312830990059	LOC105379253
gene24045	6.49076170345873	1.6818163657385001	0.411423941310517	4.08779411422042	4.35494378222723e-05	0.00017218107849746	LOC642929
gene24046	4.9566625743750095	1.2812849356636697	0.36425634012824	3.5175364009109	0.000435572605258476	0.0011878773771961302	MEP1AP3
gene24062	562.63117899801	1.0405579616929002	0.182688603345307	5.6958011755451	1.22793911057894e-08	1.59525922492503e-07	CNTNAP3P2
gene24082	7.032515692363121	1.3048604822264098	0.38026458467715	3.43145413695113	0.0006003546350889991	0.00155792111665324	LOC102723624
gene24087	95.42698677163861	1.26104913513402	0.18185840016648602	6.93423638379954	4.08421235209436e-12	1.34195548711672e-10	TMEM252
gene24088	474.27834197187104	1.0654982537364301	0.152159664883984	7.0025013169477495	2.51432521328047e-12	8.86899691820684e-11	LOC105376072
gene2410	57.0128030774784	-1.00366460593618	0.154298778786776	-6.50468275787933	7.785751012693181e-11	1.8280294565219198e-09	LOC101059998
gene24100	6.6970261669972695	1.2141549694391	0.30000615492874605	4.04710019941916	5.1856047354434e-05	0.000198612626570763	BANCR
gene24102	6.406997050243679	1.0850091845826402	0.354210535280911	3.06317592649289	0.0021900126884751	0.00469006042738515	LOC105376074
gene24149	5.85462238207778	1.05687232393705	0.348906518079677	3.02909882496292	0.0024528443200954398	0.00516653686337271	LOC105376082
gene24156	8.667474382314941	1.23835849307451	0.3634072798724411	3.40763259753405	0.000655290615289984	0.00167520136879168	LOC101927304
gene24164	4.8148278418897	1.1886422882482799	0.440212459073111	2.70015594458872	0.00693069811345516	0.0126471774188212	RORB-AS1
gene24179	12.5742408062784	1.14762904238524	0.30239874082856	3.79508538706471	0.00014759265176520902	0.000477636521290425	LOC105376091
gene24194	3.83530480502347	1.9181107219123301	0.434048315617137	4.41911799423787	9.91045307371725e-06	4.93684056207206e-05	LOC101060093
gene24210	12.917221242694302	1.4241869445631499	0.23095547469241198	6.166500042745839	6.981806186089321e-10	1.26503144239914e-08	LOC105376097
gene24217	4.22153301575508	1.1842093598240502	0.286570680816346	4.13234653472095	3.59078508699332e-05	0.00014598898964796102	LOC105376334
gene24241	4.55564678104926	1.02122205758883	0.315377712095282	3.23809203511598	0.0012033198399477802	0.00281649316639905	LOC105376108
gene24256	259.707864546072	1.06891248991088	0.143148056535457	7.46718129313976	8.19308545696668e-14	4.21625904566276e-12	FRMD3
gene2426	163.844843310456	2.09559126746145	0.241411535178188	8.68057636895716	3.9376822262472395e-18	6.88026026198549e-16	FCGR1B
gene24280	12.766462147239098	1.1059694990836	0.257454232365501	4.2957907078158994	1.74071754893538e-05	7.926418899596641e-05	LOC105376119
gene24300	24.1069652666363	1.0795725170647401	0.220283137262129	4.90084048412696	9.54275168781196e-07	6.796007047181089e-06	LOC102724080
gene24312	4.861678297732929	1.3844524564143101	0.40919764992193103	3.3833343292133997	0.000716113982163202	0.00180530244468835	LOC105376127
gene24368	19.735517479027603	1.20458895380124	0.20907399511421804	5.7615436732969405	8.334808976502401e-09	1.14413273039199e-07	UNQ6494
gene24387	5.9014456155334996	1.3369607202953502	0.294108481750932	4.54580810568926	5.4724878737100195e-06	3.0151522041902697e-05	LOC102724271
gene24394	349.64762866847394	1.3590382812890198	0.16907994301853302	8.03784444817353	9.14325950067056e-16	8.30148008130083e-14	NFIL3
gene24403	12.4459501163821	1.1652715359094499	0.240239043724805	4.85046692595178	1.23171172135512e-06	8.49274463118517e-06	LOC105376148
gene2442	76.35715501331791	1.03220396940647	0.15919849662777602	6.4837545031588695	8.94677576840694e-11	2.0746947100812e-09	LOC101927452
gene24473	9.24195936855625	1.1048119676385901	0.27791209729191196	3.9754007774556297	7.02608333333125e-05	0.00025584477921371	FBP2
gene24487	8.09407484474166	1.17216686693405	0.308072450896077	3.80484156738007	0.00014189498372432	0.000461583624353613	LOC105376155
gene24493	5.00635108758773	1.1606786593693301	0.347167577859653	3.34328069033725	0.000827941078891846	0.0020422184195909602	LOC102724478
gene24541	400.79681889394	1.10815225999075	0.16002881888749101	6.9247043607179295	4.3688693434809995e-12	1.4209857864655402e-10	TDRD7
gene24571	26.862758063238	1.00492028539877	0.20053929943866602	5.01108903946341	5.41228632664728e-07	4.22321251247542e-06	COL15A1
gene24581	19.3709661540792	1.0446290437383199	0.28320758639847804	3.6885630678992998	0.000225524127338286	0.000681167497171789	NR4A3
gene24602	59.5513326338271	1.10673511910443	0.178816420741864	6.1892253212142005	6.04606080468215e-10	1.11338407301908e-08	LPPR1
gene24617	4.88147637049304	1.14442815894873	0.36622862769706604	3.1249008744760602	0.0017786498568489	0.0039293117488360604	LOC105376185
gene24637	4.919477817809031	1.2996637921936598	0.40254423601123995	3.22862352985566	0.00124387524334227	0.00289757626962948	LOC105376193
gene2464	146.921903869949	2.24788740022412	0.221014739167027	10.1707578811082	2.67816637366223e-24	1.77546676653961e-21	FCGR1C
gene24644	15.771592147472598	1.22556973582523	0.24612639128583602	4.979432434784809	6.37710106251772e-07	4.84461941183517e-06	LOC105376195
gene2465	7.3976843326984	2.32200792731317	0.40897906576209797	5.67757159644908	1.3662035043546101e-08	1.75066668494331e-07	LOC100996713
gene24659	475.399490837881	1.08280255145346	0.12462686958137	8.688355529515151	3.6772345493173e-18	6.47538021418844e-16	ABCA1
gene2468	98.9864679082733	1.47419820433386	0.143182500120382	10.295938421905	7.3499378266056995e-25	5.177112456615389e-22	LOC105371209
gene24697	7.93898323444584	1.2750232492843798	0.31221902787363	4.08374613798505	4.4315442456548706e-05	0.00017453609522463898	LOC105376210
gene24752	5.56710784876665	1.41103990706575	0.314324955094252	4.48911193399405	7.152071081292509e-06	3.746402095568979e-05	DNAJC25-GNG10
gene24755	2174.71049280115	1.37215010361076	0.19331330388934198	7.098063485564429	1.2651706952003899e-12	4.8914146603459294e-11	C9orf84
gene24767	812.367521992422	1.40492722247	0.168254821612899	8.3499968024827	6.826481456442778e-17	8.596027487610072e-15	KIAA1958
gene24787	6.363298142621599	1.08212539020477	0.32969516021445	3.28219980390644	0.00103000592993798	0.00246956001072248	C9orf43
gene2479	80.4392745155944	1.00809915122889	0.15031743579847698	6.70646852026135	1.99390836339874e-11	5.46083772916252e-10	LOC101927333
gene24791	15.9323590026683	1.00578214117872	0.237057559533787	4.2427760715868	2.2077169954220397e-05	9.645656343634959e-05	LOC105376223
gene24799	41.8824230978187	1.04564214540635	0.209234297458352	4.99747009982664	5.80873418781906e-07	4.47792705936162e-06	COL27A1
gene24802	17.5468996606084	1.49221170077356	0.24882841228900698	5.996950617682691	2.01057167625835e-09	3.25796445599305e-08	LOC105376224
gene24856	23.8329285122544	1.07580038861544	0.245402831520109	4.3838140821422495	1.1661931003622198e-05	5.6626437919354895e-05	LOC105376250
gene24864	4.00018147262506	1.14128800139364	0.3810541259795371	2.9950810753192902	0.0027437190274263398	0.00568048377681544	LOC105376254
gene24865	3508.40487878081	1.01098075687186	0.140415642232424	7.19991548518813	6.02498925510893e-13	2.49638341562785e-11	MEGF9
gene2487	10.357132286404699	1.56705277138039	0.301609624251549	5.19563251759312	2.04024937396686e-07	1.8234425412059101e-06	LOC105371211
gene24872	179.795079809757	-1.02217243432736	0.157720316652858	-6.48091796935179	9.116623051518609e-11	2.10216403131549e-09	TRAF1
gene2493	92.6475262842672	1.0230986067929102	0.146897281787235	6.9647211598834	3.2905483699731396e-12	1.11532271066458e-10	LOC101929826
gene25	612.316557326999	1.06837037014363	0.16430387481590197	6.50240520097723	7.90458349432465e-11	1.8501486185054802e-09	LOC100134822
gene25030	4.4439659397525	-1.49715959186615	0.30273694629301695	-4.94541419604946	7.59821330294123e-07	5.6115245035483395e-06	LOC105376284
gene25031	158.25837793774	-1.10891439257617	0.138138395239641	-8.02756098803985	9.94295444427642e-16	8.92885231768887e-14	FAM102A
gene25093	8.32297456497115	1.24158458773128	0.30397666716615196	4.08447332259431	4.41769011524719e-05	0.000174203525538264	LOC105376291
gene25103	486.002336860778	1.2181616810120401	0.17559630237833998	6.9372854924211005	3.99705567301543e-12	1.3171584045287698e-10	TOR1B
gene25148	882.978248081983	1.9104691884874099	0.18001556396421398	10.612800062483501	2.59843175757595e-26	2.3427460726304802e-23	NTNG2
gene2519	66.77713620497029	-1.0150378412421501	0.144695020826093	-7.01501568918608	2.29923153493385e-12	8.17423955795093e-11	LOC101060170
gene25211	7.22997387830595	1.06228068921378	0.25935424986628597	4.09586767813313	4.20590123199486e-05	0.000167078078949504	LOC101928109
gene25243	6.10536385580879	1.01361100666368	0.39401624472939295	2.5725107028513996	0.0100963834130379	0.0175921832196872	C9orf116
gene25253	11.610533485738001	1.17349682686841	0.313325826240417	3.74529237167951	0.00018018381304873301	0.000564232168118707	GLT6D1
gene25290	6.30740571209828	1.2823736747123702	0.345275759220791	3.7140564909809903	0.000203963232391173	0.0006248071837587731	LOC105376325
gene25387	207.014887792836	1.01038681475105	0.129317851532787	7.81320446307352	5.5752044834582695e-15	4.04067874781831e-13	FAM157B
gene25388	20.6631318097052	1.5943846302967302	0.22950205141172197	6.947147620203309	3.72745615246283e-12	1.24285298338036e-10	LOC102724394
gene25391	277.510508604045	1.21118107939261	0.181941066024777	6.656996717979361	2.79479426175098e-11	7.39373974881068e-10	LOC105376332
gene25442	4.8133814238835	1.3315775648163701	0.46747907429376295	2.8484217541245602	0.0043936655948233795	0.00851166501996725	LOC105376354
gene25446	6.98191052032226	1.6858387220131699	0.34866591848983197	4.8351118724623205	1.3307077588268498e-06	9.058940768334979e-06	LOC105376358
gene25448	69.7814479665302	1.493197762154	0.164779275977393	9.06180557777705	1.283087439135e-19	3.3242288365635603e-17	LOC101927880
gene25464	6.977199659896411	1.04168595627097	0.29013199774405296	3.5903863219868497	0.0003301882130753	0.000941842865441315	LINC00702
gene25518	24.208006126486396	1.3996638834968	0.175668150439323	7.96765879299364	1.61708605193174e-15	1.3400411621522602e-13	LOC399715
gene25520	63.8651013035927	1.3469317282784	0.188389106943768	7.14973254096077	8.69471404726791e-13	3.49603439650261e-11	LOC399716
gene25522	195.00917168903098	-1.11593824358671	0.141085423354257	-7.909663642463349	2.5808524673809397e-15	2.0483244582664202e-13	PRKCQ-AS1
gene25525	4.2649771238782295	1.2974488342331498	0.40385724419164504	3.2126422217090695	0.00131520013662071	0.00303829159366924	LOC105376385
gene25549	4.94416243564894	1.20922609828534	0.4030794844969871	2.99996934796709	0.00270006776607903	0.00560607290414713	LOC105376396
gene25572	4.5008094093498	1.80442586482937	0.41972614997403496	4.29905514569676	1.71527793544143e-05	7.83114536456347e-05	LOC105376405
gene25573	8.18870436883685	1.3732476365000001	0.335523646741349	4.0928490430918	4.26105139277326e-05	0.00016888359133657299	LINC00710
gene25584	52.572146104038296	1.21569062668592	0.17480112769786202	6.95470700158869	3.5329553015962898e-12	1.18325130011858e-10	ECHDC3
gene25609	21.6382700999755	1.08694036522571	0.185117825343257	5.871613731472019	4.3157336456450395e-09	6.41666466839309e-08	MCM10
gene25614	22.134363618175897	1.05264846853864	0.241083072597881	4.36633089663008	1.26351023656623e-05	6.0672178807419606e-05	LOC105376419
gene25647	7.42678366243178	2.51176573732686	0.41841773284580397	6.0030097678783205	1.93692960924619e-09	3.15907332796014e-08	OLAH
gene25662	6.02222992997151	1.0199194836163101	0.33851025814486696	3.0129647745559	0.00258708945174939	0.00540435553683329	LOC102724039
gene25701	5111.5006483015795	1.02231417110447	0.131762965639862	7.7587368054442	8.57794557298486e-15	5.887907451378511e-13	PLXDC2
gene25720	13.468152357714802	1.02741662345151	0.333723938543202	3.07864226922548	0.00207946214393013	0.0044899968123560795	SKIDA1
gene25736	31.7655282866098	1.01368309456126	0.18931149539286798	5.3545776100792	8.57565070375324e-08	8.65242465812883e-07	SPAG6
gene25739	7.06542850158758	1.02295025318298	0.33330569092025497	3.0691052719760603	0.0021470092112116897	0.0046124273370865	LOC105376449
gene25768	5.244407210022731	1.86054187647939	0.460494082802516	4.04031657726487	5.33790987148478e-05	0.000203684592015011	GPR158-AS1
gene25771	75.00909220902341	1.22470150181536	0.164928110705418	7.425668653919329	1.1221158496279099e-13	5.60809118638869e-12	LINC00836
gene25804	11.7270391521598	1.2864387706078702	0.30724999747695503	4.18694477191773	2.82734587703665e-05	0.000118829714839467	PTCHD3
gene25835	11.8013792730288	1.0453546775511	0.317234922021808	3.2952068167301	0.000983492687965197	0.00237166205057618	LYZL1
gene25845	5.336115064403019	1.28053688889485	0.396071436118695	3.2330957805073797	0.00122456498413594	0.00285800980504177	LOC105376476
gene25847	24.1894390324109	1.17753003837828	0.23123904282589103	5.09226307109776	3.5381471211852104e-07	2.93480843502107e-06	KIAA1462
gene25850	11.157273355460301	1.02788493252333	0.27612842788347697	3.72248862749141	0.00019726879667686102	0.0006079035296667059	LOC101929279
gene25865	1153.44792700943	1.20758587505346	0.147357918405654	8.19491675859017	2.5076664291890703e-16	2.71744237086162e-14	ZNF438
gene25886	5.2825578525825	-1.2152848866305501	0.280909402778752	-4.32625207490019	1.5166784983750302e-05	7.07636790589386e-05	RPS4XP11
gene25902	9.500057856435712	1.03744514563696	0.25790557584412	4.022577419047339	5.7564723462461704e-05	0.000216684847502319	LOC105376488
gene25903	5.6871655857742	1.03169949971571	0.367519370987354	2.80719760959543	0.00499745747574035	0.00952339292384068	LOC105376489
gene25929	6.39889505727749	1.06692557514471	0.325863382137596	3.2741499463545094	0.0010598035754715198	0.00253050557109408	LINC01452
gene25933	278.754391545777	1.4917849644013301	0.25356984831434	5.88313229793797	4.0257387434921005e-09	6.03325473924947e-08	NAMPTP1
gene25937	20.245157393499998	1.1577514161907199	0.223874557027657	5.17142917695508	2.3231032046248398e-07	2.04063703165408e-06	ANKRD30A
gene25940	5.7707279565453895	1.2771912949153799	0.44307087292526903	2.88258915889242	0.003944214973115171	0.007756290830048509	LOC101929498
gene25955	6.039459737217911	1.16222975564627	0.36441305995106305	3.18931971264242	0.00142608061424755	0.00325342682643115	LOC105376499
gene25977	6.071222457207369	1.30953835884904	0.357225982387483	3.66585417470721	0.00024651437559226603	0.000735172535836157	LINC00839
gene25989	5.78103260360843	1.11569824171505	0.386792569262814	2.8844872688259198	0.00392051610404993	0.00771574548024845	LOC105378269
gene26020	6.5863093922902	1.1871118675863401	0.37786384795499495	3.14163917509179	0.0016800494020387802	0.0037445182954567603	LINC00840
gene26021	7.78774068497075	1.17626773292326	0.36682506272028603	3.20661768364556	0.0013430535795603	0.00309028457363099	LOC105378277
gene26022	4.77154930029993	1.0785313120411	0.363386661465688	2.9679991766647	0.0029974513350613	0.006130903184417579	LINC00841
gene26042	6.73167306429741	1.25151322729115	0.34233979836290096	3.6557631723685002	0.000256417998499044	0.000760081757781227	LOC105378284
gene26073	40.609482600285894	-1.3123979321921102	0.171908172734753	-7.634296329919599	2.27057123163942e-14	1.37947912563753e-12	ANTXRLP1
gene26082	7.21627920856197	1.24081493420525	0.386245290765858	3.2125050165528797	0.0013158285050093698	0.00303912024827454	NPY4R
gene26091	9.92286064689256	1.08997786885279	0.322623058827279	3.3784871819602995	0.000728858302458885	0.0018321028367819	LOC102724643
gene261	6.14827161924631	1.4314040189774497	0.30608924899624396	4.6764269691648295	2.9191649286380002e-06	1.77114340488561e-05	LOC102724571
gene26126	7.093959528278231	1.04345671503122	0.295405969760182	3.53228039324435	0.00041199226078317996	0.00113344386159562	FAM25C
gene26150	4.5174274633541	1.00722296854174	0.43483789818851204	2.31631827110223	0.0205408974569096	0.032720270578003	DRGX
gene26194	4.22346527691298	1.1674101787047801	0.48400536994489496	2.41197774073806	0.015866250151976003	0.0261059404646718	PRKG1-AS1
gene26204	12.294776336654902	1.13525340138072	0.308151738477912	3.68407268116741	0.000229536744136827	0.0006910322175563099	LOC105378309
gene26227	27.5723102138863	1.0388392292698	0.221010353916534	4.7004097810825805	2.5963994642742803e-06	1.6068875322554198e-05	LOC105378316
gene26232	4.7669512158428295	1.0326064153774699	0.36752893043824797	2.80959219767045	0.00496043090338099	0.00946163261083248	LOC102724768
gene26235	20.366944901697302	1.0378515103703	0.241716707655094	4.29366890041878	1.7574450412262302e-05	7.98967552021766e-05	PHYHIPL
gene26239	17.3513388355619	1.1940067552951599	0.322934106012766	3.6973696276229	0.00021784503458304098	0.000661310044377341	LOC105378318
gene26241	44.623487856833705	1.1250049296319098	0.18940594228418	5.93964960161586	2.8563191937482397e-09	4.45546260395053e-08	SLC16A9
gene26242	8.76196856837203	1.10823423309872	0.35170346011089804	3.1510472849748905	0.00162686150039988	0.0036425407985510297	MRLN
gene26261	10.3518755052469	1.84448962788578	0.301849963156342	6.11061736963152	9.924645625326562e-10	1.7381624894705598e-08	LOC105378325
gene2628	6.452514666811201	1.69661499692921	0.391697798480562	4.33143868439028	1.4813820254759699e-05	6.94330439888299e-05	TRN-GTT23-1
gene26281	18.5242831922988	1.20694276762687	0.27882542133739	4.32866831811015	1.50013659947108e-05	7.01370648248874e-05	LOC101928859
gene26298	30.4314917289233	1.05940604757027	0.204191569788754	5.188294740406179	2.1222851404270197e-07	1.8915107578183102e-06	LINC01515
gene26299	7.0127753927433805	1.06211113318528	0.328162221192268	3.23654297964725	0.00120987005526892	0.0028297676710347	LOC105378338
gene26343	4758.9229536846005	1.09159106451272	0.16769184976009197	6.509505775470929	7.53984568111573e-11	1.783296134862e-09	SRGN
gene26383	16.9712278666384	1.0226023720851198	0.20968239435821398	4.87691098346648	1.07760034754772e-06	7.55728432909944e-06	ADAMTS14
gene26476	6.6513608738646	2.31859603941528	0.36380702636026097	6.373148046677049	1.8518696029218802e-10	3.9116378844004995e-09	DUSP13
gene26496	199.94856703351002	1.12815473957721	0.141392626003936	7.978879602574231	1.47667524152031e-15	1.2419499979055198e-13	KCNMA1
gene26572	7.306122179107	1.11975705583014	0.346223161048901	3.23420608961508	0.00121981399099199	0.0028482391250064	DYDC1
gene26573	7.69375211273716	1.15528734999963	0.28635424780236896	4.034469049668029	5.47259026082522e-05	0.000207838558515586	DYDC2
gene26596	9.32545083811278	1.43598444023837	0.29016931419338	4.948781177052281	7.467964808166841e-07	5.52982676662551e-06	LOC105378396
gene26598	8.07236278973051	1.3136183449929901	0.35485296180595205	3.70186665008403	0.000214019099388321	0.000651274537628292	LOC105378398
gene2660	36.1554749183955	-1.23038935919108	0.1914059569991	-6.428166492210409	1.2915224199176601e-10	2.83732118371774e-09	LOC101060227
gene26607	4.72675836869257	1.48162063025294	0.37983339257952503	3.90071188894413	9.591023906394241e-05	0.000332025309246085	RGR
gene26623	10.721727265840899	1.02778345456332	0.379497277051349	2.7082762294082303	0.0067633704113670605	0.0123759026686324	LOC105378404
gene26667	4.64286419245508	1.03664004861628	0.333339829496512	3.10985953938373	0.00187176329488012	0.00409845975000951	KLLN
gene26672	1554.47941809569	1.1140189496391002	0.136028717859386	8.18958648710241	2.62125208701333e-16	2.8269388536497797e-14	LOC105378415
gene26673	22.371406117709604	1.0469878675672	0.154458378077562	6.77844659900195	1.2147485904333101e-11	3.5189018057399297e-10	LOC101929727
gene26679	7.14015233724447	1.49433472701655	0.30763102426353006	4.85755534765711	1.18843923180586e-06	8.23215128607992e-06	LIPF
gene26683	137.33106793515	1.2565522036868302	0.194674545443021	6.454630217973759	1.08483463110303e-10	2.4379035478626397e-09	LIPN
gene26685	7.92161603496238	1.34226698870076	0.296053187324555	4.53387109536258	5.79123800762056e-06	3.15300735970453e-05	LIPM
gene26686	51.6052399182585	1.80207991366348	0.255686698647746	7.04800024089704	1.8150732575041798e-12	6.63075384508009e-11	ANKRD22
gene26702	149.56800613496	3.0583025390615295	0.262988756918608	11.6290238978088	2.93433681250866e-31	6.01272288672228e-28	IFIT3
gene26703	5.100504759357509	3.6542774892125602	0.455455685868451	8.02334365909755	1.02904933444184e-15	9.20427460250756e-14	LOC101926887
gene26706	1079.95094967843	3.71717186461329	0.281495762978264	13.2050721662205	8.2021070700909e-40	1.84875493359849e-35	IFIT1
gene26707	139.025254048401	1.75269671695977	0.199821831023048	8.77129745026513	1.76619190407115e-18	3.4025611553644197e-16	IFIT5
gene26708	23.6386895265601	1.3914666909037599	0.248558451302389	5.59814676834682	2.16655301734123e-08	2.61704742823533e-07	SLC16A12
gene26731	4.73644007855847	1.06177921285934	0.28045522990087296	3.7859133995633596	0.000153145005643491	0.0004925639879001571	LOC105378431
gene26732	10.7447769355903	1.03742488497528	0.37378119621114003	2.7754870910875398	0.00551190874286922	0.0103756825675858	LOC105378430
gene2676	327.769345301616	1.92040291113515	0.194720030385186	9.86237988632341	6.05957998201004e-23	3.03517628432236e-20	HIST2H2BF
gene26835	676.0111924433239	-1.2338180224351298	0.179887053611253	-6.85884835882347	6.941787680072891e-12	2.1346233875694801e-10	RPL13AP5
gene2684	616.562976787816	1.6162836105837801	0.198071809025019	8.16008910374329	3.34777533901957e-16	3.46141541933491e-14	HIST2H2AA3
gene26844	11.5696263924982	1.11870932037029	0.22059319397059501	5.0713682513677805	3.94965653933303e-07	3.22411143108516e-06	ARHGAP19-SLIT1
gene26861	7.943846076418559	1.2469259337218999	0.245243426878655	5.08444181192621	3.68708778805576e-07	3.04421094295886e-06	ANKRD2
gene2687	638.326062458836	1.64350276183669	0.19278655236845102	8.52498652860212	1.5282760392874697e-17	2.4430738954283398e-15	HIST2H2AA4
gene2691	216.40653532199102	1.4880718934161699	0.20097278068716298	7.404345445826911	1.3179892636373198e-13	6.41630194435965e-12	HIST2H2BE
gene26919	32.7576743695993	1.14059584487526	0.22807250498266898	5.00102300784539	5.7026905917939e-07	4.417135599279531e-06	PAX2
gene26934	6.30540730132388	1.4351104873217901	0.340293547944431	4.21727210518884	2.4727552005598002e-05	0.000106179023948409	LBX1-AS1
gene26935	10.5321629728456	1.2790825481914598	0.29428472540490097	4.3464116135541495	1.3838277643555499e-05	6.54870413784885e-05	LOC101927419
gene26946	30.176854610996298	1.01810126209459	0.21441218612714605	4.74833674561229	2.0509634420005003e-06	1.3136890020656801e-05	LOC105378458
gene27011	6.61628287450916	1.18613503298864	0.34904045635867204	3.39827378568913	0.000678125186489698	0.00172496802883171	COL17A1
gene27022	141.589736369545	1.37662945492146	0.144004396494756	9.55963490303286	1.1817284343674099e-21	4.22796173184785e-19	CFAP58
gene27039	4.68217768034092	1.14526486820621	0.43681283201186205	2.6218663561951097	0.00874497158990158	0.0155242702714328	LOC102724439
gene27052	6.390208961026221	1.2799971264615801	0.311055210078659	4.11501587174156	3.87152773924272e-05	0.000155634448443965	LOC105378478
gene27064	7.746649368218599	1.03531106049886	0.2908484358208	3.5596239587025	0.000371386203043256	0.00103923588039665	LOC105378479
gene27094	5.13573895459204	1.0806678128856602	0.335983830751985	3.21642803603661	0.0012979708187121	0.0030043399315846	TECTB
gene27118	7.81959654131423	1.1830077425663998	0.30436121122698495	3.88685449698825	0.000101551582639245	0.000348609910552633	LOC105378492
gene27119	4.338954055625741	1.41668718832514	0.39822247939269	3.5575269143159995	0.000374362754535824	0.00104587710550787	LOC105378493
gene27143	5.49971574959985	1.03573535081082	0.33371309845282104	3.10367005554399	0.00191136355474934	0.00417381655919881	CCDC172
gene2721	23.053993274921602	2.47659784297633	0.25582500963595894	9.68082771305492	3.6375890694314102e-22	1.60767171813694e-19	LOC100289061
gene2722	14.0578580265135	1.83841245573573	0.252277279873119	7.287269216872589	3.16300469138264e-13	1.4102634563164099e-11	ADAMTSL4
gene27226	5.43457864606009	1.3061910749665702	0.327586286343597	3.98731915656731	6.68241051756495e-05	0.00024523206295329504	LOC105378521
gene27227	4.48577891038385	1.4082720586128898	0.511261462567283	2.75450461597731	0.00587810607908406	0.0109724646809569	LOC105378522
gene2725	3606.79208098128	1.03844916559682	0.149288777818138	6.955976067148519	3.50129302806703e-12	1.17614224817632e-10	ADAMTSL4-AS1
gene27251	4.752059092317009	1.31511315715599	0.37788565615557296	3.4801880826473304	0.000501061892727374	0.00133735169473949	DMBT1P1
gene27276	28.0321547965547	1.1360415765176102	0.194442800856583	5.84254892190907	5.1408082185427006e-09	7.480556310261611e-08	LOC105378536
gene27296	7.371447685502759	1.02010602227168	0.289966673795461	3.51801125598059	0.000434793919697314	0.0011858972591937901	LOC105378542
gene2730	196.686949185594	1.2823789856293402	0.150965401330406	8.49452241591901	1.98748435076092e-17	3.0539385837526803e-15	HORMAD1
gene27301	5.10125215866153	1.89653512127977	0.47260864491266896	4.01290823114381	5.9975233920499095e-05	0.000224037416733187	LOC105378546
gene27302	4.74772621446037	1.3814165184315699	0.382373491562355	3.61274133514638	0.000302976900916032	0.0008745164997627549	LOC105378547
gene27341	7.19578535183425	1.2784830189071201	0.366211679974369	3.49110388559042	0.000481029174092753	0.00129245411658727	LOC105378554
gene27367	4.40561108010729	1.46410736994874	0.357015169483434	4.10096683585509	4.11427527599966e-05	0.000164105051709489	LOC105378565
gene27391	59.108434611674205	1.09861533079001	0.222012604586056	4.94843674681619	7.481189363693091e-07	5.537799942779721e-06	LOC102723337
gene27413	7.85949430415702	-1.1739625338258202	0.24633809797743103	-4.76565559068891	1.8824056879918599e-06	1.21713781432406e-05	SPRN
gene27440	4.91687669054984	1.34228861268002	0.400698881045769	3.3498686324674303	0.000808498947804992	0.00200325011361158	RPL23AP60
gene27442	85.5497626051866	1.33916929192532	0.18340352104992103	7.3017643514096395	2.84018389129166e-13	1.28549688573723e-11	CICP23
gene27444	186.23206797665298	1.03505553593503	0.141691374541866	7.3050003169332	2.77266089146583e-13	1.25999549382338e-11	LOC388572
gene27455	115.56604773309601	1.09774546625411	0.17144636916744102	6.40285047496111	1.52502531053474e-10	3.3179604729201802e-09	LOC105376503
gene27459	14919.024748656999	1.2750577769929	0.18904584320462198	6.744701472292	1.53341975187119e-11	4.34212075467042e-10	IFITM2
gene27460	2450.80671817439	1.43239306362726	0.17761425342823398	8.06462902599215	7.34585869670428e-16	6.87035912961471e-14	IFITM1
gene27461	3707.0987834829207	3.06448661862045	0.266078252856222	11.517238202388402	1.0801791347110799e-30	2.00302430779831e-27	IFITM3
gene27463	19.6639109661404	2.26535630793063	0.30833377401289297	7.3470910385441695	2.02566906867978e-13	9.49242844242043e-12	LOC105376505
gene27482	144.566869191324	1.80985946292855	0.2163534823376	8.36528926354153	5.99676215843723e-17	7.72382966006715e-15	IRF7
gene27499	10420.2926661914	-1.0822787069972901	0.136502489424816	-7.92863713737172	2.21563897874459e-15	1.77724208472965e-13	RPLP2
gene27547	9.32237934529686	1.11533265400864	0.257636214693379	4.3290989014724905	1.49720688999645e-05	7.002914152421669e-05	LINC01150
gene27572	5.88861969040372	-1.54065790606727	0.30917237947304	-4.98316799415652	6.25515975988149e-07	4.76321962796381e-06	LOC105376521
gene27595	7.85348748148507	1.21939544039481	0.318868021790482	3.82413838034858	0.000131230198412387	0.000432382498496593	TSSC2
gene27637	4.60764422385858	1.35876111114416	0.40895095907785795	3.3225526948464	0.00089197822107899	0.00217760319198755	C11orf40
gene27692	4.59817447986909	1.01983927074103	0.33673317823290994	3.0286272237647904	0.00245667612835478	0.00517315769180836	HBE1
gene27722	659.31608959589	1.0627180428001	0.145859541346347	7.28590007201967	3.19529759115723e-13	1.41775605717882e-11	TRIM5
gene27726	792.428349307094	1.6423965133150602	0.17219683202296202	9.53790202769847	1.45750917908979e-21	5.0541933687206e-19	TRIM22
gene27759	15.0399900342523	1.58602737454193	0.207134515899474	7.65699220940879	1.90338175290524e-14	1.1786325469913202e-12	CNGA4
gene27760	6.121136758243639	1.30318344782442	0.330207190602536	3.94656290023991	7.92811008703141e-05	0.000282797280205235	CCKBR
gene27761	9.481614066567099	1.09860375973539	0.295098937061042	3.72283197857856	0.00019700062761084398	0.0006073579737858611	LOC101927825
gene27827	4.86610194201647	1.09178517675805	0.365953667833933	2.9833972787328302	0.00285067706750765	0.00587172266303777	LOC105376537
gene27846	7.565577813104889	1.17590481860092	0.32791922979849	3.58595871100186	0.000335842097284135	0.0009550695019914721	SCUBE2
gene27848	4.19121055886426	1.52292128933175	0.402590472627272	3.7828050907247994	0.000155070842564429	0.000497621980552709	KRT8P41
gene27871	36.0806361098119	1.66679023282142	0.252171539129593	6.609747628834679	3.8497575108609705e-11	9.81601066683328e-10	LOC105376544
gene27872	915.851401295873	1.88978239888468	0.255944960576971	7.383549942239861	1.5412381581779502e-13	7.375691737862219e-12	ADM
gene27873	32.5739360000024	1.19418619273316	0.208113363654202	5.738152378899599	9.57149811284104e-09	1.2849408425457803e-07	CAND1.11
gene27911	25.652815897062396	1.1188581090844398	0.22619491453223498	4.94643352790758	7.558552186959429e-07	5.58406313648199e-06	LOC105376556
gene27913	6.575790648387329	1.1723747480628202	0.405619233098961	2.89033322977756	0.0038483365812866	0.007587605540780259	LINC00958
gene2794	675.658012594216	1.02405360281232	0.170174466552975	6.01766894620191	1.7694660101112e-09	2.90697987375412e-08	S100A11
gene27949	22.284429244938398	1.1413519281012499	0.17482149639474304	6.52867039602556	6.63560929714891e-11	1.59282889837845e-09	INSC
gene2795	8.41471102145923	1.07566474934693	0.252617955584781	4.2580692526661	2.06200077136948e-05	9.12396886271457e-05	LOC101927949
gene27951	16.4365126834346	1.39097196790519	0.29364549135145096	4.736908990168691	2.17002556534422e-06	1.37742540813457e-05	LOC105376569
gene27952	15.641849176389	1.66735272927946	0.286212728188323	5.82557155942546	5.69174639039535e-09	8.20805909401862e-08	LOC105376568
gene27953	30.243723025906895	1.48430074604083	0.18815013832657798	7.888916581419059	3.0482118083242898e-15	2.36919635033205e-13	LOC102724957
gene27959	12.8231057689322	-1.1213686414225401	0.278525789084219	-4.02608550220629	5.6713074075635204e-05	0.000214059918848912	AKR1B1P3
gene27967	979.374604918492	-1.0045031077759599	0.158589915662242	-6.3339658362345705	2.38938442389391e-10	4.9184223666272795e-09	RPS13
gene27981	9.50320406797217	1.20468923104279	0.279400043718081	4.31170022384942	1.62003979476031e-05	7.47147237047167e-05	USH1C
gene28046	9.62399917755151	1.00986548510466	0.29430428349769	3.4313652288808103	0.000600551453324823	0.00155816556428823	LOC105376583
gene28064	18.8872221515113	1.09546423801742	0.256038919294517	4.27850672482073	1.88151306628648e-05	8.45312029382047e-05	LOC105376588
gene28122	20.3291162041418	1.01673285626362	0.239443864373166	4.24622639183217	2.1740097014887303e-05	9.533497796022579e-05	LOC105376605
gene28124	5.17862659858226	1.01114964456797	0.43247940479694	2.33802958788924	0.0193857133178071	0.0311198617038225	LOC105376606
gene28138	19.440766126847397	1.0314520534939302	0.23606280124855303	4.36939682168688	1.2459018872302901e-05	5.9992797560715195e-05	DCDC5
gene28148	27.966941594821602	1.1804824738088102	0.224261665560208	5.26386206425404	1.41060298926033e-07	1.32148758844255e-06	DKFZp686K1684
gene28156	4.90276944012238	1.1673515083641002	0.3503053778912801	3.3323824926444705	0.000861058242016146	0.00211234792936917	WT1-AS
gene28162	419.77513351660696	1.2046358237090702	0.135028222590527	8.92136325723644	4.60583211238158e-19	1.03815455813081e-16	PRRG4
gene28177	7.05599800104522	1.5139584608587098	0.381991418937136	3.9633310744811805	7.391116850003159e-05	0.00026680937507859	LOC105376617
gene28178	5.85642312929386	1.3477442674633202	0.359392520936421	3.75006208796911	0.00017679079159866899	0.0005560793249559019	C11orf91
gene28197	10.421566707138801	1.13743989482204	0.26903952495274897	4.227779895990411	2.3600849306991198e-05	0.00010192817462724301	EHF
gene28250	5.119197442998041	1.16361701830307	0.351306669503633	3.3122542761489906	0.000925473870261715	0.0022495612030302	LOC105376639
gene28251	12.823906181373	1.59632390041424	0.320566307280354	4.97969956342966	6.368305558545789e-07	4.84120092039197e-06	LOC101928591
gene28297	4.22085452993883	1.03075277021988	0.323685381576973	3.1844279318334503	0.00145040421460021	0.00330356820908334	LOC399886
gene28305	21.705505827371102	1.1433033586619599	0.314956762118047	3.6300327415528	0.000283385270815182	0.000826112778605043	LOC105376657
gene28315	30.3904465670095	-1.2950865576338502	0.23386274324726297	-5.5378062347646395	3.06283843973106e-08	3.5330797559640796e-07	GYLTL1B
gene28340	32.7652176495868	1.03216057933799	0.23920217857855	4.31501328905765	1.59593302472413e-05	7.38196806428932e-05	LRP4
gene28353	186.943610797981	1.5713844975363898	0.149774600400474	10.491662093137	9.435379424396e-26	7.87679452688466e-23	MYBPC3
gene28402	4.8372543615178	1.0118524515093599	0.43327205127288604	2.33537438783946	0.0195238712057465	0.0313059726099115	TRIM49B
gene28409	14.989663195099402	1.2275657728331002	0.28203352134684007	4.35255272838105	1.3456149473128802e-05	6.38664159032057e-05	FOLH1
gene28572	5.645721280980291	1.30066730918238	0.38408560882444004	3.38639948828933	0.000708162125102896	0.0017886569139196802	LOC105369309
gene28586	391.76305273969	1.90241689789949	0.201720822610749	9.430939618814119	4.0643157100789e-21	1.3472011191938e-18	SMTNL1
gene28587	553.124016602298	1.16408000005166	0.16815064411977101	6.92283996975056	4.42677763069608e-12	1.43155764413041e-10	UBE2L6
gene28589	405.197684532211	3.02496806671938	0.26495971942173296	11.4167092013884	3.45053276611594e-30	5.18500056988356e-27	SERPING1
gene2859	14864.339928478601	1.3697603196235202	0.177426582991668	7.720152733189059	1.1619039338004199e-14	7.591105700829381e-13	S100A9
gene2860	598.4027588654579	1.44445851837876	0.192197193255386	7.51550266636522	5.66926810391717e-14	3.0497685695057996e-12	S100A12
gene2862	10131.7502255172	1.11363401845827	0.24207498722011897	4.600367973770211	4.21745258282357e-06	2.4250352351235503e-05	S100A8
gene28650	33.192551629069	-1.50506218858705	0.23679942077869395	-6.355852491690179	2.07273857261418e-10	4.325882169141071e-09	GLYATL1P3
gene28651	24.350610196406898	-1.04063767210084	0.19682145563601103	-5.28721662350332	1.2419153821285e-07	1.18966309873253e-06	LOC105369315
gene28696	37.345955384330395	1.43129859061929	0.173557106490401	8.24684520019037	1.62630868412792e-16	1.8798460379611898e-14	GIF
gene28697	23.598726386707302	1.2869539995859098	0.21209363453369898	6.06785772904195	1.29627654151061e-09	2.21684925991268e-08	TCN1
gene28699	34.0367343428727	1.1238149941258202	0.18164743145004	6.18679265186806	6.14006414477887e-10	1.12977180263931e-08	OOSP1
gene287	876.120860522022	1.06238883735881	0.11936925603169501	8.90002059723592	5.583632471962759e-19	1.2101449607503898e-16	KIF1B
gene28709	38.915941433448	1.46057329013553	0.170202271095121	8.581397185465619	9.37276404439653e-18	1.54205913547955e-15	MS4A4A
gene28722	4.20687477789924	1.69534337612461	0.452983384757296	3.7426171316039802	0.000182113597553518	0.000569168121028329	MS4A15
gene28725	18.179890425617398	-1.64907753441503	0.22974361289441197	-7.17790372336892	7.078837838403459e-13	2.9116241765988e-11	CCDC86
gene28733	497.7217444959599	-1.0381991906340302	0.14581171877410098	-7.1201354689636505	1.07821035250812e-12	4.27115313629755e-11	CD6
gene28738	476.273638536046	-1.1390844109218	0.140624434522193	-8.10018838327872	5.48741483617638e-16	5.2857406157015204e-14	CD5
gene28740	13.369539752325	1.00137534815909	0.233152911375614	4.29492963330771	1.74748754775462e-05	7.950821422363579e-05	LOC105369327
gene28792	4.73241699795265	1.33920742783863	0.489570956214493	2.73547156104557	0.00622909686047178	0.011545043445984	LOC101929364
gene28821	93.09914353881528	-1.04152496088142	0.139204310495711	-7.481987857793451	7.32067112281496e-14	3.8463386272319106e-12	TMEM223
gene28838	4.29272463297266	1.1633520823971297	0.34313203973729606	3.39039188321732	0.0006979277771545269	0.0017673623297453102	CHRM1
gene28841	5.32372321049882	1.19181656562981	0.37804947644199105	3.15254124102111	0.00161855956320049	0.0036275561851982796	SLC22A8
gene28855	6.90386509800349	-1.09201593639841	0.312108600844074	-3.49883320563782	0.00046729880404445596	0.00126082296422816	TMSB4XP5
gene28903	5.5985589014751795	1.0006969890092101	0.279865135866951	3.57564005216049	0.000349372078617465	0.000986822888726525	LOC105369341
gene28906	9.33013570333362	1.49122724549802	0.37829710913829995	3.94194724060884	8.08227575555107e-05	0.000286979356537683	SLC22A11
gene28927	197.74098572668998	2.6406243829907003	0.26508973957841897	9.961247037286949	2.2521975158485603e-23	1.2381593172494298e-20	BATF2
gene28980	8.03434676354695	1.42418449885016	0.248579800038561	5.72928491626925	1.00854876168465e-08	1.3435395442300199e-07	KRT8P26
gene28981	576.973588151095	1.3671383836599698	0.150471697927478	9.08568456719935	1.03048140070214e-19	2.7008198571890897e-17	AP5B1
gene2899	4636.84301910349	-1.31351701318454	0.166754823188189	-7.87693565961917	3.35507564312542e-15	2.57222465972949e-13	RPS27
gene29017	8.53557259443846	-1.55313045530333	0.25597010213578697	-6.0676244699836905	1.2981600343288e-09	2.2183872004375297e-08	CD248
gene29037	16.6748211500979	-1.1156616528263401	0.205883719344787	-5.418892063815759	5.996950720318249e-08	6.31346423334766e-07	CTSF
gene29056	21.9294944563764	1.0161457924564998	0.195775176524195	5.19037096784798	2.0987551984438898e-07	1.87276097279989e-06	SYT12
gene29095	6.036969966448329	1.4315911214025603	0.40524134354238106	3.5326877284741802	0.000411358051694759	0.00113183721743162	LOC100420907
gene29142	161.853720763281	1.1401874784675101	0.17487960940424	6.51984232096455	7.038133858870959e-11	1.6805035718109303e-09	LOC105369370
gene29151	4.34731715039237	1.0210355365891801	0.34610088242232395	2.95010960227278	0.00317661218668735	0.00644704112082954	FGF4
gene29156	40.658530833526	1.00874824642144	0.22034750604627804	4.57798803590532	4.694695372492411e-06	2.6500985148003698e-05	ANO1
gene29173	4.45058156935964	-1.0455637555414699	0.299514794869042	-3.4908584599256005	0.000481471250745958	0.00129324207288292	S100A11P3
gene29206	175.12592436393902	1.57607408560502	0.201999695559767	7.80235871760857	6.0760637260087895e-15	4.347761155055179e-13	FOLR3
gene29222	80.68717338091459	1.15655408842233	0.14428495184167098	8.015763762332309	1.09454705403991e-15	9.674937489435159e-14	PDE2A
gene29314	45.415108782471506	1.2542395379238	0.158933234356961	7.89161274542994	2.98306160707338e-15	2.33466002164701e-13	LOC100506113
gene29363	3942.8690682184797	1.1539885025124599	0.151167710646807	7.63382932489253	2.2788155772647202e-14	1.38076621267599e-12	GAB2
gene29469	15.5247664582882	1.1696554232143301	0.29790680462281605	3.92624607784723	8.62818859202141e-05	0.00030278827642585	TYR
gene29489	5.99702332637671	1.20052042775022	0.300951455861731	3.98908330352717	6.63291268984073e-05	0.00024365360500164598	TRIM64
gene29491	4.55150210736983	-1.24593776912216	0.308609976697705	-4.03725693658504	5.4079829260882796e-05	0.00020587622781437	TRIM51EP
gene29508	6.960546572607139	1.1953715330888601	0.322252792936518	3.70942179335695	0.00020773311020778798	0.0006348026442629531	LOC105369427
gene29509	17.402733350746697	1.50511902140594	0.277688780729885	5.42016504033704	5.9544039342405594e-08	6.27160115316739e-07	LOC105369428
gene29530	6.25418451845728	1.0659536901095699	0.303615404328482	3.5108682725344105	0.000446645665342134	0.0012126467473875802	SNORA25
gene29573	147.157256288475	-1.0263879939326	0.135503338343499	-7.574632525515501	3.60145585625102e-14	2.06032525380452e-12	SRSF8
gene29598	9.31532302960988	1.13035273863189	0.30864083782988394	3.66235637052965	0.000249905874332623	0.000743516157267335	LOC105369449
gene29617	10.0832291328483	1.4173292571476002	0.302580151567456	4.684144844945751	2.81131160697143e-06	1.71865917063021e-05	LOC101054525
gene29628	20.3287910917249	1.0604443676139	0.19651900683014	5.3961414965346695	6.80892573800021e-08	7.043285274645471e-07	C11orf70
gene29630	5.496991438428269	1.0961750774217098	0.292495912077642	3.74765947884677	0.000178492348677488	0.000559947488042666	LOC105369460
gene29635	10.8302703824423	1.81230377182269	0.267476458911613	6.775563648468831	1.2392217078277698e-11	3.56731255356805e-10	LOC101928424
gene29639	15.806100186663599	1.1478457104314999	0.25250415915290697	4.54584872693685	5.47143241317087e-06	3.0151522041902697e-05	MMP20
gene29641	12.4704443559727	1.2132056395433402	0.262575906809841	4.62039969425661	3.8300147772674205e-06	2.2347536391304103e-05	LOC101928477
gene29669	13.5980099659965	1.25682679715541	0.292569457283451	4.29582366124348	1.74045895740636e-05	7.926418899596641e-05	LOC102723895
gene29673	1205.01886643189	1.12887766606101	0.155189557162734	7.274185755148751	3.48516148996994e-13	1.52535029094995e-11	CASP4
gene29674	187.220975388159	2.10696005875931	0.29522861463268296	7.13670679036563	9.55934528904573e-13	3.80684881298747e-11	CASP5
gene29675	321.54588614334597	1.0409629860769	0.152438349654412	6.828747414524161	8.56592385379044e-12	2.57778269244909e-10	CASP1
gene29676	395.912531779975	1.16016637139279	0.18723528751125398	6.196301919439501	5.78051955416744e-10	1.07325297158924e-08	CARD16
gene29678	9.28547439783148	3.76337252936378	0.41998000868767604	8.96083730538342	3.2222218552975697e-19	7.726476661532691e-17	LOC105369467
gene29679	14.663610193131401	2.63460835930762	0.327316947565443	8.04910463360856	8.340192322257579e-16	7.641785973320559e-14	CARD17
gene29695	4.41712160404745	1.1352624615001001	0.31870695650107506	3.5620887412172597	0.000367915970924945	0.0010320313880810199	LOC105369473
gene29699	9.52755427298856	1.0675247803524102	0.28210001509424604	3.78420674665957	0.00015419960374858	0.000495319804545104	LOC105369476
gene29716	85.9073305739425	-1.06127834124172	0.163930495092867	-6.473953126540019	9.54715298421737e-11	2.1846987641041604e-09	RPLP2P3
gene29738	7.23930804288373	1.15436741455788	0.29372025271324104	3.93015940812527	8.48895630466228e-05	0.000299017151284713	LOC105369484
gene29753	17.7825767886935	1.04089027318328	0.245003067666362	4.24847853170856	2.15227267564309e-05	9.45455590102229e-05	C11orf53
gene29802	11.2572060331505	1.26218624525167	0.30117253327843296	4.19090755558637	2.7784085489105395e-05	0.000116903730992054	LOC105369496
gene29811	7.839034820749969	1.33866377699332	0.311582800994585	4.2963339848035496	1.7364590254421398e-05	7.911822606320179e-05	DRD2
gene29829	9.61644618619324	1.18047631139623	0.255713324873983	4.61640515596115	3.90444337478299e-06	2.27088249144246e-05	NNMT
gene29844	11.6515744806514	1.1686482660609399	0.26845775732788196	4.35319238934715	1.34169308085386e-05	6.373395583234129e-05	LOC105369506
gene29858	11.8728388406093	1.00815108169099	0.32911140285386	3.06325175289856	0.00218945779785895	0.0046893176324345	LOC105369513
gene29859	8.893820375235439	1.35776522783404	0.29631001149640995	4.58224553729092	4.60009306545254e-06	2.60845528793208e-05	LOC101929011
gene29895	10.9459852092167	1.0257481281093	0.236534547068155	4.33656791713283	1.44724722565936e-05	6.80453743561993e-05	SCN2B
gene29900	271.83227563043897	-1.24826936288503	0.193180629806065	-6.461669392724169	1.03554148208407e-10	2.34113390232447e-09	CD3D
gene29922	136.051614733006	-1.07029727082889	0.172342437491262	-6.21029437907974	5.28854355008898e-10	9.958543994904399e-09	BCL9L
gene29928	380.17549500800794	-1.0654329967457	0.19261744926894	-5.53134205021117	3.1778994352575804e-08	3.65085898423578e-07	RPS25
gene29970	6.797503960191849	1.3585395752503002	0.34803629786748996	3.90344220868464	9.483420252305359e-05	0.000328957052149835	TRIM29
gene29975	24.3918881640619	1.08665034005232	0.26915062046215	4.03733172967042	5.40625964254099e-05	0.00020587622781437	POU2F3
gene30096	16.0017669162936	-1.1056118504908101	0.233316266999741	-4.73868309615992	2.15111609309468e-06	1.3665771346774e-05	ROBO3
gene30125	12.7125360412358	1.11899122381489	0.251510038163023	4.44909170221503	8.62341943857048e-06	4.3866367444229e-05	DDX25
gene30142	655.4088030029329	1.01873102535106	0.16629962108666002	6.12587700858436	9.01854527126115e-10	1.59308785591086e-08	ST3GAL4
gene3015	4.37385641994683	-1.60057604793923	0.35262626452527	-4.53901540798169	5.65175066469486e-06	3.09125115220146e-05	TTC24
gene30152	4.84743926778561	1.62040583136983	0.38075572809055797	4.2557621903574905	2.08338058453185e-05	9.20592008926641e-05	LOC101929473
gene30165	12.5130086895379	1.1291609008199799	0.33725352655317997	3.3481070231060297	0.000813655835888891	0.00201315066311038	LOC101929538
gene30177	11.145324066544301	1.0075152504717	0.23997513042035895	4.19841526372695	2.68789394916276e-05	0.00011364683851834299	LOC105369572
gene30178	22.1100878369557	1.09433148759567	0.23828793673787305	4.59247540004294	4.3801915625638805e-06	2.50074766515172e-05	BARX2
gene3023	4.83469505228428	1.55093628605277	0.329922804241532	4.7009065942509	2.59008978730856e-06	1.60430403423839e-05	CRABP2
gene30236	6.58375062774971	1.07345703442556	0.273889259214154	3.9193104450519103	8.88026710594935e-05	0.000310568224310471	GLB1L2
gene30268	5.21286840553269	1.18290730213579	0.276663331654852	4.2756201013711	1.9060601205825897e-05	8.54806906445119e-05	LOC105369597
gene30355	4.24503909963927	1.7389176911882902	0.451377271766311	3.8524706491836103	0.00011693199641051799	0.000392618382108308	LOC100507560
gene30357	4.278266765644459	-1.1973113806340199	0.36636074299008203	-3.2681213900323303	0.00108263920242132	0.00257711348849683	KCNA5
gene30365	5.928940501654121	1.24708820534246	0.338319009745841	3.68613104619608	0.000227689139024517	0.000686478490317363	NTF3
gene30375	44.3002708581161	1.0393651641184	0.17208968518534	6.0396714829189895	1.54428314820016e-09	2.5898915297940297e-08	PLEKHG6
gene3040	4.3201077674838	1.3377687772008602	0.38576957184267996	3.46779236841004	0.0005247525682283231	0.00139135665073126	ETV3L
gene30424	175.25250131198	-1.3506814857571598	0.17908289410887498	-7.5422138584380995	4.62059175005626e-14	2.5589223107191204e-12	C12orf57
gene30453	77.48274790246059	1.2523582734307	0.15973926114022902	7.84001543822909	4.50491041102135e-15	3.3183228975301e-13	CD163
gene30464	259.32727062592005	1.29595661666383	0.128487378441101	10.0862561940891	6.3547086256599994e-24	3.97875367839934e-21	SLC2A14
gene30468	2434.85975110992	1.1808905965173202	0.167475053775575	7.05114325922099	1.77453677118743e-12	6.51451473029641e-11	SLC2A3
gene30479	7.42314919425873	1.426284349477	0.275056243179079	5.18542801643806	2.1551931997501002e-07	1.91780713471644e-06	ZNF705A
gene30481	4.7373049557356905	1.04977893352916	0.273141183613903	3.84335646364142	0.00012136299243066202	0.000405322543989795	FAM90A1
gene30485	81.2449212090999	1.10343623522275	0.14890767862810098	7.41020372749616	1.2610554280992098e-13	6.2061548797721105e-12	LOC101927966
gene30488	248.560782985989	1.33060045307341	0.15983511966081	8.32483158830869	8.4448717274353e-17	1.0401497745158e-14	LINC00937
gene30496	33.7697085167512	1.7846680563516102	0.24931179006007395	7.15837809323651	8.163713849441829e-13	3.31549748047601e-11	CLEC4D
gene30497	282.518775678754	1.61613986463935	0.20604092555720802	7.8437808424162805	4.37179815958393e-15	3.2308305087548103e-13	CLEC4E
gene30499	38.2709253761591	1.4186047298478601	0.24598887579312398	5.76694667705587	8.07205779313214e-09	1.1123347537657402e-07	LOC105369644
gene30500	17.0014442585291	1.01733509179745	0.24562436527734696	4.141832959644391	3.44541241856115e-05	0.000140994182851068	AICDA
gene30502	22.7758235227145	1.21539699705296	0.229179116542189	5.30326242369132	1.1375121439574899e-07	1.1056284486762301e-06	MFAP5
gene3054	4.72510534621753	1.00691601781122	0.434546246577203	2.3171665288618	0.020494662060735	0.0326535437088406	CD5L
gene30556	10.6082941369359	1.5206123277627799	0.24911378018864003	6.1040875643704195	1.03389596122817e-09	1.7995378352187602e-08	LOC102724020
gene30559	28.1356955600355	1.2944752070186598	0.148553148925136	8.713886015778881	2.9363162490490198e-18	5.3374651817390995e-16	CLEC1A
gene30561	10.2863267656319	1.11867905862286	0.26360747498496	4.2437304127535995	2.19834429114472e-05	9.615889835513671e-05	LOC105369655
gene30569	14.8713107602676	-1.1723331954228702	0.273208791816847	-4.29097902606582	1.7788711742452898e-05	8.07080440166842e-05	KLRC4-KLRK1
gene30572	10.4285359679675	-1.10464368140954	0.25410181976494195	-4.34724821109662	1.3785618366452899e-05	6.527282063206451e-05	KLRC3
gene30633	127.28585360274401	1.41440625428548	0.177697123212471	7.959646328062821	1.72531722176106e-15	1.4090090644382e-13	MANSC1
gene30653	26.630016640507602	1.0230742417322198	0.24978440762841	4.095829084953079	4.20660203211372e-05	0.000167078078949504	GPRC5A
gene3067	22.1444394774567	-1.0782271465406201	0.20158666165616101	-5.348702824295519	8.858686174608038e-08	8.9061010872286e-07	CD1C
gene30677	54.8549897078735	1.0724352029573199	0.15110249157420003	7.09740250994264	1.27123418487256e-12	4.9064415286006e-11	PLBD1-AS1
gene30678	192.534098643558	1.24041688633198	0.16380392900678697	7.57257102349839	3.65909044354247e-14	2.0879974328467602e-12	GUCY2C
gene30685	4.0449341555922995	1.05710827415333	0.397514701365048	2.65929353184492	0.00783047081042083	0.0141041083639832	ART4
gene30689	9.78937601369254	1.15278958431209	0.254516253927556	4.529335814600691	5.9169392504477305e-06	3.20904260599355e-05	LOC105369670
gene30707	30.872313257983198	1.11330000768401	0.230412004888856	4.83177952564159	1.35318060392776e-06	9.19249271022654e-06	LOC105369675
gene30713	7.781039082121531	1.15172205804021	0.296888499244307	3.87930843051104	0.000104753862244107	0.00035796726121621803	LMO3
gene30715	20.9810334046194	1.01999607877491	0.26232127412581896	3.88834676933479	0.000100929357992215	0.00034673795597386497	LOC105369677
gene30724	3.97831551708395	1.37698798222875	0.372027123709025	3.70131072299378	0.00021448862452701	0.000652527142237658	RERGL
gene30729	6.110043008980139	1.23217841225824	0.39813590835421503	3.0948688284654504	0.00196899955150809	0.00428225105084836	PLCZ1
gene30747	26.4845211121888	1.05469735763522	0.251220377717365	4.19829540588387	2.68931669897176e-05	0.000113684463787924	LOC100506393
gene30752	4.17933727099454	1.00357486992084	0.42492101179156	2.3617915849572797	0.0181868634060459	0.0294343290853935	LOC102724247
gene30769	325.621740151437	-1.02164563821877	0.164338330002808	-6.21672155364677	5.076494268112629e-10	9.62356440733884e-09	LDHB
gene30794	8.37859835221925	1.5849058317472198	0.319376431541498	4.962500908716191	6.959124084107171e-07	5.22165968228281e-06	LINC00477
gene30809	14.6287747196836	1.1537020716656101	0.294512970244258	3.91732177604527	8.953819756256071e-05	0.000312800832774352	LOC105369701
gene30856	15.127624013542302	1.07946674010489	0.225853465260505	4.77950045557109	1.7573127417052399e-06	1.1504452279417999e-05	LOC105369711
gene30857	5.70110545882488	2.11687160070172	0.41323667368471007	5.12266150491001	3.0125286930688703e-07	2.54506734414439e-06	LOC101928735
gene30870	9.36894115023365	1.23636833333153	0.29987558853726	4.12293758008886	3.7407109083663004e-05	0.000151238787218971	LOC105369717
gene30889	8.75224990867365	1.1865225665226398	0.336158988637339	3.5296470022484203	0.000416114461973786	0.0011425532918612699	LOC101929027
gene30902	15.6126105295012	1.26025482649626	0.211411083643223	5.961157782167491	2.5045698291786e-09	3.9616143122586504e-08	LOC105369724
gene30909	468.92377610032	1.0639579976932199	0.133406751491332	7.97529349751352	1.5201913144514698e-15	1.2690782306568902e-13	LOC105369725
gene30914	1988.4045799608602	1.2805223425561398	0.143769173530904	8.90679351565505	5.25297649813311e-19	1.1504892155233998e-16	FGD4
gene30947	234.003384701167	-1.0512205008573499	0.11074980062434099	-9.4918500523811	2.26969695958946e-21	7.751359010476729e-19	ABCD2
gene30954	22.515785058768	2.1800422428103	0.243781350078861	8.942612886937699	3.8007525072636395e-19	8.92385015767942e-17	LOC101930164
gene30955	15.482963122249698	1.72008918020398	0.255415595432464	6.734472017229661	1.64526261852881e-11	4.60673533188067e-10	LOC105369734
gene30956	7.82482348273091	1.7013046641831002	0.276165453917085	6.1604543220452594	7.253653651108e-10	1.3038066451034599e-08	LOC105369735
gene30959	20.040771955126502	1.0078915356299	0.222386598164001	4.53215950939013	5.83837358789178e-06	3.17406996312303e-05	MUC19
gene3097	2486.53108953765	1.31084109123474	0.157530802289458	8.3211732066603	8.709686265141529e-17	1.06693656747984e-14	IFI16
gene3098	109.204006435443	1.4746925477554398	0.146606464902936	10.0588507384841	8.397286427067339e-24	4.98091673858152e-21	LOC105371461
gene30980	13.542243558450801	1.06887287252203	0.29391962018992995	3.6366162688674106	0.00027624298299256403	0.000809450052585574	LOC101927058
gene3099	121.0255087739	1.88567220809469	0.188304235905102	10.0139659579671	1.32338522698355e-23	7.45727575405228e-21	AIM2
gene31032	4.71409039238347	-1.37434306721424	0.319654595382195	-4.29946287983443	1.71212548438418e-05	7.81992065208092e-05	LOC105369747
gene3108	15.9138492688001	-1.2249275166673	0.2716580206191	-4.5090791498654506	6.51096162565982e-06	3.47354023768928e-05	FCER1A
gene31118	5.195664870301139	1.00593477755277	0.320129907280074	3.1422705429165	0.00167643054861151	0.00373756128246324	DNAJC22
gene3115	12.830188448027599	1.03786504749081	0.31508247788911997	3.29394720532838	0.0009879105196163589	0.00238078724603365	LOC105371462
gene31191	5.2217826604882	1.06203571457729	0.345670588239634	3.07239247627584	0.0021235032080018697	0.004572388451314679	LOC102724178
gene31196	6.82397903045752	1.50805979504089	0.31634483567487	4.7671389729618605	1.86860422676673e-06	1.2092793546456199e-05	LOC105369770
gene31206	4.11230557669122	1.41619167041968	0.412880880482887	3.43002482644235	0.0006035260261551451	0.0015637977502629	KRT88P
gene31326	490.491633771503	-1.29814016778665	0.153088237274176	-8.47968590468334	2.2580268551522103e-17	3.3930616876753895e-15	TESPA1
gene31361	8.99712620346151	1.01808777120794	0.32325034475236697	3.1495334428424595	0.00163531390499009	0.0036589215225805603	METTL7B
gene31402	10.5765257826858	-1.2157787557155	0.24654647442396802	-4.93123561614923	8.17111040063565e-07	5.96814090830614e-06	COQ10A
gene31407	438.802403808492	1.0357605990568	0.160398483447832	6.4574213969651995	1.06502036371544e-10	2.39815774207253e-09	STAT2
gene3143	4.93585108248526	1.37137893731785	0.298383355393545	4.59603028295298	4.30616142068801e-06	2.46597760219278e-05	LOC105371465
gene31448	148.22973375765102	1.03150684519029	0.150613996370671	6.8486785428074	7.45352695844119e-12	2.27247233781611e-10	GLI1
gene31458	14.5426451617981	-1.0751700962905	0.255235034381297	-4.21247067001116	2.5259252191942104e-05	0.00010815796816230501	DTX3
gene3146	5.93353078417003	1.13509678467963	0.382525244893265	2.96737744719661	0.0030035199286171602	0.00614164376222724	ATP1A2
gene31492	6.180830100579961	1.1442603598671202	0.35201020596918897	3.25064540875068	0.00115143369921611	0.00271478196446978	LOC101060021
gene31495	4.4721790453939905	1.1466654987693201	0.37523098158316404	3.0558923837561203	0.0022439177924730397	0.00479093559177251	LOC101927653
gene31536	5.483374695824679	1.0772638875596898	0.291767380629427	3.6922012503101405	0.000222321425221484	0.000672905186584161	TMEM5-AS1
gene31538	143.69279091111798	1.0007694678524899	0.172542803716923	5.80012290454244	6.626633257309671e-09	9.37629087380791e-08	SRGAP1
gene31568	26.9809583704847	1.0282329233670602	0.259681574984585	3.9595913704239396	7.5078116109677e-05	0.00027025123777446803	LOC100507065
gene31585	2123.44022703447	1.3806063915269802	0.153833606743921	8.974673484872561	2.84193445266411e-19	6.8878712433386e-17	IRAK3
gene31593	8.5028663446351	1.11957283603405	0.30187819402976196	3.7086906513150497	0.000208333766533099	0.0006364655865622191	LOC102724421
gene31604	120.024816535079	-1.2175164396476699	0.174790216558447	-6.965586882493219	3.27037516486842e-12	1.11322747725638e-10	DYRK2
gene31605	12.75963485072	-1.0629198819781802	0.18812218036216397	-5.65015714750859	1.60301224184436e-08	2.0028767145882398e-07	LOC105369816
gene31606	5.80869186620023	-1.1861526138540202	0.253424375795581	-4.68049930134109	2.86177086732933e-06	1.7433598743135998e-05	LOC105369817
gene31613	8.846113090131029	-1.11554043067535	0.28273328673818104	-3.94555746705682	7.961453415825409e-05	0.000283806990341143	IFNG
gene31622	11.53823420282	-1.03333683995074	0.22888294495109698	-4.51469566756721	6.34077553330372e-06	3.39722083481497e-05	RPSAP12
gene31639	8.22496009037951	1.07552675126196	0.302169311416724	3.55935136569407	0.00037177186746784	0.00104018593504532	LOC105369821
gene31657	7.218938206146981	1.4566801549922601	0.35259703344927706	4.13128874268254	3.60735121476371e-05	0.000146609622035294	LOC105369824
gene31673	4.16702526825301	1.40279817045482	0.380428601354945	3.6874151035400002	0.000226543638359698	0.000683481944669735	LOC105369832
gene31685	21.895625390556802	1.29793644179402	0.25183273508986803	5.15396237637988	2.5503913345623896e-07	2.2059025587504298e-06	TPH2
gene317	8.27421894995762	-1.27093653012639	0.240185456012959	-5.291479972283629	1.21330479092641e-07	1.16572421089008e-06	FBXO2
gene3170	257.710744944896	-1.05842199823817	0.130228710331354	-8.12740904478834	4.385634741690589e-16	4.37399146361531e-14	LY9
gene31716	10.129232747219199	1.07110859890726	0.235963287986506	4.539301889065531	5.64407806206218e-06	3.08780387181751e-05	LOC105369844
gene31726	7.64935620627586	1.24845417083977	0.278165021491361	4.48817814744021	7.183484820583749e-06	3.75848996880125e-05	LOC105369849
gene31732	20.338294545972303	1.0598840190311	0.19805756891112	5.351393662247429	8.72794203590553e-08	8.79820274996917e-07	LOC105369851
gene31742	5.0792716621297505	1.26976438820105	0.415520549898106	3.05584017087102	0.00224430856822864	0.00479131607575995	LOC105369854
gene31771	5.084700754583901	1.69791903224548	0.364885922083567	4.65328731388169	3.2668454714041403e-06	1.94646304323155e-05	LOC105378254
gene31809	6.7710729914877	1.10142706460389	0.340389183953877	3.2357874942146703	0.0012130765765998302	0.00283550202598364	LOC105369876
gene31827	7.46267512387433	-1.12744018013229	0.266238558903094	-4.23469907881623	2.28857962125964e-05	9.92966018540755e-05	C12orf29
gene31834	15.014194308852902	1.15704353240782	0.27289311906112196	4.23991464639556	2.2360479356138197e-05	9.744880214372691e-05	LOC105369884
gene31862	7.250918699110169	1.1702755231062199	0.328038640384399	3.56749290795402	0.000360413130774744	0.00101318433121261	LOC105369895
gene31868	12.587693673503802	1.3186268621758601	0.28548368899981896	4.61892189636337	3.857390078559571e-06	2.24781727949154e-05	DCN
gene31916	2501.44229739846	1.06877502733383	0.13114563408531	8.14952807836964	3.65347200188923e-16	3.70942607759384e-14	PLXNC1
gene31920	63.5587522645099	1.29358888096043	0.14487092967346302	8.92925091235465	4.28903075860525e-19	9.966469412264169e-17	LOC102724960
gene31949	7.37764895566713	1.09939666445365	0.33547011506133	3.2771821247107593	0.0010484871533448	0.00250587429078483	LOC105369921
gene31955	400.44712392928903	1.14680111043436	0.145668480349727	7.872678479799251	3.47127936220822e-15	2.65229277370079e-13	HAL
gene31964	184.573587311698	1.0275430307615099	0.12088986902518302	8.49982747973244	1.8987267137051803e-17	2.97203473103575e-15	CFAP54
gene31971	4.79247424756455	1.26161796894677	0.477980392991775	2.63947640414714	0.00830342033123516	0.0148409399941353	LOC101928912
gene32	192.20759387444699	1.06960206398762	0.172687969704698	6.19384237255596	5.8714947313537e-10	1.08656396752637e-08	LOC105378582
gene32009	34.0728534376358	1.11575328394466	0.24643961160911898	4.5274916506294804	5.96879586748081e-06	3.23172372935425e-05	SLC17A8
gene32016	6.4565026986468395	1.29894522562884	0.37294434110216	3.48294660213928	0.000495927271937709	0.00132568793992836	RPS6P19
gene32072	5.5013190676615	1.2268934021939901	0.30604528249469704	4.00886232322582	6.1011972539987205e-05	0.00022729494977125498	LOC105369948
gene32095	5.24607478849259	1.03537880717209	0.326719442591611	3.1690149779861096	0.00152956512554201	0.00345419303939555	LOC105369958
gene32140	4.58155282192785	1.0487434842622398	0.3487320908027381	3.00730420836283	0.0026357585249561603	0.00549380406440835	TMEM119
gene32198	13.9714777454159	1.06239189638588	0.293141598613136	3.6241594554034595	0.00028990271721253397	0.0008418458188573179	LOC105369981
gene32237	39.6093425479494	1.21687663498567	0.18795038813007395	6.47445662173099	9.515374177624721e-11	2.17963957280143e-09	RPH3A
gene32238	766.547400139945	2.46945725059767	0.237506592715344	10.3974261192714	2.5472066801475897e-25	1.9797944334664297e-22	OAS1
gene32239	664.946077059126	3.20996411910256	0.26872761581359805	11.945047439147999	6.89110236565406e-33	2.21893496174061e-29	OAS3
gene32240	748.384689748587	2.0476021662192196	0.23399351331042498	8.75067918443871	2.12072475406659e-18	3.98342799638841e-16	OAS2
gene32246	5.34056131953189	1.09599279554436	0.35078103759818	3.1244356965493103	0.0017814645485898103	0.00393475854240218	CCDC42B
gene32260	8.71061868362043	1.1632433652240701	0.361241589270955	3.2201258099093395	0.0012813434997448901	0.0029722632998096	LOC105369990
gene32273	18.7926634636713	1.1019450731983997	0.259689826918166	4.2433124403662	2.20244457940985e-05	9.630087452938491e-05	TBX5
gene32276	6.89763351384992	1.0641968712960699	0.3479345631393789	3.0586121185947297	0.002223648537088	0.00475486557498942	LOC105369998
gene32279	34.1968578694653	1.00288348247934	0.224577971855998	4.46563602917563	7.98312295470137e-06	4.11196506853219e-05	LOC105370000
gene32287	36.8350277004547	1.17344429736151	0.225231041226355	5.20995814330146	1.88883238940103e-07	1.70297128228396e-06	LOC105370004
gene32290	7.573802893013981	1.09576897897491	0.31751697364833603	3.45105638411798	0.00055839689884823	0.00146624721575479	LOC105370005
gene32296	25.2408493438693	1.01206131314365	0.20225635711331402	5.0038541561224905	5.61952790097703e-07	4.3572122080503e-06	LOC105370009
gene3234	2628.0481972535	1.1446470675204299	0.157120184143414	7.285168826403821	3.2126773116119896e-13	1.41987738438695e-11	FCGR2A
gene32341	12.500589968198302	1.12281633577804	0.295115976376703	3.80466130489937	0.00014199835335523302	0.000461786594232717	LOC105370025
gene3237	286.37533172813704	1.42113738232478	0.199716964805061	7.11575695991536	1.1130027376972e-12	4.39353444968386e-11	HSPA6
gene32393	285.383922442491	2.43586084400824	0.20662790754095997	11.7886343282326	4.4672609536947697e-32	1.2586507737035e-28	OASL
gene324	14.485288120636598	1.11354460930818	0.22879786446454603	4.86693620114944	1.13341597280693e-06	7.902009287679629e-06	C1orf167
gene3240	12.5898570848052	1.60195855936037	0.283725316679574	5.64616008930055	1.6407107572783998e-08	2.04205524401188e-07	RPS23P10
gene32434	262.381467806417	1.09952062371934	0.199438548092892	5.51307976433534	3.52608327639071e-08	3.9738958524923295e-07	HCAR2
gene3246	6.25480061205459	1.36861516518538	0.29942660163118606	4.5707868229795805	4.85896375251034e-06	2.7277968364030605e-05	RPS23P9
gene3247	8704.38958924025	1.50537476778007	0.21792251689330303	6.907844077980809	4.9207438156247e-12	1.56216289583353e-10	FCGR3B
gene32505	9.67420796784609	1.30596919225293	0.36528197852711103	3.57523576038122	0.000349912431676514	0.0009881015046340061	LOC105370053
gene32511	9.583830931666961	1.39213647628131	0.32318566475924393	4.307544015971049	1.6507725319071802e-05	7.588907376950391e-05	LOC105370057
gene32516	4.22577198486879	1.01852208313906	0.421835403133905	2.414501190683	0.0157567714708059	0.0259542260268901	LOC105370059
gene32522	6.49604608793388	1.01620969065889	0.31406010757925107	3.23571719595891	0.00121337534368664	0.002835612259896	LOC100996671
gene32544	17.454941475135602	1.5141688267631	0.28698205452896997	5.27617947835916	1.31904906658494e-07	1.24747414323481e-06	LINC00508
gene32555	14.3575197313862	1.5958035263126102	0.24282031153662498	6.571952388224781	4.9659743990383e-11	1.22868345723736e-09	LOC101929984
gene32556	6.63386332605308	1.31409588180848	0.33225765944696	3.95505067963153	7.651842965622729e-05	0.00027459407808491697	LOC100128276
gene32557	4005.52123592503	1.08763520447351	0.15235681109184498	7.13873699954146	9.419235637787232e-13	3.75769152700397e-11	GLT1D1
gene32559	27.1585392814734	1.0419244206239	0.184853914858292	5.63647473423887	1.73566487038223e-08	2.15073590865395e-07	NLRP9P
gene3256	6.656889878047219	1.30216425553627	0.229579878180196	5.671944187173951	1.41185978450753e-08	1.8030209372691e-07	OLFML2B
gene32566	9.48390280122571	1.12672409236196	0.303068989195248	3.7177148851612802	0.000201032969485496	0.0006173410261857059	LOC105370076
gene32581	6.20977073005904	1.07835620469752	0.27823310568074106	3.8757293171822704	0.000106305809141074	0.000362501200913738	LINC01257
gene32610	6.2744654575572	1.19548853265478	0.268872118516855	4.44630904553918	8.7358248484923e-06	4.43184514361308e-05	GALNT9
gene32658	4.4785458003394405	1.15928623205481	0.33248995232202505	3.4866804965342597	0.000489055242792047	0.00130995902228553	ZNF962P
gene32681	6.088520653788481	1.0154789907050799	0.307986286295912	3.2971565160190694	0.000976690571219736	0.0023575289650131603	LOC105377819
gene32689	6.5849481157349405	1.2070939890451202	0.345174334613422	3.49705603227135	0.000470423013359593	0.0012677349020953198	SMPD4P2
gene32690	4.988110189248349	1.43185494013697	0.40886256196314097	3.50204463148193	0.000461702270045195	0.00124826306426996	TUBA3C
gene32717	8.78009606447284	1.1543978210783798	0.26801016379925696	4.30729120386283	1.65265974692077e-05	7.592937361515341e-05	LOC105370102
gene3272	9.56060056575434	1.0130542941740501	0.270659928280638	3.74290461321504	0.000181905294627821	0.000568674804564644	LOC102724358
gene32729	6.32816946630301	1.1791751952778702	0.344277250019995	3.4250743992215003	0.000614631083344586	0.0015874624290806699	LINC00367
gene32735	7.63924231524089	1.16020582199798	0.30175306875185604	3.84488491466532	0.000120609029329086	0.000403342362177686	LOC105370104
gene3277	4.61697973270754	1.020422754974	0.43012220682087804	2.3724019331997597	0.0176728539000836	0.0287034246222716	LOC105371515
gene32813	4.3726082955431	1.04865258786195	0.35986897882811797	2.9139843930888505	0.00356847746122353	0.00711360059927287	LOC105370118
gene32825	7.809740797806961	1.05138788412684	0.319284257692989	3.29295246725824	0.000991412338791026	0.00238860328982275	LOC105370120
gene32840	11.0742894225351	1.06226523577069	0.245066963199636	4.33459174546242	1.46030876840987e-05	6.86022501874916e-05	ATP8A2P3
gene3286	7.7022658466808	1.0618667580174002	0.34096175337931606	3.11432806610448	0.00184364371869055	0.00404632224141043	LOC105371521
gene32938	18.8413134138598	1.0383983367493101	0.238099305874499	4.36119850469721	1.29351945296402e-05	6.18627805427734e-05	TEX26-AS1
gene32945	15.7779259211915	1.0085323169550402	0.25013474677069897	4.03195609556624	5.531452235769239e-05	0.00020954442587266999	WDR95P
gene32984	9.53910774179135	1.2569348245436	0.310152134950701	4.0526396013472095	5.06429861906025e-05	0.00019474798241813602	LINC00457
gene33007	18.554534512097	1.10039471538377	0.261886090268795	4.20180664904482	2.6479325266963698e-05	0.000112273136101836	LOC102723490
gene33021	6.21340926184813	1.4138356726628403	0.30270582222379105	4.67065899914404	3.0023498657385102e-06	1.8162363385331798e-05	CSNK1A1L
gene33024	97.27626348417058	1.40672896626488	0.21104451384493203	6.665555719200059	2.6366575175764803e-11	7.00828542997332e-10	LOC105377814
gene33091	23.7846707936277	-1.3084628556986002	0.245419189053856	-5.33154257718397	9.73819821495511e-08	9.6440680037385e-07	RGCC
gene33111	2194.5073185738	2.5925960470226004	0.21687678609290897	11.954234907888901	6.169918775782191e-33	2.21893496174061e-29	EPSTI1
gene33143	11.179152925252199	1.36599906903227	0.24519746127279302	5.571016363470969	2.53257537861065e-08	2.99340582243755e-07	LOC105370187
gene33196	6.47347077938457	1.00148314021348	0.324414227818551	3.08705061102814	0.00202153175056068	0.00438086007668855	LOC105370195
gene33219	5.1990755470153704	1.56610528994743	0.28070835335296096	5.579118936935281	2.4173991074424e-08	2.8723339948208606e-07	LINC00462
gene33239	56.61862147072829	1.08650244660588	0.18424688719307103	5.896992145475661	3.70187475163835e-09	5.585023889017969e-08	LOC105370205
gene33279	402.94631379091004	1.19678606971307	0.16434143623351	7.282314777951549	3.2814030445252697e-13	1.44386577332021e-11	LINC00282
gene3328	8.766217379359	1.2143896813505	0.326819421074719	3.71578187537656	0.00020257628791488	0.0006214692473319	FMO10P
gene33313	11.4054317709568	1.4443798404345802	0.34323035644014693	4.2081937489886805	2.5742010755495604e-05	0.000109870275029137	LINC00558
gene33318	1989.3923041078601	-1.03346865641003	0.176419506543232	-5.85801806534801	4.68423706491784e-09	6.89182137358016e-08	RPL13AP25
gene33319	5.30236320724001	1.09570234425147	0.382642133227147	2.8635172374000604	0.00418966017278293	0.008181143575719241	LOC105370213
gene33361	32.6989853093625	1.1411420062859698	0.17720887092341397	6.43953093510281	1.19843288778085e-10	2.66134751631334e-09	LINC00434
gene33383	5.29731922626132	1.20734230836897	0.384500071585539	3.14003142675717	0.00168929711559194	0.00376101055859516	LOC105370233
gene33387	8.75804646083562	1.27620217638443	0.281842671770562	4.528065847400651	5.95260340040622e-06	3.22602858761514e-05	LOC105370236
gene33436	4.863645796262559	1.02386102242925	0.389426142384157	2.6291532873497703	0.00855977673437746	0.015245939754474	LINC00550
gene33481	27.5036015665904	-1.28991124434442	0.19383083142003196	-6.65483006441414	2.8362756746849802e-11	7.48590792826691e-10	LOC105370259
gene3349	10.0668941897679	1.13268637396266	0.327875289803547	3.4546256128094703	0.000551057449910683	0.00145018504623313	LINC01363
gene33555	6.6085555352471195	1.11801928149517	0.35543052445615997	3.14553535660968	0.00165783155090498	0.00370122059799904	LOC101927216
gene33578	4.1322965238559	1.4171148619048102	0.488320591928143	2.90201741505371	0.0037076792802627797	0.00734820108829008	LOC105370286
gene33612	5.61440471547712	1.3442742994285402	0.37809870313742294	3.5553528437783504	0.000377472171222081	0.00105273672628807	LOC105370305
gene33618	7.6676465107182095	1.14833573342786	0.33206401304842403	3.45817579835248	0.000543846385111314	0.00143371900823497	LOC105370307
gene33642	38.792963241316	1.2231844998736499	0.166826357179766	7.33208181579839	2.2660467752995001e-13	1.05312771784022e-11	LINC00379
gene33680	58.629275767670094	1.00446618833975	0.20784819497912999	4.83269141904555	1.34699491756233e-06	9.15599078463659e-06	LOC101927284
gene33704	4.71749355082715	1.26123581722391	0.38469973104227795	3.2784941486878902	0.0010436252783463699	0.0024969020033889303	LINC00359
gene33707	6.4885861037846695	1.48693021399624	0.38852121418059604	3.8271532151268195	0.000129633830116492	0.000427873265606346	OXGR1
gene33731	52.082579811149394	1.05348371748393	0.22183190263269	4.74901808523138	2.04406664822362e-06	1.3103885736905698e-05	SLC15A1
gene33797	5.01625251847116	1.11766461778318	0.327885457661076	3.40870444744905	0.000652721544832382	0.00166901232223731	METTL21C
gene33802	8.19956810532448	1.7345251958274999	0.321885425040638	5.388641612488411	7.09922125176029e-08	7.31002498924975e-07	KDELC1
gene33809	6.75561608098743	1.03622284525894	0.389638928203492	2.6594438344152405	0.00782697789009967	0.0141000704637825	LOC105370338
gene3383	5.0722765359042	1.4318949443701101	0.374244631044842	3.82609348428712	0.000130192864882549	0.00042934121060024197	DPT
gene33848	1208.95999638233	1.89289514968374	0.222170668271227	8.52000475316071	1.5954677353342202e-17	2.53252413763616e-15	TNFSF13B
gene3385	7.97195306391913	1.13732001367268	0.273078870871454	4.16480414630117	3.1161995581082895e-05	0.00012934869889365	LOC105371606
gene33851	53.0672365237747	2.4721972434417503	0.256040913800149	9.65547734832489	4.65983967822141e-22	1.9096870244929198e-19	LOC105370355
gene33888	4.90502379199597	2.02836239029454	0.41654376133088394	4.869506108586981	1.11877525222701e-06	7.80234968601386e-06	LINC00368
gene33900	25.9870927162774	1.12394109822935	0.227571756535974	4.93884265489544	7.85875896712543e-07	5.77744380688216e-06	LINC00403
gene33910	5.829251474025821	1.25321656360014	0.340493039262781	3.68059378339581	0.000232691454705412	0.000698384206266309	LOC105370373
gene33956	7.660882627670901	1.08953530632352	0.249326190394821	4.36991919941576	1.24292518986508e-05	5.9862251665724295e-05	LINC00452
gene3397	505.194131805985	1.16655946683827	0.166960154103748	6.987053127139389	2.8071996335646803e-12	9.79478014559565e-11	F5
gene33981	7.727531401906461	1.10247470310718	0.282617052314058	3.9009489840763396	9.58163431965287e-05	0.000331802177853704	LOC100420172
gene33987	4.33222354591849	1.11020387515465	0.458313410611187	2.4223682952548398	0.015419714079936	0.025480964469337	NEK2P1
gene33991	27.820787375679696	1.1077444570589	0.242730094071804	4.56368816275088	5.02627198431278e-06	2.8063455666685603e-05	POTEM
gene34010	31.2173967650071	1.0448145039615	0.296575755348172	3.5229262174007303	0.00042681016163601096	0.00116807929131565	LOC105378173
gene34018	8.55558048387213	1.13554648986812	0.334784285172693	3.39187512724011	0.000694160685497349	0.00175920641456153	LOC100420171
gene34029	7.67441489642067	1.52391632397147	0.39651295632689404	3.84329515506456	0.00012139332757863899	0.000405363793129263	OR4N2
gene34077	5.73360441229645	1.3808078205182999	0.406361329663193	3.39798036802067	0.000678852914402753	0.00172623473495465	LOC254028
gene34088	12.768687192833099	1.0226853556948001	0.32296140383649397	3.1665869157930695	0.0015423924576328401	0.00347863978337444	LOC105370396
gene34121	716.430927852556	1.0407813835264599	0.17555277219938598	5.928595547009519	3.0553661187830197e-09	4.72345351970983e-08	ARHGEF40
gene34300	5.69866399151023	1.51147079892103	0.34978517250362895	4.32114028191216	1.5522494477750502e-05	7.219291975431999e-05	MMP14
gene34302	18.9551302293327	1.10217126547746	0.20126758405114398	5.47614893214692	4.34681882010214e-08	4.7631160041372005e-07	REM2
gene34306	362.70954890517197	1.26224196363868	0.152208100478809	8.29286982537712	1.10548303019701e-16	1.32540359045961e-14	LOC101926933
gene34308	305.827436759376	1.3691028075874299	0.153421061222219	8.92382569042709	4.50452575509087e-19	1.0303072596976e-16	HAUS4
gene34319	22.3190069518233	-1.2064159877223701	0.206028687912198	-5.855572832830441	4.753686333131521e-09	6.97578710604065e-08	CEBPE
gene34351	14.237278630666301	1.23028407851185	0.27801046726786605	4.42531567463054	9.63013550629915e-06	4.820414264090229e-05	LOC105370409
gene34392	585.281833973925	1.10349183360766	0.141343581404173	7.8071591411867205	5.8491395907206105e-15	4.19871357881664e-13	LTB4R
gene34415	4.4201167219978705	1.2108414802041	0.36822853781829795	3.2882879946735195	0.00100798669764542	0.0024232103418225	LOC105370418
gene34430	4.449766000251651	-1.04041914082214	0.349758317461845	-2.9746801973784	0.0029329413837279	0.00601655324021206	BNIP3P1
gene34470	11.831005848602901	1.23389917199765	0.276080343590962	4.46934814680534	7.84583373191227e-06	4.04587262222152e-05	LOC105370436
gene34514	4.09198264994758	-1.10082942216814	0.292577752381226	-3.76251923876211	0.000168210364120595	0.000533107650067239	CFL2
gene34544	8.725234939795099	1.24639183250094	0.38016655998282106	3.27854147023679	0.0010434503126061099	0.00249674841254159	LOC105370452
gene34553	5.18671966745229	1.54159315456769	0.346103381603628	4.45414068890313	8.422985765749961e-06	4.29825898030346e-05	SFTA3
gene34557	19.6706979130139	1.3999814384613702	0.276252782546995	5.067755066768269	4.0253490764684603e-07	3.2719570206851397e-06	LOC105370453
gene34562	5.55382363804866	1.4756190154534399	0.363037079782826	4.0646509616488204	4.8104395530973e-05	0.000186814795876659	PAX9
gene34567	4.30846273081893	1.22576868142919	0.427735145812131	2.8657188763431	0.00416063541643588	0.008130806510010821	FOXA1
gene34577	4.86042346319958	1.48719309619095	0.29951853452449895	4.9652790220543395	6.86023665254646e-07	5.15776298026675e-06	LOC102723516
gene34589	10.954041904521198	1.21280857812028	0.28663984682881	4.23112345173909	2.32527000882653e-05	0.000100675347673742	MIA2
gene34600	10.9376543234011	1.08882252861938	0.297818228231049	3.65599693170785	0.000256184418039358	0.0007595891584592401	LOC105370466
gene34641	15.2642155930795	1.2521800466898898	0.267751050976655	4.67665782122016	2.91588206324032e-06	1.77010454364225e-05	LOC105370478
gene34664	22475.177888475	-1.3040310594106799	0.17178932431570199	-7.59087367393232	3.17755628137398e-14	1.83646457902999e-12	RPS29
gene3469	14.130484544111098	1.04433277454433	0.22267883527660198	4.689860952645581	2.73390766058209e-06	1.67816663043356e-05	TNFSF4
gene34709	540.752379150519	1.12487239136876	0.15178349221962803	7.41103248396136	1.25319880322866e-13	6.180984906952731e-12	ABHD12B
gene34710	791.105939083291	1.06984460399084	0.15062071710337602	7.102904730274039	1.22161621393162e-12	4.75565275682533e-11	PYGL
gene34712	4.87498546633172	1.01348669162001	0.29361897036893103	3.45170712350967	0.000557052025186706	0.0014637389423768198	LOC105370492
gene34736	5.799156902951469	1.5093831617683797	0.38800599696258703	3.8901026622893102	0.000100201821536674	0.00034465879100208	LOC105370498
gene34780	4.45124012421536	1.0713673333613298	0.32902052676199894	3.2562325028928	0.00112901258320769	0.00267170011816288	LOC105370508
gene34801	22.055058975112	1.4267077237655201	0.196857629211952	7.247408848094031	4.24820156352036e-13	1.83030535021077e-11	LOC105370513
gene34847	47.389252898009396	1.00228872532766	0.18973616655751396	5.28253913585757	1.27405607392124e-07	1.21220869169205e-06	LINC01500
gene34877	4.35776148721159	1.1142521799596101	0.46118687390767604	2.4160535414168502	0.0156897540619892	0.0258646278473807	SIX1
gene34891	11.229025907550001	1.1628609938572	0.231826247463967	5.01608858607758	5.2734021568774e-07	4.1329097571633e-06	HIF1A-AS1
gene34921	7.80106523044973	1.08051156825167	0.28165090182256397	3.83635046527342	0.000124876171739295	0.000414904025796537	RPS28P1
gene35034	4.581507789532731	1.4041024291250899	0.412773128376224	3.4016323558865897	0.000669846835485031	0.00170737845435176	LOC105370553
gene35086	450.138467906024	1.29777419019497	0.162971210585663	7.963211327517411	1.67630804856832e-15	1.3789774968879502e-13	LOC101928143
gene35096	4.452121335009969	1.12685235323553	0.381878627402472	2.95081282998304	0.00316938912540238	0.0064341196871629	ACOT6
gene351	13.682763130076099	1.1380926342494901	0.281369979739205	4.0448260873614	5.2361979879307004e-05	0.00020024415108238502	AADACL4
gene35151	63.206347468017995	1.3317496589733402	0.274345591226757	4.85427760299818	1.20826380993256e-06	8.35663279407179e-06	FOS
gene35155	645.9102023533529	1.1467737624395802	0.11899416853782101	9.637226567746401	5.56717557421674e-22	2.2014760954885103e-19	JDP2
gene35177	15.422521481707301	1.0858267083711302	0.230183976529276	4.71721240002572	2.39098040570987e-06	1.49826795509315e-05	LOC105370577
gene3518	4.48812169265362	1.52922396214317	0.41989480310688204	3.6419216213874304	0.00027061047237126603	0.0007955601991976429	LOC105371624
gene35183	18.2605831595785	1.1757366666751599	0.195007329898178	6.02919217082283	1.64781256814043e-09	2.7451363847661e-08	LOC105370578
gene35187	462.658024128367	1.04320351015043	0.187333262257257	5.56870412429932	2.56640852230683e-08	3.02704594938755e-07	LOC283575
gene352	6.662758733682639	1.19855635136072	0.4412454736526579	2.71630288111286	0.0066015493537700705	0.0121201370395029	AADACL3
gene35200	21.5653821895084	1.16778366034495	0.20618914367268104	5.66365250635491	1.4818434734981399e-08	1.87961462536004e-07	SAMD15
gene35231	5.65952829182875	1.8114965594386003	0.435505273701469	4.15952841177384	3.18905351833212e-05	0.000131843848685264	DIO2
gene35254	10.5649708393183	1.1980536962206	0.338575203944771	3.5385157632985598	0.000402383255614819	0.00111039649627302	LINC01467
gene35260	4.2285229440935	1.36756232022471	0.45300062751770004	3.0188971872257997	0.0025369661028287	0.00531590740520209	LOC105370599
gene35270	6.63628126769997	1.04735269085743	0.33190877772683397	3.15554381547395	0.00160199202543936	0.00359507170981711	LOC105370604
gene35279	6.04445383527665	1.31820942302483	0.294440665948635	4.47699511471282	7.5700981088730895e-06	3.92885128653004e-05	LOC105370607
gene35280	5.00376375176217	1.25290073285738	0.421704437730951	2.97103995300314	0.00296793167238608	0.00608249736808714	LOC283585
gene353	7.579542863556339	1.2601526353271297	0.35121649893563106	3.58796536935494	0.00033326854178356404	0.0009485885758052199	C1orf158
gene35389	291.927046641835	4.03315041031744	0.368465074579775	10.9458146472013	6.958930816004339e-28	8.2554895048809405e-25	IFI27
gene35396	54.2508012296196	1.2645010214110801	0.166151466268155	7.61053182263392	2.72970344674334e-14	1.6106679499893998e-12	SERPINA1
gene35423	4.10909814172675	1.29662395222333	0.34164497223315804	3.7952379153949396	0.000147501939886948	0.00047741150560766903	LOC101929107
gene35455	462.493182578618	-1.1231518502204398	0.12355043514894999	-9.0906345159076	9.8462732887868e-20	2.6109999991676997e-17	LINC01550
gene35456	10.243793091001	-1.1359812880516003	0.256202059953359	-4.43392722235879	9.25318732900876e-06	4.6638381573313395e-05	LOC105370655
gene35460	10.5081648964537	1.02246835007768	0.316517663243183	3.2303674291065096	0.0012363122417300698	0.0028820946618676	LOC105370656
gene35466	3974.4078990813896	-1.33899483230279	0.153930294000108	-8.69870899032939	3.3568113381900597e-18	6.004962504984441e-16	BCL11B
gene35536	5.53459949360323	1.77506916324162	0.401607985921837	4.41990504538197	9.874427949129491e-06	4.9208402824094394e-05	SNHG24
gene35642	5.52851974289904	1.04599307735277	0.32789449634443	3.19002938144477	0.00142258329982024	0.00324709140029856	EXOC3L4
gene35652	25.026654197916997	1.22328742818103	0.205441713586437	5.95442574356423	2.6098659193587603e-09	4.11085798898297e-08	LOC105370686
gene35718	6.60685983964176	-2.0254195869068603	0.38319017559672996	-5.28567723259797	1.2524054953917197e-07	1.19615338415802e-06	CRIP2
gene35722	16.4970913233086	-1.00592481767331	0.23440609711208898	-4.29137650456375	1.77568947158715e-05	8.05961350978136e-05	TMEM121
gene35964	8.099575323596179	1.24347167358873	0.297642141840661	4.17774064485266	2.9441909667126397e-05	0.000123166414977177	CHEK2P2
gene35967	14.730354193245802	1.09191297992632	0.280571423967032	3.8917469373311095	9.952502378773341e-05	0.000342644575557585	LOC100996379
gene35974	11.842101563606999	1.16755490705684	0.312845371231375	3.73205108473009	0.000189926971424093	0.0005893383722328	NBEAP1
gene35984	5.4625885396394205	1.11709695874667	0.376734944757241	2.9652066374317996	0.00302479681801675	0.00617786519373844	NF1P1
gene36000	5.79910746153834	1.39062608824624	0.446314477372695	3.1157987444915403	0.0018344742578976301	0.004031300553086929	CXADRP2
gene36002	16.3545451998543	1.15339427285181	0.294008409253156	3.92299756249039	8.7454036451091e-05	0.00030627936320814	LOC101926958
gene36024	5.9691696107073	1.24621953467513	0.37296537045055894	3.34138135443952	0.000833626364820055	0.00205444328264203	NF1P2
gene36076	26.5128408263152	1.0915745750094301	0.228811724130925	4.77062344228849	1.83656592947939e-06	1.1919434509204e-05	LOC102723534
gene36081	9.07650894861788	1.0951034581399102	0.334953898500706	3.26941547192531	0.0010776993149334698	0.00256752378803513	GOLGA8S
gene36084	4.573569630711849	1.04019193832951	0.363117750546645	2.86461330178319	0.0041751876006198	0.008156416061533221	LOC105370728
gene3610	243.511151606344	1.7914033413380301	0.185160067055048	9.67489032505833	3.8550476730200695e-22	1.6394863122617398e-19	CACNA1E
gene36112	65.8353987625986	-1.0806658534093498	0.196006546302578	-5.51341714751255	3.51932749059825e-08	3.96826621501173e-07	PWARSN
gene3613	95.3681450916403	1.31313392333749	0.145652629351	9.015518148821382	1.95941977357396e-19	4.96239569621989e-17	LOC105371641
gene36209	4.55410586134997	1.22703555179218	0.420123026484647	2.9206576989110102	0.00349293369429297	0.0069846278805326106	LOC105370738
gene36218	24.6054120640028	1.0745819017853	0.29552145146817305	3.63622301002752	0.000276664836505808	0.000810267864463338	GABRA5
gene36232	14.9413922979339	1.11705794340637	0.27047307585776004	4.13001530693512	3.6273908221239395e-05	0.000147358108863174	HERC2P1
gene36236	13.1259476879629	1.11815212358901	0.325407412926066	3.43616057647422	0.000590021155323763	0.0015355128554436698	GOLGA8F
gene36242	9.620367335280221	1.4608657372695402	0.3926644327516551	3.7203923131827996	0.00019891354504293998	0.000611832874627166	GOLGA8G
gene3626	9.12792800608389	1.24663724911923	0.271314462574286	4.59480573682244	4.33152609394123e-06	2.478156866424e-05	RGS16
gene36268	15.8181043933274	1.1444067665806699	0.255727072074012	4.4751099572651505	7.63719986500572e-06	3.95275510808792e-05	LOC105370745
gene3628	29.725525202963702	1.05903305445412	0.237335303516048	4.462180884027269	8.11296955196655e-06	4.1617281224698705e-05	RGS8
gene3631	1294.9745697683	1.00195317194828	0.11958117725195	8.378853553492169	5.34457236987072e-17	7.069345397791351e-15	NPL
gene36321	38.734406729172896	1.00040193209605	0.211889539780563	4.72133703783625	2.34299314566898e-06	1.4718803094587197e-05	CHRNA7
gene36364	15.9753651307199	1.1014482168648998	0.258553487759713	4.2600400652438	2.04390262493927e-05	9.06345960380308e-05	NUTM1
gene36401	16.2799529525401	1.2921806971555	0.31379909326931105	4.11785988191661	3.8240707325539e-05	0.000154111486343223	LOC102724214
gene36402	7.7191282740054294	1.06346904960074	0.263684873837406	4.0331060106864705	5.50444324675343e-05	0.00020870634654501002	LOC105370767
gene36419	22.439518360420298	1.3012430537545099	0.267776939924778	4.859429098413201	1.1772473201314301e-06	8.171390859138961e-06	TMCO5A
gene36424	666.272686408947	-1.0631031040763501	0.136709456174277	-7.7763684665756	7.46361098622977e-15	5.16042305612328e-13	RASGRP1
gene36426	10.735523222800198	1.06347048082783	0.290943904339731	3.65524235072488	0.00025693913994521	0.000761278253293997	LOC105370775
gene36488	5.3158210855474906	1.15626243303994	0.384002780562926	3.01107828267527	0.00260321729601023	0.00543452050125687	DLL4
gene36519	5.57525781725389	-1.8387503772482	0.365076237622253	-5.0366202665613296	4.73823447749714e-07	3.76320666394593e-06	LOC105370792
gene36523	9.01500710459582	1.0314245392741102	0.266929635403179	3.8640315741495495	0.00011153079555348702	0.000376953685976248	PLA2G4E
gene36586	4.77988185768547	1.2251622389285202	0.35764058766821993	3.4256800854636	0.000613262239759495	0.00158483500162566	LOC105370797
gene3664	141.703396692799	1.02031908727167	0.129839224012237	7.858327058204731	3.89297736390715e-15	2.91520630506535e-13	LOC105371649
gene36650	6.134300309212871	1.1378796876658301	0.374845527459949	3.0355962771555496	0.00240060567041289	0.00507262133787443	LOC105370809
gene36731	27.9804880552445	1.08694976769481	0.23864790379466397	4.55461686615123	5.2481142084843805e-06	2.91145691014615e-05	LOC105370826
gene36752	22.598200651090398	1.02142572303961	0.24362816826208397	4.19256004067971	2.7582404891594896e-05	0.00011612017300271699	PYGO1
gene36782	1723.1699988107	1.54914442113493	0.18077585493812698	8.5694210748728	1.0400657483263601e-17	1.69877405559972e-15	AQP9
gene36786	115.61715230678301	1.3633108671772098	0.15680506286284	8.694303884624691	3.48962575722932e-18	6.19339878487786e-16	LOC101928635
gene3679	21.599239095200897	1.51322737524955	0.220540004056986	6.861464348475041	6.81582158589945e-12	2.10162268873015e-10	GS1-279B7.1
gene368	4.6295776153667	1.3403178660066202	0.40875221381491206	3.2790473560922004	0.0010415815557797	0.0024928061443273	LOC101929983
gene3680	20.6431945836258	1.25673807319671	0.227169667260857	5.5321561560136	3.1631809942802996e-08	3.6358031418193797e-07	LOC105371652
gene3681	6.68141714849406	1.24857071095464	0.321936979288716	3.8783078406004194	0.000105185563258225	0.000359279071956417	LOC102724897
gene3682	23.831398663836303	1.14105454545379	0.24394434834558498	4.67751990645553	2.90365393857115e-06	1.76601078724754e-05	LINC01350
gene36826	29.481635846940698	1.35258712841876	0.262785623914921	5.1471123430126	2.6452691760181605e-07	2.2748709358050097e-06	LOC105370839
gene36859	16.5331165631363	1.18923048670253	0.272865125210043	4.35830883769811	1.31071336914846e-05	6.25921172470473e-05	LOC105370850
gene36870	4.93399120615978	-1.4142675303556498	0.5536863619160051	-2.55427553870325	0.0106409012989898	0.0184057950486709	LOC100287243
gene36880	33.609791096773	1.2991440147209798	0.18306534621465698	7.0966135403783	1.27850917208445e-12	4.92608491261258e-11	LOC102723344
gene36952	768.40513974178	-1.11138711791266	0.171488064254278	-6.48084239999777	9.12119087234493e-11	2.10216403131549e-09	RPL4
gene370	4.1752242409420495	1.43966297430002	0.45977188045050604	3.13125494514665	0.00174060984086849	0.0038573734945606	PRAMEF25
gene37076	5.46030452881338	1.16550751237677	0.369009107582137	3.1584789871814705	0.0015859474212411302	0.00356403338731556	HCN4
gene37094	8.33920939134297	1.16158293465929	0.303450863337826	3.82791112169658	0.00012923540358361299	0.00042680820465562403	GOLGA6A
gene37099	6.16349968898759	1.06820662605765	0.34745814236549	3.07434621846911	0.00210964452034159	0.00454732595280669	STRA6
gene37105	36.6736232672821	-1.17730133139139	0.19272773132814	-6.108624447962309	1.0049348449725698e-09	1.75727163736864e-08	SEMA7A
gene37121	4.08278323492005	1.3349157155911002	0.40224063824228895	3.31869927768715	0.0009043776694808581	0.00220398666559612	LMAN1L
gene37139	8.64766502392924	1.4154165336853897	0.316940774259948	4.4658707513742	7.97437438714131e-06	4.10839768425521e-05	GOLGA6C
gene37140	8.32700099081492	1.50255522411109	0.3344800638901789	4.492211603392981	7.0487335350606596e-06	3.70001057010403e-05	GOLGA6D
gene37206	6.33524024798128	1.29477507915928	0.35181661543688497	3.68025562849393	0.000233000258176331	0.000699031787474313	LOC105370911
gene37218	8.96516982926013	1.10399818731225	0.30727336003618894	3.59288611021218	0.000327035549456642	0.000934387284161835	CHRNB4
gene37252	415.10545399106695	1.41835282267144	0.19372011195988503	7.321660143192299	2.44921804703006e-13	1.12434571853478e-11	BCL2A1
gene37259	40.2257509633754	1.0184351179873599	0.197126513098311	5.16640355465244	2.38641251818154e-07	2.0881109534088503e-06	ARNT2
gene37294	5.02148947562364	1.48986421848948	0.526355138392535	2.83053039633936	0.0046470895303618795	0.008936558144728001	LOC102724034
gene37295	10.4103345247682	1.1957947577911299	0.31493563230667604	3.7969497101131298	0.000146487492711923	0.00047446875782824403	UBE2Q2P6
gene3730	1586.1288877658899	1.1926944073636698	0.197785439609528	6.03024373138036	1.63712584509074e-09	2.7354200554740696e-08	RGS2
gene37301	1655.0399190366502	-1.07851202582474	0.17026303763746203	-6.334387315003751	2.38286244690704e-10	4.909480763554371e-09	RPS17
gene37304	18.6886327535879	1.397397573781	0.23343424252396	5.986257880043321	2.1472383310906897e-09	3.45212211004166e-08	AP3B2
gene37348	8.64300141033207	1.00331871272624	0.325541626592233	3.0819982170297795	0.0020561606903262	0.00444479351299057	UBE2Q2P11
gene37349	6.5940834368043495	1.4673850930002401	0.42930436982873904	3.41805300883758	0.000630708218545978	0.0016224792565654302	LOC103171574
gene37383	7.83575529956365	1.0607058026071299	0.283289075449295	3.7442524069269503	0.000180931696004256	0.0005660236541201839	LOC105376727
gene37384	8.88785832003869	1.15020165862033	0.239469895260173	4.80311588799371	1.5621541026075899e-06	1.0435967241486399e-05	LOC102724393
gene37423	60.801721212988994	-1.01722345323948	0.137314906558756	-7.40796085969166	1.2825614127646e-13	6.29824275462179e-12	HAPLN3
gene37449	37.369890288564704	1.10545897368256	0.19179720165384803	5.76368666565676	8.229613846884019e-09	1.1317601959046099e-07	WDR93
gene375	4.3446051856232	1.3360367500247399	0.44259373491885207	3.0186526482795797	0.00253901455045536	0.0053197051466131	PRAMEF26
gene37508	17.5418465832276	1.15544747714647	0.26746215282457797	4.32004104111246	1.56000185131202e-05	7.242521468295129e-05	ST8SIA2
gene37516	677.676905178439	1.30236270436553	0.11143301644839	11.687404199173901	1.4783622277793697e-31	3.33222846141469e-28	FAM174B
gene37535	8.913375384406429	1.00116278625368	0.28123957663303	3.55982183673969	0.00037110647964312595	0.00103871104571663	LOC105370982
gene37536	85.2288717713701	1.5212278268991002	0.22680259313069298	6.70727704608964	1.9828958528529e-11	5.45054542967126e-10	LINC01579
gene37538	6.83487436535577	2.6101325826412998	0.433011180763515	6.02786417209583	1.6614058299779198e-09	2.75962324301417e-08	LINC01580
gene37543	3899.0038109984703	1.03158496850638	0.149727096898267	6.88976805051726	5.58834306309725e-12	1.75189502979433e-10	MCTP2
gene37554	26.110397697656303	1.13065102594711	0.258677741959997	4.37088640630689	1.23743160164873e-05	5.9648649061510595e-05	LINC01197
gene37558	43.78246333498429	1.05291775569272	0.20364956696921804	5.1702430374029005	2.3378974272789196e-07	2.05203302223001e-06	LOC105370996
gene37567	13.078612923295	1.1329354025573	0.310826286760573	3.64491502428812	0.000267480166239034	0.000788001953604473	LOC101927263
gene37569	4.32583669173836	1.37969539198675	0.39642273187201293	3.4803639677055496	0.000500733032099239	0.00133663222921801	LOC105370999
gene37587	16.1868557394441	1.04197971509784	0.222677730849256	4.67931710604336	2.87831982562226e-06	1.75202076342224e-05	LINC00923
gene37592	8.040412354605511	1.20527286468691	0.324593632329301	3.71317470413025	0.000204675493306579	0.000626478220957399	LOC105371010
gene37611	5.4540485482278	1.29514460595399	0.3512061452969781	3.6877048516871	0.000226285904690054	0.000682887172541681	LOC105371019
gene37647	4.892673936307291	1.01734123453788	0.335318685888284	3.0339533027897696	0.00241371788325138	0.00509602857704066	LOC102723394
gene377	4.756086820057139	1.39195868356444	0.367799969932896	3.7845535545269304	0.000153984747678768	0.0004947706646727639	PRAMEF9
gene37745	6.8913971490930495	-1.25618336130867	0.277436174215495	-4.527828300908389	5.95929715525912e-06	3.22735602786018e-05	HAGHL
gene37807	7.56814146921898	1.02401950105311	0.311667756570538	3.28561257770452	0.0010176086866722802	0.00244273666807442	LOC105371048
gene37809	741.718422649182	1.1103835537751299	0.15616548020893398	7.1103008954958495	1.15790233126154e-12	4.54688476422214e-11	MSRB1
gene37812	2050.4289060558604	-1.0096704752827599	0.153081019461552	-6.59566077384499	4.233659599903021e-11	1.0734160560384e-09	RPS2
gene37875	14.9955130639826	-3.93024184382622	0.394690396037664	-9.957784337501769	2.3320185493764896e-23	1.25151662149871e-20	PRSS33
gene37876	20.175044537584398	-1.7243654138126698	0.265427734163678	-6.496553268051981	8.21810262463424e-11	1.91755727908132e-09	PRSS41
gene37898	12.269076299367	1.38764593901202	0.21883394829142	6.34109081267455	2.2814400320044602e-10	4.7264391839504104e-09	THOC6
gene37899	12.498236699979598	1.9253009645259398	0.289030915913058	6.66122846562572	2.71548128004915e-11	7.20081741791856e-10	CCDC64B
gene37900	26.1755844297927	1.51384219630555	0.230947290369757	6.55492512547699	5.56698016519607e-11	1.36095155014663e-09	LOC100128770
gene37901	24.4676256257789	1.11053160055967	0.211115389946475	5.26030622798855	1.4381568827679e-07	1.34506457002442e-06	LOC105371057
gene37902	1868.7165233069602	1.13543147996396	0.161028081948322	7.05113956662758	1.7745838706308798e-12	6.51451473029641e-11	MMP25
gene37932	249.834911332483	1.15493768480876	0.15120883208174898	7.638030589273731	2.20569466059425e-14	1.3436853418863401e-12	MEFV
gene3795	11.5898819397199	1.06573887548911	0.261638422472006	4.07332709553825	4.63462617648424e-05	0.000181199709438477	LOC105371682
gene37989	104.72325024418801	1.1231224424553001	0.140948107010162	7.968340024419999	1.6081987299515198e-15	1.3375940728083902e-13	PPL
gene38	5.443556666332671	-1.03678181199736	0.291559676269025	-3.55598491967288	0.000376565678505838	0.00105072918959168	LOC105378580
gene38013	29.6960636039053	1.00462316245598	0.23279267079003896	4.31552745645533	1.59222259120497e-05	7.36782944072265e-05	TMEM114
gene38051	342.39931876527197	1.2038424026136998	0.11957818395469502	10.0674083081058	7.697982722701059e-24	4.6895278532346395e-21	LOC105371082
gene38060	683.086831642488	1.29997769418624	0.16788473851251998	7.74327497367663	9.688818964045151e-15	6.538502378729871e-13	LOC400499
gene38067	8.17757406160596	1.1110845014442	0.293970082800604	3.77958359183725	0.000157090849808129	0.000502691778733722	BCAR4
gene38101	12.629719321114099	1.0519965662081001	0.252271732373814	4.17009292443934	3.04475463947338e-05	0.00012685539662426998	LOC100129781
gene38108	7.956406254411581	1.02092613844401	0.355367113556516	2.8728773696208902	0.00406751969528079	0.00797556741890408	LOC100652777
gene3811	15.9669163741185	1.12165068004	0.23074914519273299	4.86090936156292	1.16847747914754e-06	8.11882934031613e-06	CACNA1S
gene38135	25.9291238724078	1.2071764890441599	0.24629620589213602	4.90131987486984	9.519490835508891e-07	6.78158417927846e-06	LOC105371097
gene38165	24.6458842101503	1.1921679802672	0.25160644979842	4.738225038437339	2.15598313260078e-06	1.3692831729732801e-05	LOC105371105
gene38174	6.460037646118	1.4637394398089099	0.45321332686232396	3.2296919641411095	0.00123923656822934	0.00288826308012505	LOC105376750
gene38177	23.178282996872397	1.14441411850694	0.241616310287924	4.73649364624099	2.17447555294543e-06	1.37986145730264e-05	LOC105376751
gene3818	6.583047509255849	1.16300544081041	0.37070130580586796	3.13731142187954	0.00170504917595673	0.0037912408430566	LAD1
gene38194	881.703585441254	-1.064065963694	0.17752005153989603	-5.994060696038411	2.04664926973492e-09	3.30068269438223e-08	RPS15A
gene38204	19.9691976393141	1.17493110027806	0.258558237240244	4.544164257997901	5.51536383685092e-06	3.03506593951708e-05	CLEC19A
gene38217	22.1635869685467	1.12829449617189	0.29051807010706604	3.8837325876358504	0.000102865038180549	0.000352367471214221	GPR139
gene38220	9.10842356788731	1.1962950984246399	0.281741462004844	4.24607400668656	2.17548800368001e-05	9.535464138595991e-05	LOC102723396
gene38222	4.5735472732312	1.61103794299511	0.35733613773209005	4.5084663231094	6.52979312027359e-06	3.47946895817888e-05	GP2
gene38224	12.592458621562901	1.33186513102544	0.263323700588632	5.05790070566454	4.23897040792949e-07	3.42214874622961e-06	PDILT
gene38227	8.97079386831369	1.0739725115915602	0.31525305226375705	3.40669980474294	0.000657534035000546	0.00168012569380216	ACSM2A
gene38229	5.62953539401353	1.00022136716925	0.300923081652654	3.32384395931374	0.000887858592497907	0.00216912342021492	ACSM2B
gene38233	56.2052688593048	-2.03132153284553	0.18426396096155104	-11.023976268856002	2.9283131081568797e-28	3.8825986739915292e-25	LOC105379461
gene38234	16.7983914945379	-1.4136753778321298	0.19888451860900197	-7.1080212161277	1.17718467484546e-12	4.5985689031224795e-11	LOC100887080
gene38247	4.12622996244727	1.25148787408105	0.381572074653536	3.2798203988522596	0.00103873189496172	0.00248729196010209	LOC105371124
gene38309	12.1621729234167	1.32071221800403	0.299889272595819	4.4039995381363495	1.06273169017175e-05	5.23813083237945e-05	LOC105371142
gene38310	54.9777834880692	1.07049833151969	0.20023400017459198	5.34623655616071	8.98018279814239e-08	9.00014763317606e-07	CACNG3
gene38312	13.841367711028301	1.20968617953731	0.24264503116477298	4.98541500615295	6.182895493420121e-07	4.71615784844973e-06	LOC105371143
gene38314	5.35687769453708	1.14884542319996	0.31269207733054905	3.6740471105237202	0.00023873868531265897	0.000714346205621577	LINC01567
gene38343	6.92834893474177	1.41960919650119	0.350610399513121	4.04896488658792	5.1444661743409e-05	0.000197439583806647	LOC105371150
gene38348	7.093854521306349	1.6070882425812	0.295917844325524	5.430859521987211	5.6083270297452904e-08	5.96562960124864e-07	LOC105371154
gene38356	353.879934565781	-1.02596207453107	0.13283270598410302	-7.7237158343658106	1.1298657734301299e-14	7.44654226114479e-13	IL21R
gene38362	187.695726939018	1.21708631817541	0.143278550602254	8.49454655326661	1.98707138796393e-17	3.0539385837526803e-15	GSG1L
gene38368	4.835325951311781	1.03750334611442	0.322042592842455	3.2216339365456896	0.00127461871794907	0.00295849097956668	LOC105369182
gene38377	206.82415624551498	1.8034587401597801	0.20060058710639303	8.99029642023565	2.4656453471484897e-19	6.1072138598601e-17	IL27
gene38378	4.94744911882593	2.79674718128041	0.417714394688598	6.69535744241077	2.1514509346419e-11	5.835584123565401e-10	NUPR1
gene3838	6.44098152751966	1.19192988824222	0.31967092176875	3.72861529490148	0.00019253481655548201	0.000595463057788222	ELF3
gene3840	6.904292624473389	1.2288791739212	0.22312216475865804	5.507651717391799	3.6365196478578504e-08	4.08813729988608e-07	GPR37L1
gene38403	338.276910512957	-1.25349547526589	0.153674226932698	-8.156836056932711	3.4391469878623997e-16	3.52356241392811e-14	LAT
gene38451	14.5510226569773	1.02862309395198	0.209571125076932	4.90822909680128	9.190246277614059e-07	6.58240073395046e-06	DOC2A
gene38475	202.08748833899503	-1.09617342758969	0.15758719787105302	-6.95598019635226	3.5011904628901605e-12	1.17614224817632e-10	SEPT1
gene385	6.996772797372099	1.3359321158417	0.37823897647108	3.5319789840427593	0.000412462133910458	0.00113432119306268	PRAMEF15
gene38550	71.79616465323359	-1.1174116931733402	0.17709653901066003	-6.30961903273603	2.79723159425542e-10	5.65467265780423e-09	CLUHP3
gene38564	4.384255757474721	1.08558358692868	0.361302528165386	3.0046387785909903	0.00265896425667885	0.00553613604082434	LOC101060097
gene38567	9.6560432547041	1.0271202668371802	0.322819791596023	3.1817140509232402	0.00146406290449393	0.00332828823674162	HERC2P4
gene38568	11.2085524650936	1.2533536506727299	0.309173462854998	4.05388495862129	5.0373995948812896e-05	0.000194024242769351	LOC105379467
gene38572	15.808106304939198	1.16868578479097	0.274838694765298	4.25226071528604	2.11623284171497e-05	9.325491349414549e-05	LOC100507221
gene38587	17.990088535012198	1.11635197048352	0.274147171023915	4.0720900613858	4.65931558201502e-05	0.00018188599449016002	LOC105379465
gene38588	25.2567390169387	1.04052211598119	0.228634785682447	4.55102277142717	5.3385769270769e-06	2.95566304024373e-05	HERC2P5
gene38597	66.158259376283	1.06083601152578	0.155995262972929	6.800437342189469	1.04302028146033e-11	3.0812158773415297e-10	LOC105371192
gene38603	5.24413943822934	1.4220236607585401	0.41848799815450805	3.3980034481981005	0.000678795645168709	0.00172623473495465	LOC105369266
gene38606	5.21370921868935	1.52536660689693	0.420137891584275	3.63063326934166	0.000282726672270128	0.000824406105170593	LOC105379473
gene38609	5.23949681480369	1.4300300703562598	0.41837174418673606	3.4180847302106	0.000630634713268234	0.00162247533809679	LOC105379474
gene38703	38.4586411100793	1.26747550379345	0.20345448197943802	6.229774303628	4.67107618353226e-10	8.930115112537509e-09	MYLK3
gene38745	11.7711237151582	1.33105964077965	0.24209342014958102	5.49812398848855	3.83853004392182e-08	4.28480316224449e-07	LOC105371244
gene38765	5.25221458884281	1.02204709714631	0.438289859160079	2.33189766038603	0.0197060755965555	0.0315666934792383	LOC105371250
gene38775	8.253229217998099	1.6613142027502799	0.363909354759504	4.56518685497434	4.99049627858216e-06	2.79188716858614e-05	LOC101927313
gene38780	6.49179150038024	1.18595090578338	0.397709762949038	2.98195069939821	0.00286418117964939	0.00589519129076721	LOC105371253
gene38788	5.613263620726089	1.16021973464458	0.33231870668360697	3.4912862601779504	0.000480700914358242	0.00129172610987539	LOC105371257
gene3879	7.97738251578873	1.25244708591179	0.274616150098412	4.56071897251112	5.09787699523418e-06	2.8390676451034003e-05	LINC01136
gene38799	9.70623789541625	1.14861619057058	0.32089210093862297	3.5794467586170695	0.00034432238783693703	0.000975003344452835	CASC16
gene38802	5.77839831551288	1.7626881920681101	0.365546208689957	4.82206667765813	1.42078432899308e-06	9.60830446309751e-06	LOC105371263
gene38819	5.34693660171829	1.17139085445632	0.29622424680596804	3.95440571488263	7.672512011078159e-05	0.000275160573953384	LOC105371268
gene38820	12.4622553402475	1.02792668909457	0.26018452484298604	3.95076029104689	7.790332083280171e-05	0.000278897848089478	LOC105371269
gene38832	7.41410618988047	1.55920157052948	0.412226300805697	3.7823922624102795	0.000155328329620219	0.000498235456046641	LOC105371276
gene38864	170.45729816808202	1.13013778712565	0.283581558055295	3.98523019224432	6.74147397016276e-05	0.000247037592728774	MT2A
gene38915	987.781568732587	1.2373994286591101	0.191090326770989	6.4754686936197805	9.451808395257641e-11	2.16728139602347e-09	ADGRG3
gene38916	18.9115765726913	1.24908939779685	0.17885935063223898	6.983640460403769	2.87627595915728e-12	1.00202874991352e-10	DRC7
gene38922	122.072413599696	2.09317863544382	0.22398197959263103	9.345299292607391	9.16299521130948e-21	2.90892833891431e-18	CNGB1
gene38934	4.62857554794834	1.3649357977221	0.45376728619466794	3.0080083762066	0.00262965889949479	0.005482611376802561	PRSS54
gene38963	12.178120850551698	1.07770999362166	0.28270184705134005	3.8121788197087403	0.000137747160375869	0.00044997405722784005	LOC105371302
gene38969	10.507327364227	1.0058515583743	0.367661583143201	2.735808157532	0.0062227292084553795	0.0115355141342696	LOC105371306
gene38988	10.7058858218488	1.18155115068593	0.253733179205659	4.656667899661	3.21368209267281e-06	1.9203710065971698e-05	LOC105371317
gene38991	10.679055990881599	1.02450576387973	0.314014383765352	3.26260775571762	0.00110392196038732	0.0026205793562011697	CDH5
gene39011	6.33243814190789	1.2118260634223998	0.331912174672419	3.6510443300804196	0.000261176150649326	0.0007722563866766099	CES3
gene39030	11.2320055570089	1.1873503305929198	0.255221660489243	4.65223182200464	3.28361630458967e-06	1.95490521673141e-05	SLC9A5
gene39044	5.41792882960968	-1.20995013887871	0.31975707303975703	-3.7839667700744397	0.000154348440342271	0.000495727250686064	RLTPR
gene39076	154.69487736158501	-1.6275406720657302	0.17666829630428302	-9.212409391567071	3.18885272380732e-20	9.33464160969053e-18	SMPD3
gene39112	25.6269365522448	1.17253258590782	0.214768703730333	5.45951326027496	4.77441678895435e-08	5.17879472680611e-07	CLEC18A
gene39119	12.6007912544606	1.3965585560949099	0.28188638046756	4.95433143587309	7.257940323476609e-07	5.40806528565828e-06	CLEC18C
gene39149	4.75164719941362	1.29281574956438	0.345763155580763	3.73902114409181	0.000184738190090955	0.000575933444626574	CALB2
gene39176	186.518579108134	1.9665376665364	0.293213387811354	6.70684814638008	1.9887302357884198e-11	5.453282179400379e-10	HP
gene39177	168.247299596719	1.60498301752226	0.24415462368832502	6.57363351664842	4.9102002049578294e-11	1.2175567944966901e-09	HPR
gene39202	9.23883368302139	-1.05427232947019	0.19432292396981302	-5.42536262800348	5.7836997446760295e-08	6.114661925187511e-07	RPL21P118
gene39208	13.758522232463601	1.2430264276968301	0.196851366994846	6.314543031491259	2.7096092274134203e-10	5.5171266473259705e-09	CLEC18B
gene39241	12.791902981666999	1.09150374277503	0.285997880847289	3.8164749317071096	0.00013537182172833201	0.000443629087199275	LOC105371347
gene39244	8.81066239967649	1.10068814243472	0.298799485441877	3.6837015994421	0.000229871323492935	0.000691762300604908	LOC105371349
gene39260	5.2467222979218	1.26764735953917	0.310717082549704	4.07974788234049	4.5084571287742404e-05	0.000177039414081135	CLEC3A
gene39276	35.307181592392205	1.15236118442601	0.188696719332195	6.10694869791198	1.0155386317260301e-09	1.77169046123101e-08	LINC01229
gene39321	4.6900254778070005	1.2991199346531201	0.343449720075708	3.7825622171616398	0.00015522227766253999	0.0004980370303934031	LOC102724163
gene39342	9.56684197653365	1.08951363807105	0.25507025470762	4.27142568748334	1.94227251384496e-05	8.6707907431304e-05	WFDC1
gene39353	746.0402376608349	1.44846139303949	0.138268044320146	10.4757494774839	1.11649675022635e-25	8.987798839322129e-23	CRISPLD2
gene39363	6.0837147046013795	1.3298053871823998	0.322805637111719	4.11952343546642	3.79656810712137e-05	0.000153248849465918	LOC105371382
gene39390	4.645351713115139	1.4954999676881298	0.466926978825395	3.2028561970229705	0.00136071909079135	0.0031251893526021103	LINC00917
gene39401	5.75285117077506	1.0623360979561098	0.320859997988003	3.31090227706052	0.000929956785904166	0.0022587527967974	LOC105371391
gene39486	3276.90783741356	-1.06076097055548	0.149202027167376	-7.10956138260443	1.1641231835858501e-12	4.56336287965652e-11	RPL13
gene39518	9.848926995971961	1.21889567251621	0.268665864839302	4.53684606805287	5.710175338464321e-06	3.1171555371515103e-05	LOC105376786
gene39573	9.30857964583873	1.24974790603951	0.23415878085827302	5.337181469167	9.440254599639971e-08	9.406867315467951e-07	LOC105377825
gene3972	6.144229418856571	1.3566752026075801	0.40556607555474794	3.34513975497548	0.000822411189218583	0.00203219835433343	LOC105372869
gene39723	7.78504194361969	1.19785856686668	0.302602693915849	3.95851917696342	7.54158867517515e-05	0.00027128536345108196	SMTNL2
gene39724	20.2073826292262	-1.9465924460136297	0.240610723839465	-8.0902148289633	5.955958868719581e-16	5.68844546190421e-14	LOC105371498
gene39725	26.222264542418	-2.1994772436546097	0.282567804526604	-7.783891895750379	7.032685728630109e-15	4.93821608483871e-13	ALOX15
gene3973	11.052449000989098	1.07052698613464	0.30487246964459996	3.51139277148439	0.00044576525445932404	0.0012106939192087199	LOC105372873
gene39734	7.263259806030179	1.01987102037579	0.272246406966466	3.7461321592443197	0.00017958200828363202	0.000562694329546578	ZMYND15
gene39788	14.238193215058999	1.08138343542042	0.26038361258513804	4.15303952765783	3.2808803944487705e-05	0.000135040468143106	LOC105371509
gene39801	1051.78177906119	2.18177584098903	0.22872682258514498	9.538784373121999	1.44516318862457e-21	5.0541933687206e-19	XAF1
gene39802	24.553700215663298	2.72408399989265	0.24015479039364002	11.343034196517902	8.03107656938434e-30	1.1313779117120199e-26	FBXO39
gene39879	26.135877629823398	1.4156134214971499	0.220430281350173	6.42204606747438	1.34454715959358e-10	2.94806351918671e-09	TMEM88
gene3988	5.261641946497151	1.2195971409286999	0.365363786564909	3.3380350920794704	0.0008437309284356559	0.00207616759027726	LOC105372877
gene39889	11.891746122525802	1.22134435872733	0.22542573089093695	5.4179456528777195	6.02877344281618e-08	6.33808551310992e-07	GUCY2D
gene39890	6.913554942911721	1.31912587659757	0.28494688629799503	4.629374595860781	3.66771760453024e-06	2.15231332481415e-05	ALOX15B
gene3993	7.7469598578866306	-1.01138571306481	0.30971466784955	-3.2655402473741204	0.00109255477990726	0.00259709975705527	LOC105372879
gene39936	9.3419890597236	-1.01798781043171	0.21380238911557	-4.76134908801902	1.92303073621179e-06	1.24055846577601e-05	LOC100128288
gene3994	53.79393531311789	-1.04558931208944	0.153074128185136	-6.830607657127071	8.455569605106269e-12	2.54797511897186e-10	IL24
gene3995	1129.48131478105	-1.08553501325967	0.14094516951458402	-7.7018248798327695	1.34136634375521e-14	8.688045226506421e-13	FAIM3
gene39975	61.8508205611277	1.05843422388997	0.22153731627366896	4.7776791815175494	1.77330009805611e-06	1.15822034802042e-05	MYHAS
gene39990	9.27399572929246	1.21274599853098	0.28234535510338205	4.29525748028308	1.74490697456266e-05	7.94228659261761e-05	LOC105371536
gene40006	14.466919462996499	1.00598770999689	0.273667778632835	3.6759450272973595	0.000236970551584009	0.00070998286339983	LOC100128006
gene40022	6.936003611642361	-1.0179935553924802	0.248542783566507	-4.09584837179581	4.20625179520502e-05	0.000167078078949504	RPS18P12
gene40025	22.8594109074875	1.0166513626431	0.22691509835091603	4.48031607430058	7.453258308408721e-06	3.87803421679438e-05	LOC101928475
gene40028	7.7486890939495705	1.2112764311848	0.298616165471219	4.05629892565728	4.9856444420025105e-05	0.000192227892101841	LOC105371547
gene40031	7.399555485626331	1.05306066520337	0.40033782998859996	2.63043006760904	0.00852769125149524	0.0151971980399037	LOC105371550
gene40050	3.9582759506279905	1.13681804451686	0.397762738932034	2.8580305122826295	0.00426279399293863	0.00829950562329073	IL6STP1
gene40074	6.711593443379621	1.07266943990972	0.349809378709202	3.0664399104102795	0.00216624344691735	0.004646220124989739	LOC105371555
gene4010	7.26494581768804	1.05907229934633	0.259394020424618	4.08287090663333	4.44827357358746e-05	0.00017497852574665702	LOC101929363
gene4013	1872.6375450029102	1.01317353524686	0.16247221648083598	6.2359802629169705	4.4895770815355705e-10	8.61234616321802e-09	CR1
gene40173	627.6057811997099	-1.13090544316876	0.141570714211273	-7.9882725002083	1.3684270988584599e-15	1.16834647001022e-13	GRAP
gene40181	497.17948034549204	-1.08383912564143	0.13217675165536	-8.19992254362136	2.4054196769484504e-16	2.61923475934387e-14	GRAPL
gene40197	14.3711734185306	1.1414126277764598	0.22882637346987098	4.98811658144266	6.097077383201749e-07	4.65858048194466e-06	LOC105371574
gene40251	12.305825259055199	1.1245708503121998	0.27670244551176	4.06418833137636	4.81998967221761e-05	0.00018705676172828	CCDC144NL
gene40252	4.2110263742829295	1.0216965812374499	0.378485966504789	2.6994305513425694	0.00694582510867596	0.0126696526624226	CCDC144NL-AS1
gene40257	4.48799053617645	1.2339621579017501	0.43197739881621794	2.8565433313948194	0.00428281541124595	0.008333447804686091	LINC01563
gene40278	8.15244512117362	1.2009293694365	0.29946793233144	4.01021024216827	6.06647063428776e-05	0.00022612576169480096	LOC105371597
gene40313	89.9313220732503	1.07950575676597	0.171784273875562	6.28407788682655	3.29805338954075e-10	6.52088801756566e-09	LGALS9
gene40318	16.5514060985495	1.25206572269617	0.258603628816487	4.841640190535291	1.2877177803463699e-06	8.81419944397426e-06	NOS2
gene40332	23.4796916681358	1.09075698027383	0.230705885603921	4.72791137260561	2.26841152829006e-06	1.4314108579971398e-05	KRT18P55
gene4034	10.127537171837	1.39022902141844	0.276521944643918	5.02755404533503	4.967755029534471e-07	3.92200344538378e-06	LOC105372891
gene40345	4.78302992467264	1.06344194517339	0.338245766955104	3.14399188124813	0.00166660063444409	0.0037174842454596397	LOC101060112
gene4035	17.2637453880359	1.13729641366504	0.253951865758822	4.478393613162639	7.52068348182308e-06	3.90860515748887e-05	LOC105372892
gene40351	18.2114863990022	-1.00179129193578	0.208369514033093	-4.80776324974623	1.52628364478376e-06	1.02357730893859e-05	ALDOC
gene40379	376.19323900442805	1.19156452373533	0.18659184484596397	6.385941061459549	1.70346605817268e-10	3.64635564588909e-09	DHRS13
gene40392	7.901943832853321	1.08511238929491	0.28748380319507694	3.7745166066228504	0.000160318228961721	0.000511185865157333	LOC105371718
gene40411	10.6063577211371	1.11620276639013	0.26762774365933606	4.17072890548652	3.0362689235301802e-05	0.000126572039090753	LOC105371719
gene40488	13.0256225791217	1.6407181364143701	0.35226182702343894	4.65766657227155	3.19813632444357e-06	1.91260262013686e-05	SPACA3
gene4052	5.6462368879820595	1.0762662077546399	0.38064230993809	2.8275002007257	0.00469129860172349	0.00901388376803745	LAMB3
gene40523	5.44783838419922	-1.06319508297842	0.32480669297097997	-3.27331642477395	0.00106293411084846	0.00253717408223281	LOC105371932
gene40564	6.061208389542121	-2.1418281416547003	0.416976536025006	-5.13656754423768	2.7980181499397e-07	2.38529989030412e-06	CCL23
gene40580	33.5677740331572	1.1419006061702501	0.23605874566984697	4.83735776418687	1.31576475903482e-06	8.97890937591424e-06	LOC102723414
gene40614	4.495243286727269	1.10376137941945	0.489966217002512	2.25272955791112	0.0242762060718115	0.0378701422145915	LOC105371756
gene40621	39.5462393247272	1.08364213625469	0.240191098725624	4.51158324352625	6.43455210043237e-06	3.44162022294953e-05	LOC102723608
gene40622	11.225688169435502	1.36379927845896	0.36122363768796995	3.7754984341225	0.000159688027719941	0.000509670316756234	LOC105371758
gene40626	39.214168048373104	1.0817131161172	0.243892962896811	4.43519609286497	9.198851760503211e-06	4.64476072315731e-05	LOC102723819
gene40631	36.6514265879539	1.15497534887997	0.22540356514576898	5.124033189683769	2.99068303899858e-07	2.5318154604923402e-06	LOC102723933
gene40632	9.267144395468401	1.4822362483499198	0.344200446827537	4.30631703709728	1.65995104189513e-05	7.621775613020201e-05	LOC105371759
gene4065	14.089128514136501	1.4976562686560602	0.34283462766941497	4.36845099002136	1.25130889620254e-05	6.017602415277429e-05	SERTAD4
gene40662	751.815022266303	-1.02497052037632	0.172161304521157	-5.95354759437454	2.62391501721546e-09	4.1272187360807e-08	RPL23
gene40674	7.94000158985956	1.26062793666418	0.37696307804757	3.34416819597674	0.000825296855836496	0.00203770304858743	LRRC37A11P
gene40723	15.5374239079673	1.0541597753187901	0.20362420625166602	5.17698654164876	2.25498476171417e-07	1.99010792987617e-06	CDC6
gene40737	20.0708501250027	-1.1764260200916101	0.202269930390779	-5.81611917213198	6.02295348475006e-09	8.61404641791031e-08	LOC101059954
gene40738	86.60874569477241	-1.37891704924105	0.20099289474881699	-6.86052634330332	6.860729007271169e-12	2.1125796697253003e-10	LOC105371774
gene40739	195.173207750005	-1.29264702091381	0.186764288747371	-6.921275098058599	4.47596309473726e-12	1.44332200508409e-10	CCR7
gene40741	6.63259943955375	1.17029651383744	0.33955715474948495	3.44653763723768	0.0005678194653240441	0.0014868321036714599	KRT222
gene40836	88.72693984869291	1.25760988863478	0.20878297032023801	6.02352714259129	1.7065647465287302e-09	2.8180197352936e-08	DHX58
gene4086	4.31938032249594	1.32762239175981	0.335503887647339	3.9570998746676898	7.58652168147828e-05	0.00027246603670660403	NEK2
gene40883	4.676090328945441	1.1062441388760502	0.37055562518120794	2.98536593078321	0.00283239268113715	0.00583939733218983	LOC102724175
gene40884	28.4007357941275	1.06485027103995	0.18856858456601802	5.64701842298203	1.6325434205275902e-08	2.03413646758938e-07	LINC00671
gene40891	594.49373337373	-1.01994074303813	0.179175512935569	-5.69241145917575	1.25257556688331e-08	1.6207263649569303e-07	RPL27
gene40892	159.72377458801398	1.4981793977364999	0.186749538524492	8.02239946386811	1.0369926520810198e-15	9.23866180944913e-14	IFI35
gene40916	15.5540321074283	1.0921716994903101	0.269934882368108	4.04605618180506	5.2087736999256e-05	0.000199404749602167	LOC105371786
gene40959	5.890558534087269	1.1672236550671398	0.3530107978023139	3.3064814513713103	0.000944756051930373	0.00228951740786051	LINC01180
gene41	84.3913828532795	-1.0511707092479399	0.16034726020152	-6.55558883841768	5.5422742462154604e-11	1.35638286112591e-09	LINC01128
gene4105	5.190353687202	1.2345783670516999	0.318427291627533	3.8771122938036204	0.000105703579196115	0.000360665860593465	LOC105372908
gene41051	259.466652472039	1.1458317897755	0.14617376898953502	7.838833175722059	4.5475222366769295e-15	3.3387997138338105e-13	TBKBP1
gene41075	5.317430507934509	1.06357532226216	0.34658284802289197	3.06874771307758	0.00214958036278999	0.00461707083831583	LOC105371808
gene41077	16.9247440308066	-1.2020574366764598	0.230687405741832	-5.21076316589955	1.88065403465517e-07	1.697958990571e-06	HOXB2
gene41137	10.000630767571801	1.12847127474124	0.294611319150532	3.83037310988261	0.000127949100940874	0.00042324225641433903	LOC105371817
gene41149	6.76043933890546	1.18226245648439	0.353643296700873	3.3430930757451804	0.000828501060807789	0.00204337607075255	COL1A1
gene41156	4.5365853150627	1.6673826140998798	0.322823424735944	5.16499883942352	2.40440414692108e-07	2.10140633856538e-06	TMEM92
gene41172	7.46858804013037	1.40350640597134	0.33289966082329997	4.21600431343278	2.48669005136328e-05	0.00010664001856493199	CACNA1G
gene41226	29.9745778799838	-1.85214521789072	0.231196698754017	-8.01112311668997	1.13665588120765e-15	9.96895858459941e-14	NOG
gene41230	41.9323648616664	1.1909933342575	0.14334332272885	8.30867675999385	9.677514025519821e-17	1.1664768242525e-14	MTVR2
gene41231	1474.13577317604	1.27962131060348	0.157776245110286	8.11035469698891	5.0472210596175e-16	4.94627663842515e-14	TRIM25
gene41253	9.540544787691529	1.10521036518084	0.318594781281972	3.46901591022194	0.0005223685181503139	0.00138617687769109	LOC105371840
gene4129	31.7469665890405	1.00969563444012	0.22808823007587803	4.42677657722288	9.565171513291929e-06	4.79321845063584e-05	LOC105372911
gene41319	62.76337013315929	1.5628458630139	0.203327485666067	7.68634824698825	1.5139406700630504e-14	9.558605799221641e-13	CA4
gene41342	10.430839634270999	1.16021757519406	0.329234914816818	3.52398097218697	0.00042511477613715296	0.00116414616135724	TBX4
gene41381	4.6753996796457	1.09824058874718	0.37987738770600393	2.8910396467113	0.00383969677312484	0.007573664243017959	ACE3P
gene414	9.064096510511462	1.04154952767009	0.218023638501253	4.77723211496674	1.7772458136852e-06	1.16046120047695e-05	CTRC
gene41445	4.0931786152415	1.38726964694379	0.40869989986871297	3.3943479002305197	0.000687922409126409	0.0017461453943366301	LOC105371866
gene41495	52.1045284340729	1.03218836518156	0.158078981369579	6.529573737373531	6.59571338671384e-11	1.584940082479e-09	FAM20A
gene41497	17.734232923297	1.41307314477007	0.221084389017071	6.391555509877991	1.6420664844305699e-10	3.52832970057818e-09	LINC01482
gene41518	6.3074120785635195	1.27861774406446	0.35424745408339703	3.6093914841896098	0.000306916130245429	0.000884640610707412	LINC01497
gene41523	17.2033217574102	1.1273302431958	0.26391239466376	4.27160779861092	1.9406867466800198e-05	8.66542774765605e-05	KCNJ2-AS1
gene41524	103.320039219915	1.26767151752673	0.218940814475541	5.79001919109218	7.037838256763199e-09	9.892405796155e-08	KCNJ2
gene41527	7.68030975025739	1.28705158739252	0.361101631538481	3.5642364226077	0.000364916933979931	0.0010246951154737301	LOC105371883
gene41533	12.1417189523835	1.16719730637567	0.30184827733617203	3.86683441322327	0.00011025723669296999	0.000373601640868844	LOC102723505
gene41536	5.13531155239775	1.4826625832176497	0.432560933442289	3.42763867143231	0.000608855253078222	0.00157489068216469	SOX9-AS1
gene41548	4.83422425624667	1.05455535097961	0.39476965279350495	2.67131818141864	0.007555399130237509	0.0136610537779202	SSTR2
gene41562	10.8824147049117	1.0831990991550302	0.280970644291655	3.8552038127892	0.00011563325285081001	0.000388662916680174	LOC102723567
gene41563	2498.9453621398197	-1.01218685703027	0.15857475058825699	-6.38302663744016	1.736216905872e-10	3.7023963158330104e-09	RPL38
gene41577	6.44451111134092	1.27715808655373	0.31633932445455604	4.03730421045772	5.4068936434077706e-05	0.00020587622781437	CD300LD
gene41591	16.355822971945	1.01251320954953	0.18172253781767897	5.571753628960309	2.5218788692341402e-08	2.98232684745738e-07	FADS6
gene41593	6.21561290970203	1.38957628636835	0.341204353008787	4.07256318424683	4.64985804472443e-05	0.000181611159813011	OTOP2
gene41594	12.1521764112582	1.07829579390669	0.17894248004427601	6.025935225888669	1.68134515307471e-09	2.7877067222494198e-08	OTOP3
gene4160	5.7739880397742995	1.3658500394208202	0.36053373692877794	3.78841117909207	0.000151613777011442	0.000488475490828745	LOC105372922
gene4161	11.0382921149919	1.02316923354305	0.317028218348052	3.2273759063925405	0.0012493121700585198	0.0029087383858195396	LOC101929631
gene41666	20.165272564272602	1.03753603059159	0.225809863809638	4.59473298945989	4.33303744475924e-06	2.4782203502885896e-05	AANAT
gene4169	5.767410565911191	1.43970714280404	0.408801521200609	3.52177540478755	0.000428667148578026	0.00117188084038189	NXNP1
gene41696	14.9141027487554	1.0127499379291802	0.22431248839682102	4.514906616066661	6.33446725168723e-06	3.3961543597379806e-05	LOC105371907
gene41705	5.52231406643615	1.0255961089411099	0.305104585287904	3.36145754077519	0.000775322758558955	0.00192995858397778	LOC100507351
gene41727	56.219182922824004	1.0834027600965601	0.33574335453527504	3.2268777489168	0.00125148917751462	0.00291260362015277	SOCS3
gene41728	20.8874653590305	1.19269850552303	0.21425515622728697	5.56672019719231	2.5957870256023197e-08	3.05270000760117e-07	LOC101928674
gene41729	382.636367146838	1.0116023782566999	0.17062933989960197	5.92865435013654	3.0542723631006896e-09	4.72345351970983e-08	PGS1
gene41730	340.861690523774	1.38090213387474	0.155040801322673	8.906701475315462	5.257337586464539e-19	1.1504892155233998e-16	DNAH17
gene41745	9.95862309331376	1.01620967329498	0.308872284897619	3.29006428541111	0.00100164496060652	0.00240924953709005	C1QTNF1
gene41772	3780.1256729585207	1.22497161740803	0.16753738967746098	7.31163127088416	2.63918515906564e-13	1.20419500982469e-11	RNF213
gene41773	8.00307007742781	1.43299754648145	0.283536496951793	5.054014428079401	4.32618904858173e-07	3.4788548396372496e-06	LOC100294362
gene4178	5.466450017180411	1.06324443599288	0.299682152051888	3.5479071032858394	0.00038830515076585	0.00107814709266596	LOC105372926
gene41853	407.23101351132004	1.08288498813696	0.142294846432043	7.610149034133269	2.7378003924627104e-14	1.6112276983318401e-12	SLC16A3
gene41858	963.42410087055	1.4145786279562602	0.18559421288707603	7.6218897451126395	2.49988525882238e-14	1.4867391486505601e-12	SECTM1
gene41891	6.47963178635958	1.2583743108108	0.36561225261818603	3.44182751480415	0.000577798546913004	0.00150928024654295	LOC100505909
gene41934	21.6219829431349	1.13269125647424	0.24435892068883702	4.635358730842429	3.56319001231606e-06	2.0975268445443698e-05	LOC105371956
gene41986	4.76335939752876	1.44378030804974	0.32039168413603003	4.506297696031161	6.59685199661513e-06	3.50858197402522e-05	LOC105371970
gene41989	11.480878790141	1.2187793824326498	0.297941441547794	4.09066753554368	4.30133362396818e-05	0.000170270565304255	MIR3976HG
gene41999	15.918672455324199	1.0897196134387501	0.23837856443192396	4.57138256552408	4.84516793895001e-06	2.7227645311377e-05	LINC01387
gene42020	9.14383963847864	1.03839353161156	0.260913660323676	3.97983582125744	6.896287839960439e-05	0.00025181002415796	GACAT2
gene4203	162.289549277692	1.36813584901613	0.181745975385262	7.527736700171619	5.16273640869171e-14	2.82133294631627e-12	MARC1
gene42119	4.79196281596017	1.08123164501329	0.37422180256840104	2.88928020118672	0.0038612484019737	0.00761106593620352	MC2R
gene4212	8.87954753897483	1.23925768651042	0.287384290154072	4.312197044055661	1.61640280370758e-05	7.461339175828141e-05	LOC105372932
gene4214	4.52035009724525	1.01476904317003	0.453118856854553	2.2395206639916	0.0251220583313086	0.0390437285242843	LOC105372934
gene42144	17.9466037138148	1.00089992210927	0.23176289444759499	4.3186374785960195	1.56995414852151e-05	7.2797297896883e-05	LOC101927717
gene42157	8.28702709505057	1.00877617233577	0.41137002418618895	2.45223548879486	0.0141971716160975	0.02369173378447	LINC01443
gene42182	5.771885750978051	1.3764223973248602	0.321016089393388	4.28770532943017	1.8052835727076802e-05	8.17254302647743e-05	LOC105372016
gene42191	9.82532372751345	-1.09391832301785	0.27171993846549497	-4.025903763984419	5.67568995329037e-05	0.00021410887288228402	LOC105372019
gene42207	28.745936253520497	1.1523267510695099	0.19901006410407698	5.79029385401772	7.026338709683001e-09	9.88599716081491e-08	ANKRD29
gene42222	47.684190469471204	-1.15295268045482	0.174223487104249	-6.61766504400717	3.6491670470740004e-11	9.40025431326262e-10	HRH4
gene42225	10.8529785160058	1.08126839034574	0.28198641998572604	3.83446972517498	0.00012583546928698701	0.00041741449267530497	LOC105369156
gene42227	5.7031873686517205	1.23162664943751	0.313853548586821	3.92420813778629	8.70154810617802e-05	0.000304980398558937	LOC729950
gene42232	11.9422681258299	1.07618099741613	0.29391844499031394	3.66149527448538	0.00025074748708369304	0.000745528077940434	LOC105372030
gene42258	54.5434335236638	1.0372477960923299	0.20273659801269397	5.11623360685663	3.11696983168936e-07	2.62053338330019e-06	CHST9
gene42272	5.8265223452528705	1.32594155839073	0.318576994254799	4.16207567496302	3.15367795699352e-05	0.00013062091354398	LOC105372044
gene4228	6.974875255032691	1.2542018936403798	0.25298568312819497	4.95760028050616	7.13692071403965e-07	5.33190781831745e-06	LOC105372970
gene42287	7.4369934491572405	1.1233388025773101	0.32067287901922403	3.50306769319887	0.000459932562335691	0.0012439498110082801	DSG3
gene42290	6.50901702782835	1.0264451993975001	0.37442381501367605	2.74139934010341	0.00611781027786118	0.011369069475058996	DSG2-AS1
gene42291	14.7795319218626	1.12184771563707	0.272306081303513	4.11980411993316	3.7919462564210995e-05	0.00015309585210793002	LOC105372051
gene42309	9.846758678379901	1.45260235614027	0.27710872682033	5.24199426271445	1.5885031077883698e-07	1.46441145396932e-06	MEP1B
gene42318	7.82202474973877	1.2851052191689099	0.375534866128886	3.42206632480259	0.000621471516815749	0.00160219238122235	LOC105372058
gene42329	9.78875222056144	1.38244519588735	0.308848241731966	4.47613102193767	7.6007850197541e-06	3.94114778802065e-05	LOC101927757
gene42335	6.31875817516463	1.0317289523477	0.278621481241965	3.70297705599988	0.00021308415999455902	0.000648867463695942	ZNF396
gene42337	5.00315057994991	1.0543517328134	0.381711635732961	2.76216817647919	0.00574188938541994	0.0107493510587513	LOC105372063
gene42371	7.877715332240831	1.12357132330275	0.31315770465338694	3.58787699171046	0.00033338149726579	0.000948790271258952	LOC105372076
gene42381	4.44159008792862	1.12086438868714	0.35570664147252395	3.1510921023208396	0.0016266118805722699	0.0036423437103217603	LOC105372079
gene42388	6.657342570227651	1.00213658240502	0.30974236258254	3.2353875461189996	0.00121477726002994	0.00283829993169636	LOC105372083
gene42392	10.2187875699883	1.04753903518368	0.31793755143031205	3.2947949384119504	0.000984935250812645	0.00237488666595176	LOC105372085
gene4241	214.864455891685	1.65762099678706	0.18760329412473298	8.835777668621	9.94043025490041e-19	2.07460461060607e-16	TLR5
gene42411	25.904223091124702	1.13214936407285	0.21923058433069698	5.164194437237231	2.41476588373572e-07	2.10637859982211e-06	LOC105372091
gene42429	116.303901525361	1.08275994142507	0.147289689071698	7.351227015612731	1.9639553019421898e-13	9.26251317604922e-12	LOXHD1
gene42431	37.2621098768974	1.2164366538403202	0.214765197523667	5.664030615138509	1.47858008645482e-08	1.87758845908122e-07	ST8SIA5
gene42445	16.8400270472776	1.07988629068839	0.289603220425468	3.72884765957326	0.000192357390711825	0.00059507762649527	SKOR2
gene42523	6.95248051782233	1.19870109085016	0.354583663883719	3.38058746903597	0.000723310490476394	0.0018207972364683899	LOC102724651
gene42549	47.374008932957295	1.0343529368109101	0.20722433826228	4.99146454265303	5.99231842242066e-07	4.59098766965879e-06	LOC105372130
gene42552	5.527664216822809	1.14045307889001	0.30413599788007395	3.74981286937204	0.0001769665796164	0.000556399317136792	LOC101927273
gene42555	4.923919257441559	1.3153279287198703	0.34002350978903	3.86834407284359	0.00010957697234964799	0.000371799632208499	LOC102724698
gene42568	8.26377160532119	1.19930626217239	0.340028954437265	3.5270709935781603	0.000420184082087421	0.0011523237875958698	ONECUT2
gene42603	6.40574610693936	1.39129648832102	0.45754220179202004	3.04080472330604	0.00235946802465373	0.00500069668788858	RAX
gene42604	10.5738488636801	1.1631598309313702	0.314832367809159	3.6945369976585094	0.00022028781843149198	0.000667467055712572	CPLX4
gene4261	10.5765649779896	1.08457271434342	0.250021337220565	4.337920620697379	1.4383708193832598e-05	6.769863910816171e-05	LOC105373061
gene42641	6.0613803133852695	1.26961703449116	0.39385993980953	3.2235241672589	0.00126623613292173	0.00294145753231535	LOC105372159
gene42649	2260.32066571289	1.6697576947269397	0.17257387098632299	9.67561129146415	3.8279707758604793e-22	1.6394863122617398e-19	ZCCHC2
gene42659	5.972581317211059	1.02269232211348	0.29320762007618	3.48794591984944	0.000486746519538328	0.0013045501248982099	SERPINB5
gene4266	11.520659042836199	1.5025704314306598	0.21407913467643105	7.01876170090892	2.23843175187664e-12	7.98326767204104e-11	LOC101927143
gene42679	25.843424999998398	1.0736662015626801	0.20318478633321804	5.28418599117896	1.2626492136275401e-07	1.20440597863584e-06	LOC101927404
gene42717	13.649340188275199	1.1935327477113	0.28720859752850103	4.15563029095207	3.24392018437842e-05	0.000133744212467331	LOC105372181
gene42719	18.7883592211752	1.06852924814429	0.256726992172686	4.16212272461617	3.15302806724331e-05	0.00013061799786007	LOC105376872
gene42727	7.26268888082166	1.1284329998918798	0.36145186056406603	3.1219454732669	0.00179660210524515	0.00396043143787049	LINC01541
gene42729	6.427021609465441	1.1226722885876101	0.283913260547034	3.9542791570372002	7.67657397374557e-05	0.000275218669267099	LOC102724913
gene42765	8.94415218502803	1.26835393226588	0.294277290632091	4.31006391808734	1.63207366358028e-05	7.51368349321015e-05	SMIM21
gene42771	8.660397138912469	1.4444540802997	0.38850443228430703	3.71798610329019	0.000200817314203157	0.0006167628099385691	LOC339298
gene42850	236.978267150307	1.1131924350849	0.15409796273038598	7.22392700955153	5.050737410454021e-13	2.1239481573065998e-11	LOC101928344
gene42921	11.2096820574929	-1.00291995105912	0.233075357775443	-4.30298578378836	1.68511666592491e-05	7.712188761410641e-05	GAMT
gene4301	5.21877522124125	1.3727852776593799	0.3611619843250711	3.8010237434729097	0.00014409949163433702	0.000467877058691725	MIXL1
gene43053	235.21676591162102	1.31976541605672	0.19063863343961898	6.92286443857003	4.42601277431715e-12	1.43155764413041e-10	LRG1
gene43054	35.0174645919195	1.14390988009804	0.183815968911313	6.2231256994323	4.87346613032111e-10	9.293394803505731e-09	SEMA6B
gene43162	508.41356495479795	2.18305063456175	0.28830582963852397	7.571996158727861	3.67532335715187e-14	2.0919643553081597e-12	MCEMP1
gene43261	141.883847681411	-1.06765306062529	0.17182344793751597	-6.21366334712097	5.176336802087321e-10	9.77993558416163e-09	RPL10P15
gene43350	4.73790238764313	1.3191076868746698	0.351405103864747	3.75380912902843	0.00017416750581203898	0.0005491307289136049	ZNF887P
gene43352	5.10005933881267	1.0693569977528	0.31926049338365997	3.3494811287776103	0.000809630706940396	0.0020051726331652	ZNF833P
gene4338	12.363799529097099	-1.0588366116930101	0.221500198560413	-4.780296444764651	1.7503690365508701e-06	1.1465654775895599e-05	LOC100130093
gene4339	4.66192930176528	-1.7612445703256698	0.319694349511243	-5.50915139106557	3.6056770792545e-08	4.0595385297900296e-07	JMJD4
gene43404	485.377675763505	-1.45825210842618	0.22049497486021202	-6.613538967727799	3.75239162247297e-11	9.6112394511978e-10	RPL10P16
gene43445	377.92587122848397	1.3108384713653898	0.129052040327055	10.157440890073099	3.07029476954594e-24	1.9772698315875897e-21	CACNA1A
gene43478	62.8549263987462	1.01334905338874	0.13337462128025399	7.5977651794747105	3.0128839068107203e-14	1.7511651820463798e-12	LOC105372287
gene43519	8.66619973965275	1.07042139092573	0.28692817733879605	3.73062485829619	0.00019100545460488602	0.000592114282326245	EPHX3
gene43530	23.2787261812963	-1.0571531766751399	0.212324180706469	-4.978957993185991	6.39275144386712e-07	4.8532373709924204e-06	RPL23AP2
gene43562	76.07607166317709	1.5650731304804901	0.16323106821429	9.588083614241	8.97362157074457e-22	3.4282276305861395e-19	CIB3
gene43598	7.05250724884871	1.23691950177578	0.31302854333509805	3.95145915001001	7.767613253843779e-05	0.000278217070938565	LOC105372343
gene43599	1259.8966016500399	1.0981749251036899	0.16986161884353101	6.46511514832132	1.01221700937615e-10	2.29322882620566e-09	BST2
gene436	10.5256918857046	1.09505336667221	0.287826339322075	3.80456274172619	0.000142054903360885	0.000461903854840499	TBC1D3P6
gene43717	60.726608743515904	-1.05543820409267	0.23137571751131097	-4.56157722791748	5.07707954759104e-06	2.82980645407275e-05	RPS16P10
gene43779	27.951320668232004	1.2328214673826698	0.190963248939107	6.45580484324386	1.0764525652219199e-10	2.4214811197706698e-09	LOC101929007
gene43781	9.40316976720975	1.08546088325237	0.20752893640978898	5.230407392967139	1.69136889045155e-07	1.54910421742292e-06	LOC400682
gene43828	10.0095031126825	1.1882096302376	0.328563149419546	3.6163813024581404	0.000298750213689925	0.000864308794323055	ZNF728
gene43844	9.65476190805896	1.04539117859319	0.328606255627118	3.1812881242876805	0.0014662172807591	0.0033321776072101302	LOC105372335
gene43897	29.0367182959119	1.5447725662869498	0.21188441771180802	7.290637900461639	3.08490863540598e-13	1.38238251773461e-11	VSTM2B
gene43910	7.145426917865139	1.25158400597729	0.368250810509722	3.39872709104126	0.0006770023342532339	0.0017228895352904901	LOC105372357
gene43915	20.116265641978604	1.00199552081223	0.21792381698992602	4.59791653180593	4.26736879927545e-06	2.44562656332745e-05	LOC105372487
gene43917	5.407941436905889	1.00945685398631	0.37491231786047297	2.69251450511688	0.007091545073980459	0.012911423745357	LOC105372360
gene43925	9.626670744649608	1.76652722881327	0.312530800702644	5.65233002584608	1.58287298170466e-08	1.9832105062603103e-07	LINC01533
gene43927	6.35232405145438	1.23770763632173	0.36812938093331604	3.3621539068242203	0.000773370053838192	0.00192637429699556	LOC105376899
gene43993	30.5305196460045	-1.1407259095798998	0.187483728438957	-6.08439953204427	1.16928695372952e-09	2.0195960105029397e-08	LOC102723540
gene44000	9.957912955165119	-1.06447359420205	0.216184395016632	-4.92391504076949	8.48296776033303e-07	6.1497119846443295e-06	ZNF792
gene44002	21.9744673913515	1.47219365569717	0.21013380459130399	7.00598201493799	2.45259421476716e-12	8.66480777442817e-11	SCN1B
gene44003	4.61306235118591	1.97850925263877	0.373549643053157	5.29650955216472	1.18037166654317e-07	1.13893738715252e-06	HPN
gene44021	7.1325653896621	1.01233567852313	0.35428824950320104	2.8573786456160297	0.0042715593835817205	0.00831369903341093	MAG
gene44025	7.94690649801424	1.84829810951468	0.357412313196632	5.17133305504734	2.32429871712505e-07	2.04089182251651e-06	FFAR3
gene44028	421.47046444652705	1.93977068772317	0.237661223274418	8.161914935039281	3.29754407333446e-16	3.4251909406893404e-14	LINC01531
gene44030	318.117554202949	1.85514540104687	0.23027875299985603	8.056085838922469	7.87763229153076e-16	7.27712425619276e-14	LOC101927522
gene44031	8.756150810744069	1.64205277619762	0.287137203252233	5.71870436014234	1.0733936594337e-08	1.4165276981051303e-07	LOC105372382
gene44032	1439.4582942695401	1.4695280860477298	0.19440392253637198	7.55914832825861	4.0571703492955103e-14	2.28621549182802e-12	FFAR2
gene44117	14.343378201988699	-1.03281586880716	0.233430874105671	-4.42450413966928	9.66640503870898e-06	4.83312666465815e-05	LOC105372392
gene44177	7.20505314427522	1.22108727307105	0.356843400159626	3.42191356915897	0.000621820769569287	0.00160254289344749	NCCRP1
gene44195	1894.06371838089	-1.0583461387305602	0.156225518098056	-6.77447674115751	1.24857318104973e-11	3.5896478955179803e-10	RPS16
gene4420	9.17055765545908	1.21443390784247	0.319396930899836	3.80227168877625	0.000143375372563727	0.000465727179361063	LOC105373162
gene44201	5.11530047079286	-1.00940261358499	0.30648888730804497	-3.29343951896847	0.000989696316280909	0.00238483589576349	EID2B
gene44204	7.09591642992336	1.02900315675349	0.265076284473233	3.88191330959069	0.00010363782549314	0.00035474511565912996	LOC105372399
gene44214	171.144424821931	-2.13361539511712	0.23583027878585397	-9.047249598744509	1.4661461940802499e-19	3.7553335471101e-17	CLC
gene4427	10.2251230398306	-2.3109227476365297	0.44949450029674104	-5.1411591156531	2.73048687808433e-07	2.33613311254706e-06	LOC105373165
gene44296	4.955861949976231	1.12122675509745	0.39750169956541204	2.82068417901931	0.00479213557177964	0.009188833329469421	CEACAM7
gene44298	10.7697640795417	1.04430266956935	0.22981822891960302	4.544037583435889	5.51868116154935e-06	3.0361501923681297e-05	CEACAM6
gene44299	363.629678861578	1.24189318225206	0.167826229954498	7.399875350764691	1.36312390901506e-13	6.5933074912445296e-12	CEACAM3
gene44345	5.72851739179983	1.20908894898866	0.352429310208187	3.43072756427219	0.000601964829927826	0.0015611882713811099	LOC100289650
gene44346	5.60910369281037	1.5709572107551102	0.399240536992717	3.9348639859778602	8.32438245989042e-05	0.00029432404807204704	PSG10P
gene44351	4.19000231555124	1.21179407296655	0.39273310994778604	3.08554089857018	0.00203182278630715	0.00440062319624898	PSG11
gene44352	45.168822893736	1.0083294645676	0.225213604319245	4.477213832687769	7.562349488242309e-06	3.92663804342275e-05	PSG5
gene44364	97.90549927234949	3.62930161250868	0.394400163785382	9.20207937460091	3.5108883928266e-20	1.0145567227475801e-17	CD177
gene44365	10.869681264008602	2.1580726500069902	0.33965171695124896	6.35378107132236	2.10085778324634e-10	4.38051197357748e-09	LOC105372409
gene444	5.02987301353908	1.01192503423149	0.32409873901697	3.1222739011598097	0.00179459891396907	0.00395833834238799	LOC101927479
gene4445	17.021365321177402	1.06982810656113	0.21838260394303102	4.89887054758361	9.63891205711233e-07	6.849340408805549e-06	TRIM67
gene44467	7.66559266874205	1.2858312305957	0.35702927085182207	3.6014728639136	0.00031641945468407004	0.0009080843530148901	GPR4
gene44552	1328.32573515767	-1.07691214617906	0.135386107164461	-7.95437706817934	1.8003503302044803e-15	1.46497821093173e-13	GLTSCR2
gene44559	17.300471057999403	1.03242558961841	0.26251482726040604	3.93282772021969	8.39524079721182e-05	0.00029631808263256204	LOC102725176
gene44570	6.037986179270871	1.0676856599596098	0.36727749751852506	2.9070271584110703	0.0036488151722524702	0.007246831789811491	SNAR-C3
gene44597	2678.72072851474	-1.0056464268563299	0.14287026035020098	-7.03887866090046	1.93793032948672e-12	7.022660711676949e-11	RPL18
gene4464	20.7367096068443	1.32323930204958	0.189916251340947	6.967488525634559	3.22648758076013e-12	1.10189439500505e-10	LOC105373172
gene44648	4.40113176644159	1.22609812652299	0.34454515743791403	3.55859921422327	0.00037283795356888796	0.00104265105129563	SLC6A21P
gene44654	9.414274471441288	1.0934052613371	0.34018969742910804	3.21410457047998	0.00130852009407802	0.00302596110808645	DKKL1
gene44656	18.9412718630156	1.0788223212833699	0.23635714970291197	4.564373545033	5.00988065891846e-06	2.7996303012641302e-05	CCDC155
gene44663	174.388524223569	-1.01979200450437	0.13583408750227197	-7.50762951521512	6.02076079083214e-14	3.2158281569989704e-12	FLT3LG
gene4467	5.9510246271700895	1.0292830167108298	0.376574527777686	2.7332783839231802	0.00627073069691389	0.0116073146019906	LOC105373196
gene44675	17.0099200701661	1.1432554256443799	0.21278923562796	5.37271268572649	7.75608613257243e-08	7.899782260649909e-07	PRRG2
gene4469	763.805077839355	1.66720055461352	0.174200467428263	9.570585999145392	1.0630143062476699e-21	3.9279249939053296e-19	SIPA1L2
gene44721	6.911942592103619	1.14441020212851	0.402524298810134	2.84308352442673	0.00446793598783673	0.00863698775007203	SNAR-B1
gene44728	11.5831266948984	1.30667287912993	0.273939616824877	4.76993030170315	1.84289672870118e-06	1.19536380618488e-05	LOC105372437
gene44743	10.6425008148865	1.0997062211915	0.336933197835813	3.2638701922372997	0.0010990150530856698	0.00261030551070084	SYT3
gene44759	18.863164769086602	1.02218771219892	0.20051626629601102	5.09777950228697	3.43660780074727e-07	2.8615123690005e-06	LOC105372441
gene44760	8.92972211628126	1.04520764611854	0.321138569880257	3.25469359382234	0.0011351476367987099	0.0026839638868606896	KLK3
gene44772	5.19292747733405	1.16238989515452	0.351990676484752	3.3023314900355696	0.000958846808216818	0.00231942552663738	KLK11
gene44773	4.24107233592019	1.11717587055679	0.388232913936955	2.87759185388958	0.00400723229393116	0.00787197279982643	KLK12
gene44790	4.7515585944415895	1.01330634568805	0.327256789623859	3.09636462196162	0.00195909296237779	0.00426358553364829	LOC105372444
gene44794	5.57215701985397	1.23863836855684	0.279384655528698	4.4334516733314695	9.27363017568945e-06	4.67205239517301e-05	VSIG10L
gene44796	4.6899067639087	-1.08092481814822	0.29804875884497	-3.6266710934718596	0.00028709861248064103	0.000835101655092741	CLDND2
gene44805	16.5024764722416	-3.04790849472744	0.348171778074105	-8.754036618323282	2.0585425798128e-18	3.89912182764542e-16	SIGLEC8
gene44818	422.961292320059	1.3690177483653199	0.149048223870517	9.185065831811839	4.11275671684216e-20	1.1444634123163199e-17	SIGLEC5
gene44821	127.33404557891701	1.28813950175876	0.177632553633127	7.25170851520389	4.1154682924987e-13	1.7804732305743003e-11	SIGLEC14
gene44829	1702.4157772128199	1.2537236816938602	0.16407631235102402	7.64110104456547	2.15371952715598e-14	1.3155782694334898e-12	FPR1
gene44830	167.05568556817	1.3641781422485801	0.209769734873284	6.503217173214459	7.86201646445296e-11	1.8420982443739e-09	FPR2
gene44833	4.944515754425099	1.06382456385571	0.297277036432208	3.57856286722741	0.00034548876849440296	0.000977814771705656	LOC105369197
gene44846	6.478309899218509	-1.03472178325825	0.253337238275563	-4.08436513440139	4.4197486837952707e-05	0.000174226249649023	LOC100419835
gene44849	15.8826048981797	-1.00321354045285	0.279674647155958	-3.58707358945346	0.00033440997010083503	0.0009514769914255	RPL37P23
gene44865	15.3652783996081	1.04961516890539	0.23577742174191396	4.45172044528641	8.518502044035671e-06	4.3391420581370395e-05	ZNF534
gene44991	105.97735159707199	-1.4321602362061203	0.175112260543831	-8.17852634509075	2.87336184144446e-16	3.08407504315039e-14	CACNG6
gene45006	644.844986034868	1.0212181294843599	0.157264933699576	6.49361625290986	8.380004469910529e-11	1.95331231387573e-09	LOC105372459
gene45007	1275.7626721994	1.1412108840011599	0.153048410820534	7.45653533991513	8.8827278706945e-14	4.529789280666379e-12	LILRB3
gene45008	7.4070831889479605	1.57678372181408	0.36736995351789103	4.29208678258791	1.7700173942389802e-05	8.037105573357491e-05	LOC100421130
gene45009	463.096994341371	1.43033883327169	0.184659142873815	7.7458327327399195	9.495744597110519e-15	6.42744994651265e-13	LILRA6
gene45015	277.061721965612	1.51623302933436	0.19089767168431301	7.94264810019133	1.9790983231294397e-15	1.5931741501192e-13	LILRA5
gene45027	5.74256470398723	1.09640513505616	0.299955598310377	3.6552247773741002	0.000256956741395773	0.000761278253293997	LOC105372461
gene4503	49.4511681762881	1.3547303798237198	0.17134083382594298	7.90664052212989	2.64427779804294e-15	2.0839867681079605e-13	LOC105373211
gene4504	49.792467195757105	1.19791872749118	0.169111558265189	7.083600552084629	1.40456392565008e-12	5.3297762431233507e-11	LOC101927851
gene45048	235.735609475848	1.47156764233918	0.18842608496024998	7.80978728422668	5.72845832848157e-15	4.1252220678586097e-13	FCAR
gene45062	5.64692228515978	1.80940291070591	0.40257014542897707	4.494627659926981	6.96917837967972e-06	3.66678993179227e-05	SYT5
gene45113	7.610562206075129	1.2854463682358201	0.284709878399097	4.51493420412313	6.33364269244356e-06	3.3961543597379806e-05	LOC101928886
gene45118	4.56403348737482	1.0922102781845502	0.315202131972509	3.4651106937303706	0.0005300132761232299	0.00140250049821761	ZSCAN5B
gene45154	4.31762839934108	1.46594220600001	0.47045102588080495	3.1160357302981603	0.00183300061307338	0.00402845493551813	MIMT1
gene45157	7.4445596425593195	1.15685952833681	0.30703777451465597	3.76780847296555	0.00016468697506178998	0.000523191602239993	LOC105372475
gene45189	23.2033653284913	1.05042301265118	0.264594358038637	3.9699373049284303	7.18915461618716e-05	0.000260478291350038	ZSCAN4
gene45237	1269.50349473878	-1.0323145376968599	0.15258704634757	-6.765413987668389	1.32928547970098e-11	3.80712766359087e-10	RPS5
gene45246	4.513499294658991	-1.0701904544299399	0.360912997328394	-2.9652311286982296	0.0030245560054267	0.00617786519373844	SLC27A5
gene45258	4.48011785802819	1.3443224554448199	0.48639878989743396	2.7638277137332006	0.00571276940164484	0.0107043323826202	DEFB125
gene45282	5.521687573702719	1.11067207047017	0.313432409896565	3.5435776116346602	0.000394737106600271	0.00109250667764859	LOC105372492
gene45322	15.5481040357531	1.03570220713532	0.262653821733026	3.94322153891238	8.03943264128937e-05	0.000285989091290104	TGM6
gene45369	198.306598130158	3.6468711961489397	0.281465226189955	12.956738015259301	2.15206035014257e-38	1.61691467640712e-34	SIGLEC1
gene45381	4770.03942599266	1.06499936887734	0.15572869396454098	6.83881269253976	7.98522085372204e-12	2.41917846831848e-10	RNF24
gene45386	9.0373870177301	1.00861591919979	0.306927652877488	3.2861682867082203	0.0010156031421826599	0.0024389191162153302	ADRA1D
gene45416	5.93521684790208	1.21706910181035	0.35036066947324795	3.47376063540512	0.000513218649401138	0.00136559418693208	LOC105372514
gene45434	18.4590284260413	1.02058890312894	0.261973152067012	3.8957767048887497	9.788453925532141e-05	0.000337718890986521	LINC01428
gene45441	9.40829394662748	1.07789860971396	0.26800296693556597	4.02196521194898	5.77145834612598e-05	0.00021721267510716298	HAO1
gene45475	7.99287690031211	1.4496616069116202	0.32143823897806106	4.50992268847814	6.48512557297712e-06	3.46057600414072e-05	LOC105372528
gene45524	4.69487801693913	1.2273131592866	0.356866310508429	3.43913987716587	0.00058356562620149	0.0015213473530628699	LOC105372541
gene45635	58.25303144632979	1.7464661195631102	0.231309790401112	7.550333760341849	4.34144224192701e-14	2.4281912688098e-12	LOC101929707
gene45671	4.91607283750737	1.20579338313804	0.329400667309842	3.66056751792746	0.000251657226586335	0.000747936957707805	LOC105372576
gene45677	17.811210422436602	2.52096095054321	0.32085880275196	7.85691690214291	3.93703853250351e-15	2.93843869280229e-13	LOC105372578
gene45729	8.313118417261	1.7168848604081202	0.310797483026763	5.52412729886965	3.31127326085138e-08	3.78479205373175e-07	LOC105379481
gene45746	7.96006180892684	1.21989644443195	0.311919741508514	3.9109305442876203	9.19412109158287e-05	0.00032012324615969	DEFB118
gene45770	26.9811871695862	1.0040334408019	0.18798321408799998	5.3410802963071	9.23943172557865e-08	9.23124074000633e-07	XKR7
gene45772	18.430380584400698	1.1071760467145801	0.192200092912743	5.760538561327469	8.384597146686781e-09	1.1495670297221401e-07	CCM2L
gene45794	5.22423111272951	1.45566826787898	0.320188152286006	4.54629022806164	5.45997346634956e-06	3.0119383732628197e-05	SUN5
gene45800	4.70388892473843	1.5975916843309501	0.33133501140990196	4.82168086473221	1.42353565597945e-06	9.61825350293069e-06	LOC105372714
gene45801	6.82105502517406	1.0227090195089001	0.33652058455861894	3.0390682366437995	0.00237311096194235	0.00502325947426204	BPIFA2
gene45803	7.85295147777022	1.3026545092156798	0.341680236740338	3.8124959220443397	0.000137570499769209	0.00044965763700666504	BPIFA4P
gene45806	8.16941436678027	1.05393253262262	0.272631189491449	3.86578122110152	0.00011073417037496299	0.00037487957348327796	LOC105372593
gene45925	7.525466028395329	1.02360446572484	0.315147556381898	3.24801650844607	0.0011621252786525901	0.0027359832651795896	LOC105372608
gene45929	7.448205893594349	1.09554549359358	0.31808802717428003	3.4441582203700296	0.000572840373151597	0.0014985865843589801	LOC105372609
gene45973	4.48446251534281	1.40499999869941	0.406173533940614	3.4591126237802405	0.000541958237754243	0.00142957737612412	LOC105372619
gene45983	233.26408942841599	-1.03960753976003	0.130056322517725	-7.993517882364731	1.3114184939481798e-15	1.1239305267525399e-13	PLCG1
gene4602	33.2944763389665	1.00083781777223	0.202719187578334	4.937065058952481	7.93070203541303e-07	5.819683735198951e-06	EXO1
gene46021	5.82631004162018	1.07327791166015	0.380716064956193	2.81910329101466	0.004815801846551	0.00922793280806424	LOC105372629
gene46022	23.751182101504604	1.04484496020651	0.201863349431811	5.17600130557357	2.2669187044988605e-07	1.99888337155665e-06	HNF4A
gene46026	4.9629861801243695	1.2974977334118702	0.35974611489784597	3.60670394947924	0.00031011113216475	0.0008922523511607699	C20orf62
gene46035	11.8765890303669	1.11617769873829	0.28769931341279803	3.87966757896558	0.000104599317101655	0.000357590865078416	RIMS4
gene46050	17.4518856089916	1.2210796637376102	0.22293205634646698	5.477362402470661	4.3171246972825005e-08	4.73953621296939e-07	LOC105372630
gene46052	6.38489095952597	1.35633223007345	0.333314350940409	4.06922842129872	4.7169085808861795e-05	0.000183815904932874	MATN4
gene4606	4.35283014887989	1.0593900858432699	0.40950068559918895	2.58702884536848	0.009680748765597479	0.016963700316921997	MAP1LC3C
gene46070	5.8148662868756	1.10020921871307	0.311205740156309	3.53531145717451	0.000407294785487095	0.00112230127932508	WFDC8
gene46075	151.492167714899	-1.14008336498658	0.207086775384057	-5.50534124099529	3.6845387028482096e-08	4.1318160379203297e-07	RPS2P7
gene46091	4.15026109967402	-1.05268251564273	0.33126853034630394	-3.17773171675035	0.00148432028629562	0.00336720805687431	SPATA25
gene46092	6.227028962841519	-1.07105894611698	0.294713203459836	-3.63424147117638	0.000278799657807165	0.000815381378872908	NEURL2
gene46098	912.679944185092	1.6440424732600099	0.24254571424527602	6.77827880148588	1.21615994084801e-11	3.5189018057399297e-10	MMP9
gene46109	13.228167489584598	1.4401841124183201	0.235777661668808	6.10822968649725	1.0074230473670698e-09	1.7602570145468e-08	LOC105372633
gene46117	20.2162215055	1.12460788526916	0.21962656907185898	5.1205457063858395	3.04652764001069e-07	2.56801544524461e-06	SLC2A10
gene46138	4.678085413329691	1.1295711298752	0.42015597243079705	2.6884566779810695	0.007178314948142391	0.0130556942573331	LOC105372637
gene46141	25.705586337764803	1.3039484401433	0.211567563743549	6.163271992505799	7.12569547161747e-10	1.2843207055325801e-08	LOC105372639
gene46145	15.841376949247199	1.16503364522259	0.279794699959688	4.16388746959984	3.12874360560811e-05	0.0001298028361318	LOC105372642
gene46165	4.31927714027229	1.42403305663551	0.353086904098256	4.0330950825614105	5.50469933544845e-05	0.00020870634654501002	LOC105372649
gene46171	22.8130793616241	1.0637788586914498	0.20673167444154103	5.14569845944076	2.66527257821108e-07	2.28858072049058e-06	LOC105372715
gene46172	1752.37141912576	1.17429773493916	0.157858130697512	7.43894362457233	1.0149362245711698e-13	5.1408230341200496e-12	B4GALT5
gene46174	23.0390399630645	1.62538767912925	0.25759154487550895	6.30994188848388	2.79140259484031e-10	5.65302915433069e-09	LOC105372652
gene46195	51.798245114219206	1.6240662486153001	0.198960949531354	8.16273873059381	3.27512416263136e-16	3.4251909406893404e-14	LINC01270
gene46198	5.350007432787749	1.0363270384796899	0.3455949752325819	2.99867507559174	0.00271156315836533	0.00562683056431177	LOC105372658
gene46234	30.2343674143695	1.0718718437131802	0.225248353136844	4.75862233302097	1.94918745759642e-06	1.25527672269209e-05	LOC105372666
gene46260	4.48518195738182	-1.29088469885421	0.28943365039757696	-4.4600366857171	8.194562494145061e-06	4.19739685638253e-05	RPL12P4
gene46284	5.02847373775992	1.3431560361835102	0.44612529660053296	3.0107148068453697	0.00260633523590057	0.00543951816825914	TFAP2C
gene463	4.87336286177279	1.68205333565566	0.42752948381349	3.93435634111601	8.341994495883578e-05	0.000294847254081671	LOC100421267
gene46301	1609.6899015973402	-1.0029201755933599	0.153950278638577	-6.51457200638055	7.2897206732523e-11	1.7314046783467497e-09	RBM38
gene46304	15.1084619175401	1.07519965764977	0.264842366664713	4.059772124793589	4.91206307445622e-05	0.00018987806842435802	CTCFL
gene46308	581.304359425814	2.06311844266837	0.190227891696643	10.8455096898116	2.0946505868676897e-27	2.14606473763626e-24	ZBP1
gene46318	3.82176455596018	1.10339325051431	0.39263401362257205	2.81023348011559	0.004950557213059321	0.00944679644280029	LOC105372694
gene46365	6.18390069689177	1.00827073991693	0.272521643789078	3.6997822481112794	0.000215784534908672	0.000655849975302246	LOC105372699
gene46391	3690.1596398788	-1.22033916091722	0.178162726637935	-6.849576137197389	7.40691199234363e-12	2.26221946216024e-10	RPS21
gene46424	12.7107909765415	1.08371468299201	0.24450440169447102	4.43229109775372	9.3237021752783e-06	4.687848472691789e-05	LOC63930
gene46428	7.562240481574731	-1.02674408450248	0.275290129149602	-3.72967998407425	0.000191723115871537	0.000593848980588764	HAR1B
gene46451	5.75531210741884	1.3083907317735401	0.37969262531501397	3.44592084370358	0.000569117037770676	0.00148971060635827	LOC105372725
gene46457	723.357009706438	1.46341298556702	0.17211830288785301	8.502367040654219	1.857633694142e-17	2.9280463962210302e-15	HELZ2
gene46468	278.564808388119	-1.0680035954468	0.145752390535984	-7.327520265838309	2.34450225991459e-13	1.08734734441306e-11	SLC2A4RG
gene46496	8.09678876135239	1.02887598000528	0.27430378557332397	3.7508632185109003	0.000176226820432495	0.000554537558641412	MYT1
gene46519	5.01569854375734	1.0541136991765698	0.39418926697014295	2.67413089980559	0.00749232005324313	0.0135611414117161	LOC102724354
gene46556	4.28574806614092	1.3156494538903798	0.4626859102385639	2.8435044698292593	0.00446203835260318	0.0086278068514777	LOC102723400
gene46562	46.008287882345	1.08348996176904	0.1368112561521	7.91959661977284	2.3828234360941e-15	1.9045688031759198e-13	LOC102723475
gene46567	16.8467491954406	1.01882216728963	0.24994673979715698	4.0761570569652	4.57860997805025e-05	0.000179232040878661	LOC105379506
gene46572	7.95728392266385	1.3974513152905903	0.36663700954885997	3.81153914878952	0.000138104177431145	0.000450813636393628	LOC105379508
gene46576	8.02458849506279	1.31121907619081	0.39183959131513396	3.3463159549293	0.000818930236806305	0.00202442284904739	LOC105379507
gene46577	770.165723673379	1.05123061284825	0.25862106237899696	4.06475251156349	4.8083456513631104e-05	0.000186765657387084	LOC102723603
gene46594	47.12940151139271	1.02094060959602	0.24910598407921802	4.09841864445678	4.15982397035039e-05	0.000165615301902081	LOC105379511
gene46605	5.8730386171846	1.18162583560544	0.3677172366897021	3.2134088851607205	0.00131169408611495	0.00303143491244038	VN1R7P
gene46710	8.8506578247885	1.10828757318023	0.28670368973476096	3.86562019555988	0.00011080726142716298	0.000375014365250489	LINC00320
gene46714	7.9938771096651395	1.23515132275137	0.299925177260784	4.11819819206912	3.8184623608957204e-05	0.000153945979268059	LINC01425
gene46737	14.390133444509802	1.2427440365652902	0.317916388821972	3.90902790878519	9.26682590001057e-05	0.000322336814484936	LOC105372752
gene46738	4.55858144916359	1.1575228217104199	0.38612385747872097	2.99780186924662	0.00271934399464681	0.005639342500629221	LOC105372753
gene46753	4.57826347095629	1.26294477903639	0.35295495276574107	3.57820387315718	0.00034596355065452796	0.000978912682871335	MARCKSP1
gene46767	11.3050304568887	1.02768178643226	0.296054539148527	3.47125833431888	0.000518025376872636	0.00137627204086624	LOC105372762
gene46773	13.6389807779248	1.0168994779717	0.253092090372124	4.01790303472758	5.8718348795229396e-05	0.000220291541585298	LOC284825
gene46839	6.88118186670591	1.2429133490956898	0.307202993830819	4.0459024620709805	5.21219334083229e-05	0.000199461524452224	LOC105372773
gene46851	4.6441713188218605	1.68939687139601	0.42090027636090205	4.01376992669739	5.975659510266421e-05	0.000223442875516598	LOC105372774
gene46896	59.3880639247751	-1.0794725545527901	0.17660163093314002	-6.112472171683769	9.809941839932921e-10	1.72074777488006e-08	OLIG1
gene46900	19.3134032279796	1.5296474222888001	0.20970473653579702	7.2942912380412	3.00235359042943e-13	1.35075947960637e-11	LOC105372787
gene46933	582.512120427434	1.3980269024778602	0.166569672453353	8.39304587615951	4.737066513770971e-17	6.4321373024335895e-15	KCNE1
gene46996	5.91483694116624	1.0449678507916	0.360036960012101	2.90239049556602	0.00370326604059489	0.007341391077837191	DSCR8
gene46999	3554.58665124529	1.5983104641811299	0.194612027336674	8.21280414193565	2.16081852268968e-16	2.3758463171427e-14	KCNJ15
gene47037	25.310707313787198	1.01526792029446	0.204397672068669	4.96712076032538	6.79542750227694e-07	5.1124477937690996e-06	IGSF5
gene47048	337.947520159025	-1.34572079195741	0.127978608495783	-10.5152009994057	7.352386343511779e-26	6.373953391644439e-23	BACE2
gene47050	24.469080599410702	1.0132449587427599	0.20464986194146	4.95111479250641	7.37895595246524e-07	5.47651192520798e-06	FAM3B
gene47052	3389.67773533401	1.58107400062711	0.167225221089173	9.4547580223201	3.2376995896087602e-21	1.08922013059375e-18	MX2
gene47053	4591.79950189553	2.9622514592652203	0.252357230619012	11.738326070543199	8.10752478737502e-32	2.0304845411937e-28	MX1
gene47074	7.64017256299474	-1.57994154235552	0.35845161318093893	-4.40768428501394	1.04481693138175e-05	5.16111629045466e-05	TFF3
gene47080	148.12784098256202	-1.3409331413528798	0.165120632124106	-8.1209302805056	4.62623749768046e-16	4.5734821577946296e-14	UBASH3A
gene47215	31.795793743139896	-1.23483355379392	0.193252068998667	-6.38975592961145	1.66150736590908e-10	3.5667024788181603e-09	MCM3AP-AS1
gene47229	24.468829843566198	1.09077997698255	0.284557339007672	3.8332519582393902	0.000126460308511493	0.000419117093640501	LOC105379418
gene47234	6.72667177308151	1.01665845569973	0.343280848651556	2.9615938660524703	0.0030605118907555	0.00624006675871814	LOC102723688
gene47239	13.0118605512231	1.04884746659682	0.265014614944428	3.95769669841325	7.56759636942735e-05	0.000272047244285315	LOC105379429
gene47260	16.5929322399172	1.00049802638621	0.28729705820461704	3.4824513437017	0.00049684550174545	0.00132767013744427	POTEH
gene47284	57.998809700171606	1.2651798333131101	0.17818604040525102	7.10033081399469	1.24458611021283e-12	4.82839430709076e-11	XKR3
gene47307	10.3367839999213	1.13858372211843	0.31763248962606894	3.5845946472882004	0.00033760212345998903	0.000958985742002287	LOC105372849
gene47332	410.834378559062	2.00091399172001	0.22603923875559803	8.85206481288618	8.59147814395665e-19	1.8098310034091898e-16	USP18
gene47333	9.791533839167279	1.4377303111339501	0.293638528274607	4.89625908283192	9.76782683400998e-07	6.92014721291238e-06	LOC100996415
gene47334	4.3826055987121	1.05203516082738	0.39761250713406804	2.64588045383758	0.00814786055569945	0.0145953093002834	LOC105372858
gene47338	188.65551501319598	1.8360615502633402	0.21075134645076302	8.71198016612575	2.9861193901713697e-18	5.38457048435701e-16	LOC105372942
gene47340	8.49802138593783	1.24176507987863	0.284562187867114	4.36377401082718	1.27837639826045e-05	6.128159084812979e-05	LOC729461
gene47342	4.5623016978463	1.15190175071712	0.320803841052948	3.5906731881274503	0.000329824986176688	0.000941164095255417	LOC105369185
gene47343	4.25568461952668	1.48322218340565	0.41678547017318895	3.5587185483921098	0.000372668620920209	0.0010423068265965401	LOC105369191
gene47356	5.51980324265082	1.35494719553844	0.358744726725846	3.7769118110937296	0.000158784922019826	0.000507157735911418	LOC642643
gene47358	69.6849658127967	1.62609683080752	0.197976402622278	8.21358914127749	2.14673226197227e-16	2.3719286855321e-14	LOC105377182
gene47426	10.3767213554128	-1.18492252981164	0.247203819095196	-4.79330187595256	1.64058473030947e-06	1.08697177604866e-05	RTN4R
gene47434	24.709481352013803	1.40055540462472	0.165657442495204	8.45452750886977	2.8021972856115903e-17	4.048815821646489e-15	USP41
gene47474	8.66292430740938	1.2250580422155	0.28614718188078897	4.28121651998608	1.85874395829714e-05	8.360823951310609e-05	FAM230B
gene47475	199.568874763138	1.90075210042873	0.24123918998897	7.87911823330049	3.2969941170254102e-15	2.53632243678337e-13	LOC105372935
gene47628	28.0640619002773	1.01658153191354	0.214471023335725	4.73994815757566	2.13772908084489e-06	1.3596053465644401e-05	RSPH14
gene47639	8.49663003898495	1.4427185824388102	0.29426786212698103	4.902739198262349	9.45094245939963e-07	6.7370095836454e-06	CES5AP1
gene47646	6.554465324339009	1.38891085778977	0.38677623015566404	3.59099331732663	0.00032942008342685096	0.0009403658409879971	LOC105372957
gene4766	65.8919450480267	1.08008025864889	0.23312488413227397	4.6330543505431105	3.6030989537360197e-06	2.11825379283281e-05	LYPD8
gene47688	35.81860996151671	1.0339767607080699	0.21835318528808198	4.7353408623002595	2.18687242400872e-06	1.3860691826685901e-05	BCRP3
gene47722	10.6920122760756	1.01364856872099	0.28593192953750296	3.54506952182841	0.000392509545001149	0.00108754334902592	LOC102724801
gene47740	8.983534063678132	1.15411941474407	0.34155994411145396	3.3789659315773704	0.0007275902402508889	0.0018293233703575102	CRYBA4
gene47749	9.702536236063759	1.0517344893089	0.436655277711457	2.4086150860722797	0.0160131766624766	0.0263227101788377	LOC105372978
gene47752	8.679050621285871	1.00941037726073	0.299839394741678	3.366503518093	0.0007612761114836321	0.00190066056190087	LOC102724900
gene47754	18.2904864761063	1.11428713830743	0.262429153593281	4.246049354845621	2.17572724333626e-05	9.535464138595991e-05	LOC105372981
gene47773	602.089162278805	1.5451220069157	0.201603748719999	7.66415315551331	1.80014980330746e-14	1.12709379351528e-12	KREMEN1
gene47830	36.9832098964482	1.5433089393864599	0.202479925299672	7.62203431822858	2.49708621606551e-14	1.4867391486505601e-12	TCN2
gene47845	8.5206568696531	-1.5693422955873897	0.300383473336179	-5.22446284463538	1.74661393542662e-07	1.5945191617868e-06	SELM
gene47853	3825.7114866433294	1.1300993039011102	0.161963349746635	6.977500191672781	3.0047840943426e-12	1.03717968585731e-10	LIMK2
gene47885	4.47452780268269	1.68369699338608	0.30254396895325397	5.56513157149143	2.61954685637793e-08	3.07684138315573e-07	RFPL3S
gene47909	17.912513177102	1.01609587483889	0.22118603145391103	4.59385191804309	4.35138216279147e-06	2.48681931920182e-05	LOC105373013
gene47930	14.364440468673699	1.21292033265528	0.26963938350206	4.49830554016979	6.84972087968159e-06	3.6164528564232105e-05	APOL5
gene47938	122.7721913717	1.15372125317521	0.13796272442593302	8.36255777041139	6.137291564072251e-17	7.85991771898799e-15	APOL2
gene47953	9.481509796969231	1.06889880209408	0.268760892863031	3.97713666861058	6.97500806427755e-05	0.000254272491943742	LOC105373021
gene47963	4.734287209367929	1.09688293256379	0.36994365881084296	2.96499995726279	0.00302682971609637	0.0061808970647592104	TEX33
gene48016	16.432385961024497	1.08011787279612	0.23651072103419699	4.566887573100519	4.95019334473458e-06	2.77348640294103e-05	LOC105373030
gene48018	12.6264117129008	1.06944927749971	0.24557415672768698	4.35489341285046	1.33131680932408e-05	6.34147947636618e-05	KCNJ4
gene48035	720.9294097244231	1.58349280381259	0.18886107104445202	8.38443197984345	5.09712844094815e-17	6.838647324938771e-15	APOBEC3A
gene48036	22.6579490969975	2.29805605359696	0.290284639439525	7.916560993492411	2.4416998456052297e-15	1.9447319618354002e-13	LOC105373033
gene48049	1703.7634615287802	-1.03161152251338	0.15782642435910502	-6.53636757407707	6.30308957471728e-11	1.5243738091644599e-09	RPL3
gene4807	5.45407538132836	1.0297807219193	0.343143370065362	3.00102176452702	0.00269075332025348	0.00558982302659111	LOC105373350
gene48084	5.537306078188809	1.1551257770748	0.28673298870789693	4.0285764895073	5.61156036394469e-05	0.00021208009826175902	LOC105373040
gene48151	10.1214568897204	1.41657271138401	0.25811464104556303	5.488153270367769	4.0615757802591904e-08	4.4959368565955403e-07	LINC01315
gene4818	6.90639153966146	1.24190163105746	0.35184619505149106	3.5296719092719306	0.000416075293749139	0.0011425532918612699	LOC105373480
gene48186	5.70526374746196	1.1882184743371	0.35368365831114096	3.35955152695183	0.000780690913059835	0.00194203434282846	LOC105373053
gene48197	5.3320191043088	1.3645894696211898	0.37977167071121504	3.59318394409374	0.000326661813517187	0.000933674521516282	SULT4A1
gene4820	5.35091825945478	1.04197644648026	0.37341368599749697	2.7904077583467104	0.00526416978017138	0.00996007612230865	LOC101060385
gene48200	21.8235090394103	1.0135098673935898	0.25511728188503796	3.97272132998933	7.10561605356177e-05	0.00025819859075815296	PNPLA3
gene48236	37.855958581032	1.16585077377389	0.21211378730004798	5.496346034898349	3.87741315086635e-08	4.32080786064724e-07	FBLN1
gene48285	6.2510701250475895	1.23781361795778	0.39294386114273205	3.15010295454942	0.00163212935571302	0.0036528840907329298	LOC105373082
gene48292	5.49582148149541	1.83452576267134	0.3744324744260179	4.8994835864158395	9.60888767783013e-07	6.8354975664267605e-06	LINC01310
gene48336	1832.94101162858	1.09349153845127	0.15274171453634697	7.159089065947731	8.12149100331236e-13	3.31027861147668e-11	TYMP
gene48337	25.4343192730905	1.1405212815077599	0.198689327189143	5.7402241863854195	9.4551297696656e-09	1.27235000004933e-07	ODF3B
gene48339	13.8380370117819	1.4058617100161102	0.236747530144514	5.93823179130085	2.88112512297994e-09	4.4910484282135404e-08	LOC105373098
gene48349	7.57073789539659	1.00342191210433	0.27868828928767	3.6005169598948403	0.000317585111168702	0.000911197607655619	SHANK3
gene48416	12.739414232209699	1.13762769408879	0.250223864132402	4.546439637295481	5.45610082818532e-06	3.0105388657845098e-05	ARSH
gene48419	4.62869971483355	1.085740082769	0.367395416465804	2.9552357871346895	0.0031243017425959803	0.00635350127830643	MXRA5
gene48525	9.44104755449889	1.2159201915604498	0.256295784946395	4.74420674462033	2.0932497951142504e-06	1.33583947853554e-05	ACE2
[truncated: 381 more rows]
