# Supplementary material for: Diagnosing enterovirus meningitis via blood transcriptomics: an alternative for lumbar puncture?
Source: J Transl Med. 2019 Aug 23;17:282. doi: 10.1186/s12967-019-2037-6 (PMC6708255; doi:10.1186/s12967-019-2037-6)
Supplement: Supplementary file 3 — Additional file 3. EVM1 vs C (GO terms). [file 12967_2019_2037_MOESM3_ESM.txt]

			Reference list | upload_1
Mapped IDs: 14997 out of 15062 | 1056 out of 1075
Unmapped IDs: 6702 | 1324
Multiple mapping information: 944 | 35


Analysis Type:	PANTHER Overrepresentation Test (Released 20181010)
Annotation Version and Release Date:	GO Ontology database  Released 2018-09-06
Analyzed List:	upload_1 (Homo sapiens)
Reference List:	measured_genes.txt (Homo sapiens)	There are duplicate IDs in the file. The unique set of IDs will be used.
Test Type:	FISHER
Correction:	BONFERRONI
Bonferroni count:	7833
GO biological process complete	measured_genes.txt - REFLIST (15062)	upload_1 (1075)	upload_1 (expected)	upload_1 (over/under)	upload_1 (fold Enrichment)	upload_1 (P-value)
type I interferon signaling pathway (GO:0060337)	50	20	3.57	+	5.60	1.28E-04
cellular response to type I interferon (GO:0071357)	50	20	3.57	+	5.60	1.28E-04
SRP-dependent cotranslational protein targeting to membrane (GO:0006614)	88	33	6.28	+	5.25	1.24E-08
response to type I interferon (GO:0034340)	55	20	3.93	+	5.09	4.63E-04
cotranslational protein targeting to membrane (GO:0006613)	92	33	6.57	+	5.03	3.32E-08
negative regulation of viral genome replication (GO:0045071)	48	17	3.43	+	4.96	6.11E-03
protein targeting to ER (GO:0045047)	100	33	7.14	+	4.62	2.08E-07
negative regulation of viral life cycle (GO:1903901)	63	20	4.50	+	4.45	2.83E-03
establishment of protein localization to endoplasmic reticulum (GO:0072599)	104	33	7.42	+	4.45	4.91E-07
acute inflammatory response (GO:0002526)	51	16	3.64	+	4.40	4.68E-02
nuclear-transcribed mRNA catabolic process, nonsense-mediated decay (GO:0000184)	113	34	8.06	+	4.22	8.28E-07
negative regulation of viral process (GO:0048525)	77	22	5.50	+	4.00	3.40E-03
protein localization to endoplasmic reticulum (GO:0070972)	125	33	8.92	+	3.70	2.55E-05
defense response to virus (GO:0051607)	147	36	10.49	+	3.43	2.74E-05
protein targeting to membrane (GO:0006612)	140	34	9.99	+	3.40	8.89E-05
translational initiation (GO:0006413)	136	33	9.71	+	3.40	1.48E-04
defense response to other organism (GO:0098542)	291	67	20.77	+	3.23	6.15E-11
defense response to bacterium (GO:0042742)	138	30	9.85	+	3.05	4.96E-03
humoral immune response (GO:0006959)	130	27	9.28	+	2.91	3.74E-02
inflammatory response (GO:0006954)	349	69	24.91	+	2.77	1.51E-08
response to virus (GO:0009615)	223	44	15.92	+	2.76	2.28E-04
innate immune response (GO:0045087)	473	89	33.76	+	2.64	1.40E-10
nuclear-transcribed mRNA catabolic process (GO:0000956)	186	34	13.28	+	2.56	3.01E-02
defense response (GO:0006952)	886	159	63.24	+	2.51	6.30E-20
response to other organism (GO:0051707)	633	106	45.18	+	2.35	2.66E-10
response to external biotic stimulus (GO:0043207)	633	106	45.18	+	2.35	2.66E-10
response to bacterium (GO:0009617)	413	69	29.48	+	2.34	1.04E-05
response to biotic stimulus (GO:0009607)	661	108	47.18	+	2.29	5.47E-10
positive regulation of defense response (GO:0031349)	300	49	21.41	+	2.29	4.99E-03
regulation of multi-organism process (GO:0043900)	313	49	22.34	+	2.19	1.48E-02
regulation of innate immune response (GO:0045088)	302	47	21.55	+	2.18	2.83E-02
regulation of signaling receptor activity (GO:0010469)	305	47	21.77	+	2.16	4.95E-02
immune response (GO:0006955)	1209	185	86.29	+	2.14	7.77E-17
cytokine-mediated signaling pathway (GO:0019221)	479	72	34.19	+	2.11	3.29E-04
positive regulation of cytokine production (GO:0001819)	334	50	23.84	+	2.10	4.58E-02
positive regulation of immune response (GO:0050778)	517	77	36.90	+	2.09	1.44E-04
regulation of cytokine production (GO:0001817)	533	77	38.04	+	2.02	3.83E-04
regulation of defense response (GO:0031347)	557	80	39.75	+	2.01	2.80E-04
regulation of immune response (GO:0050776)	740	103	52.82	+	1.95	1.22E-05
positive regulation of immune system process (GO:0002684)	741	102	52.89	+	1.93	2.07E-05
regulation of response to external stimulus (GO:0032101)	598	81	42.68	+	1.90	1.92E-03
immune effector process (GO:0002252)	809	108	57.74	+	1.87	3.60E-05
response to external stimulus (GO:0009605)	1493	188	106.56	+	1.76	2.23E-09
cellular response to cytokine stimulus (GO:0071345)	750	94	53.53	+	1.76	6.23E-03
animal organ morphogenesis (GO:0009887)	680	85	48.53	+	1.75	2.65E-02
response to cytokine (GO:0034097)	819	102	58.45	+	1.74	2.14E-03
immune system process (GO:0002376)	1921	239	137.10	+	1.74	1.39E-12
regulation of immune system process (GO:0002682)	1134	139	80.94	+	1.72	2.79E-05
system process (GO:0003008)	1108	125	79.08	+	1.58	1.37E-02
cell surface receptor signaling pathway (GO:0007166)	1783	198	127.26	+	1.56	1.56E-05
multi-organism process (GO:0051704)	1778	185	126.90	+	1.46	4.65E-03
regulation of multicellular organismal process (GO:0051239)	2351	239	167.79	+	1.42	3.31E-04
animal organ development (GO:0048513)	2259	220	161.23	+	1.36	3.16E-02
response to chemical (GO:0042221)	3064	289	218.68	+	1.32	5.73E-03
signaling (GO:0023052)	3676	346	262.36	+	1.32	2.13E-04
cell communication (GO:0007154)	3765	347	268.71	+	1.29	1.98E-03
multicellular organismal process (GO:0032501)	4786	440	341.58	+	1.29	9.02E-06
signal transduction (GO:0007165)	3430	313	244.80	+	1.28	2.66E-02
response to stimulus (GO:0050896)	6023	527	429.87	+	1.23	6.34E-05
Unclassified (UNCLASSIFIED)	1730	141	123.47	+	1.14	0.00E00
metabolic process (GO:0008152)	8032	490	573.26	-	.85	7.26E-03
organic substance metabolic process (GO:0071704)	7649	465	545.92	-	.85	1.43E-02
primary metabolic process (GO:0044238)	7387	439	527.22	-	.83	1.66E-03
macromolecule metabolic process (GO:0043170)	6268	363	447.36	-	.81	2.99E-03
nitrogen compound metabolic process (GO:0006807)	7027	405	501.53	-	.81	8.72E-05
cellular metabolic process (GO:0044237)	7448	429	531.58	-	.81	1.16E-05
cellular macromolecule metabolic process (GO:0044260)	5443	298	388.48	-	.77	1.26E-04
heterocycle metabolic process (GO:0046483)	4012	217	286.34	-	.76	1.63E-02
cellular nitrogen compound metabolic process (GO:0034641)	4383	233	312.82	-	.74	8.17E-04
cellular component organization (GO:0016043)	4563	240	325.67	-	.74	1.33E-04
cellular component organization or biogenesis (GO:0071840)	4722	248	337.02	-	.74	5.42E-05
nucleobase-containing compound metabolic process (GO:0006139)	3880	202	276.92	-	.73	1.53E-03
nucleic acid metabolic process (GO:0090304)	3337	172	238.17	-	.72	1.06E-02
organic cyclic compound biosynthetic process (GO:1901362)	2666	132	190.28	-	.69	2.24E-02
cellular protein modification process (GO:0006464)	2598	128	185.42	-	.69	2.65E-02
protein modification process (GO:0036211)	2598	128	185.42	-	.69	2.65E-02
heterocycle biosynthetic process (GO:0018130)	2561	126	182.78	-	.69	2.87E-02
macromolecule modification (GO:0043412)	2787	134	198.91	-	.67	2.16E-03
cellular component assembly (GO:0022607)	2103	95	150.09	-	.63	6.13E-03
cellular component biogenesis (GO:0044085)	2296	103	163.87	-	.63	1.16E-03
organelle organization (GO:0006996)	2826	110	201.70	-	.55	9.85E-10
protein modification by small protein conjugation or removal (GO:0070647)	826	27	58.95	-	.46	4.34E-02
chromosome organization (GO:0051276)	860	26	61.38	-	.42	5.48E-03
cell cycle (GO:0007049)	1157	34	82.58	-	.41	1.35E-05
RNA processing (GO:0006396)	763	22	54.46	-	.40	8.41E-03
cell cycle process (GO:0022402)	835	20	59.60	-	.34	4.15E-05
mitotic cell cycle (GO:0000278)	609	13	43.47	-	.30	1.31E-03
mitotic cell cycle process (GO:1903047)	531	10	37.90	-	.26	1.91E-03
mitochondrion organization (GO:0007005)	396	7	28.26	-	.25	4.82E-02
