# Supplementary material for: Diagnosing enterovirus meningitis via blood transcriptomics: an alternative for lumbar puncture?
Source: J Transl Med. 2019 Aug 23;17:282. doi: 10.1186/s12967-019-2037-6 (PMC6708255; doi:10.1186/s12967-019-2037-6)
Supplement: Supplementary file 5 — Additional file 5. BM1 vs C (GO terms). [file 12967_2019_2037_MOESM5_ESM.txt]

			Reference list | upload_1
Mapped IDs: 14997 out of 15062 | 636 out of 658
Unmapped IDs: 6702 | 91
Multiple mapping information: 944 | 23


Analysis Type:	PANTHER Overrepresentation Test (Released 20181010)
Annotation Version and Release Date:	GO Ontology database  Released 2018-09-06
Analyzed List:	upload_1 (Homo sapiens)
Reference List:	measured_genes.txt (Homo sapiens)	There are duplicate IDs in the file. The unique set of IDs will be used.
Test Type:	FISHER
Correction:	BONFERRONI
Bonferroni count:	7833
GO biological process complete	measured_genes.txt - REFLIST (15062)	upload_1 (658)	upload_1 (expected)	upload_1 (over/under)	upload_1 (fold Enrichment)	upload_1 (P-value)
macrophage activation (GO:0042116)	30	12	1.31	+	9.16	7.15E-04
T cell activation involved in immune response (GO:0002286)	39	12	1.70	+	7.04	7.26E-03
regulation of myeloid leukocyte mediated immunity (GO:0002886)	40	12	1.75	+	6.87	9.08E-03
regulation of leukocyte degranulation (GO:0043300)	37	11	1.62	+	6.81	2.73E-02
neutrophil degranulation (GO:0043312)	439	111	19.18	+	5.79	5.32E-42
neutrophil activation involved in immune response (GO:0002283)	443	112	19.35	+	5.79	2.01E-42
leukocyte degranulation (GO:0043299)	459	116	20.05	+	5.78	4.07E-44
neutrophil activation (GO:0042119)	448	113	19.57	+	5.77	9.18E-43
myeloid cell activation involved in immune response (GO:0002275)	471	118	20.58	+	5.73	1.22E-44
granulocyte chemotaxis (GO:0071621)	52	13	2.27	+	5.72	1.86E-02
granulocyte activation (GO:0036230)	453	113	19.79	+	5.71	2.34E-42
myeloid leukocyte activation (GO:0002274)	510	127	22.28	+	5.70	3.01E-48
myeloid leukocyte mediated immunity (GO:0002444)	468	116	20.45	+	5.67	2.19E-43
neutrophil mediated immunity (GO:0002446)	448	111	19.57	+	5.67	2.86E-41
regulation of interleukin-8 production (GO:0032677)	53	13	2.32	+	5.61	2.22E-02
regulation of toll-like receptor signaling pathway (GO:0034121)	55	13	2.40	+	5.41	3.16E-02
leukocyte activation involved in immune response (GO:0002366)	541	127	23.63	+	5.37	8.17E-46
cell activation involved in immune response (GO:0002263)	544	127	23.77	+	5.34	1.38E-45
cytokine production (GO:0001816)	126	29	5.50	+	5.27	7.23E-08
T cell differentiation (GO:0030217)	109	25	4.76	+	5.25	2.11E-06
granulocyte migration (GO:0097530)	62	14	2.71	+	5.17	2.15E-02
leukocyte mediated immunity (GO:0002443)	560	123	24.46	+	5.03	1.53E-41
defense response to bacterium (GO:0042742)	138	30	6.03	+	4.98	1.09E-07
Fc-gamma receptor signaling pathway (GO:0038094)	74	16	3.23	+	4.95	6.93E-03
leukocyte activation (GO:0045321)	765	162	33.42	+	4.85	4.81E-55
leukocyte chemotaxis (GO:0030595)	90	19	3.93	+	4.83	9.19E-04
myeloid leukocyte migration (GO:0097529)	81	17	3.54	+	4.80	4.56E-03
regulation of acute inflammatory response (GO:0002673)	72	15	3.15	+	4.77	2.27E-02
Fc receptor signaling pathway (GO:0038093)	122	25	5.33	+	4.69	1.60E-05
regulated exocytosis (GO:0045055)	615	126	26.87	+	4.69	6.86E-40
positive regulation of inflammatory response (GO:0050729)	104	21	4.54	+	4.62	3.89E-04
T cell activation (GO:0042110)	171	34	7.47	+	4.55	4.08E-08
adaptive immune response (GO:0002250)	225	44	9.83	+	4.48	4.72E-11
innate immune response-activating signal transduction (GO:0002758)	133	26	5.81	+	4.47	1.81E-05
immune effector process (GO:0002252)	809	156	35.34	+	4.41	5.45E-48
cell activation (GO:0001775)	878	168	38.36	+	4.38	6.44E-52
cell chemotaxis (GO:0060326)	126	24	5.50	+	4.36	1.17E-04
exocytosis (GO:0006887)	690	130	30.14	+	4.31	6.88E-38
pattern recognition receptor signaling pathway (GO:0002221)	92	17	4.02	+	4.23	2.12E-02
inflammatory response (GO:0006954)	349	64	15.25	+	4.20	4.19E-16
leukocyte migration (GO:0050900)	224	41	9.79	+	4.19	2.76E-09
lymphocyte differentiation (GO:0030098)	181	33	7.91	+	4.17	6.33E-07
myeloid leukocyte differentiation (GO:0002573)	88	16	3.84	+	4.16	4.97E-02
regulation of tumor necrosis factor superfamily cytokine production (GO:1903555)	105	19	4.59	+	4.14	7.32E-03
activation of innate immune response (GO:0002218)	150	27	6.55	+	4.12	4.27E-05
regulation of T cell differentiation (GO:0045580)	112	20	4.89	+	4.09	4.57E-03
leukocyte differentiation (GO:0002521)	258	46	11.27	+	4.08	2.23E-10
regulation of tumor necrosis factor production (GO:0032680)	101	18	4.41	+	4.08	1.71E-02
immune response (GO:0006955)	1209	215	52.82	+	4.07	1.64E-64
immune response-activating signal transduction (GO:0002757)	297	52	12.97	+	4.01	8.34E-12
positive regulation of leukocyte activation (GO:0002696)	265	46	11.58	+	3.97	5.25E-10
secretion by cell (GO:0032940)	825	143	36.04	+	3.97	1.44E-38
immune response-regulating signaling pathway (GO:0002764)	331	57	14.46	+	3.94	6.29E-13
positive regulation of cell activation (GO:0050867)	274	47	11.97	+	3.93	4.09E-10
regulation of inflammatory response (GO:0050727)	276	47	12.06	+	3.90	5.18E-10
humoral immune response (GO:0006959)	130	22	5.68	+	3.87	2.85E-03
lymphocyte activation (GO:0046649)	292	49	12.76	+	3.84	2.44E-10
immune response-activating cell surface receptor signaling pathway (GO:0002429)	222	37	9.70	+	3.82	4.43E-07
defense response to other organism (GO:0098542)	291	48	12.71	+	3.78	7.96E-10
activation of immune response (GO:0002253)	346	57	15.12	+	3.77	3.60E-12
immune response-regulating cell surface receptor signaling pathway (GO:0002768)	255	42	11.14	+	3.77	3.04E-08
positive regulation of innate immune response (GO:0045089)	213	35	9.31	+	3.76	2.08E-06
adaptive immune response based on somatic recombination of immune receptors built from immunoglobulin superfamily domains (GO:0002460)	116	19	5.07	+	3.75	2.71E-02
regulation of cytokine secretion (GO:0050707)	142	23	6.20	+	3.71	3.09E-03
secretion (GO:0046903)	908	147	39.67	+	3.71	1.01E-36
regulation of leukocyte mediated immunity (GO:0002703)	156	25	6.82	+	3.67	1.16E-03
regulation of lymphocyte differentiation (GO:0045619)	139	22	6.07	+	3.62	7.77E-03
positive regulation of T cell activation (GO:0050870)	171	27	7.47	+	3.61	4.85E-04
cellular response to molecule of bacterial origin (GO:0071219)	146	23	6.38	+	3.61	4.76E-03
positive regulation of immune response (GO:0050778)	517	81	22.59	+	3.59	2.17E-17
positive regulation of leukocyte cell-cell adhesion (GO:1903039)	179	28	7.82	+	3.58	3.30E-04
regulation of T cell activation (GO:0050863)	256	40	11.18	+	3.58	4.20E-07
regulation of leukocyte activation (GO:0002694)	411	64	17.95	+	3.56	5.90E-13
positive regulation of defense response (GO:0031349)	300	46	13.11	+	3.51	2.59E-08
regulation of ossification (GO:0030278)	137	21	5.98	+	3.51	2.15E-02
regulation of leukocyte differentiation (GO:1902105)	222	34	9.70	+	3.51	1.89E-05
response to bacterium (GO:0009617)	413	63	18.04	+	3.49	2.52E-12
positive regulation of immune system process (GO:0002684)	741	113	32.37	+	3.49	6.73E-25
regulation of innate immune response (GO:0045088)	302	46	13.19	+	3.49	3.18E-08
innate immune response (GO:0045087)	473	72	20.66	+	3.48	1.77E-14
phagocytosis (GO:0006909)	165	25	7.21	+	3.47	2.99E-03
regulation of cell activation (GO:0050865)	438	66	19.13	+	3.45	8.10E-13
positive regulation of immune effector process (GO:0002699)	167	25	7.30	+	3.43	3.65E-03
positive regulation of cell-cell adhesion (GO:0022409)	208	31	9.09	+	3.41	1.70E-04
defense response (GO:0006952)	886	132	38.71	+	3.41	5.14E-29
regulation of immune response (GO:0050776)	740	110	32.33	+	3.40	2.79E-23
positive regulation of lymphocyte activation (GO:0051251)	230	34	10.05	+	3.38	4.23E-05
positive regulation of cytokine production (GO:0001819)	334	48	14.59	+	3.29	6.82E-08
cellular response to biotic stimulus (GO:0071216)	165	23	7.21	+	3.19	3.08E-02
regulation of lymphocyte activation (GO:0051249)	346	48	15.12	+	3.18	2.07E-07
regulation of hemopoiesis (GO:1903706)	333	46	14.55	+	3.16	6.19E-07
regulation of immune effector process (GO:0002697)	312	43	13.63	+	3.15	2.79E-06
positive regulation of response to external stimulus (GO:0032103)	225	31	9.83	+	3.15	8.40E-04
response to molecule of bacterial origin (GO:0002237)	256	35	11.18	+	3.13	1.50E-04
regulation of defense response (GO:0031347)	557	76	24.33	+	3.12	4.67E-13
response to lipopolysaccharide (GO:0032496)	242	33	10.57	+	3.12	4.06E-04
chemotaxis (GO:0006935)	384	52	16.78	+	3.10	6.69E-08
immune system process (GO:0002376)	1921	260	83.92	+	3.10	8.27E-59
regulation of cytokine production (GO:0001817)	533	72	23.28	+	3.09	5.33E-12
taxis (GO:0042330)	386	52	16.86	+	3.08	7.96E-08
regulation of immune system process (GO:0002682)	1134	152	49.54	+	3.07	1.47E-29
regulation of leukocyte cell-cell adhesion (GO:1903037)	239	32	10.44	+	3.06	9.44E-04
response to other organism (GO:0051707)	633	82	27.65	+	2.97	3.81E-13
response to external biotic stimulus (GO:0043207)	633	82	27.65	+	2.97	3.81E-13
cytokine-mediated signaling pathway (GO:0019221)	479	61	20.93	+	2.92	1.04E-08
response to biotic stimulus (GO:0009607)	661	82	28.88	+	2.84	3.66E-12
regulation of cell-cell adhesion (GO:0022407)	315	38	13.76	+	2.76	7.39E-04
negative regulation of immune system process (GO:0002683)	336	40	14.68	+	2.73	4.68E-04
cellular response to cytokine stimulus (GO:0071345)	750	87	32.76	+	2.66	1.67E-11
positive regulation of cell adhesion (GO:0045785)	329	38	14.37	+	2.64	3.01E-03
response to cytokine (GO:0034097)	819	93	35.78	+	2.60	6.20E-12
hemopoiesis (GO:0030097)	451	51	19.70	+	2.59	3.54E-05
regulation of response to external stimulus (GO:0032101)	598	66	26.12	+	2.53	4.45E-07
regulation of endopeptidase activity (GO:0052548)	302	33	13.19	+	2.50	4.10E-02
vesicle-mediated transport (GO:0016192)	1535	166	67.06	+	2.48	8.54E-23
cell migration (GO:0016477)	639	69	27.92	+	2.47	4.79E-07
localization of cell (GO:0051674)	726	77	31.72	+	2.43	5.12E-08
cell motility (GO:0048870)	726	77	31.72	+	2.43	5.12E-08
locomotion (GO:0040011)	911	96	39.80	+	2.41	1.96E-10
hematopoietic or lymphoid organ development (GO:0048534)	488	51	21.32	+	2.39	5.09E-04
cell-cell adhesion (GO:0098609)	347	36	15.16	+	2.37	4.92E-02
immune system development (GO:0002520)	518	52	22.63	+	2.30	1.24E-03
cell surface receptor signaling pathway (GO:0007166)	1783	172	77.89	+	2.21	1.16E-18
response to external stimulus (GO:0009605)	1493	143	65.22	+	2.19	3.04E-14
regulation of cell adhesion (GO:0030155)	537	51	23.46	+	2.17	6.59E-03
cell adhesion (GO:0007155)	695	65	30.36	+	2.14	3.15E-04
biological adhesion (GO:0022610)	700	65	30.58	+	2.13	3.69E-04
import into cell (GO:0098657)	510	47	22.28	+	2.11	3.51E-02
regulation of secretion by cell (GO:1903530)	546	50	23.85	+	2.10	2.34E-02
movement of cell or subcellular component (GO:0006928)	1102	100	48.14	+	2.08	1.58E-07
regulation of secretion (GO:0051046)	591	53	25.82	+	2.05	2.05E-02
positive regulation of multicellular organismal process (GO:0051240)	1327	115	57.97	+	1.98	5.59E-08
positive regulation of response to stimulus (GO:0048584)	1758	145	76.80	+	1.89	2.14E-09
regulation of response to stress (GO:0080134)	1117	91	48.80	+	1.86	2.59E-04
cellular response to organic substance (GO:0071310)	1789	139	78.15	+	1.78	4.17E-07
signal transduction (GO:0007165)	3430	261	149.84	+	1.74	3.05E-17
signaling (GO:0023052)	3676	275	160.59	+	1.71	1.10E-17
regulation of multicellular organismal process (GO:0051239)	2351	175	102.71	+	1.70	1.83E-08
cell communication (GO:0007154)	3765	277	164.48	+	1.68	8.64E-17
response to stress (GO:0006950)	2675	195	116.86	+	1.67	3.60E-09
cellular response to chemical stimulus (GO:0070887)	2169	158	94.76	+	1.67	1.83E-06
regulation of response to stimulus (GO:0048583)	3236	232	141.37	+	1.64	2.09E-11
regulation of cell death (GO:0010941)	1356	97	59.24	+	1.64	2.73E-02
regulation of localization (GO:0032879)	2121	151	92.66	+	1.63	2.28E-05
regulation of transport (GO:0051049)	1421	101	62.08	+	1.63	2.24E-02
multi-organism process (GO:0051704)	1778	126	77.67	+	1.62	9.69E-04
response to organic substance (GO:0010033)	2277	161	99.47	+	1.62	8.38E-06
regulation of cell differentiation (GO:0045595)	1387	98	60.59	+	1.62	3.52E-02
transport (GO:0006810)	3606	252	157.53	+	1.60	1.07E-11
response to stimulus (GO:0050896)	6023	416	263.12	+	1.58	6.74E-28
establishment of localization (GO:0051234)	3707	254	161.94	+	1.57	8.51E-11
response to chemical (GO:0042221)	3064	209	133.85	+	1.56	1.43E-07
regulation of catalytic activity (GO:0050790)	1839	124	80.34	+	1.54	1.37E-02
localization (GO:0051179)	4509	297	196.98	+	1.51	8.37E-12
regulation of signaling (GO:0023051)	2810	184	122.76	+	1.50	1.17E-04
regulation of molecular function (GO:0065009)	2444	160	106.77	+	1.50	1.42E-03
regulation of cell communication (GO:0010646)	2783	182	121.58	+	1.50	1.43E-04
cellular response to stimulus (GO:0051716)	4721	308	206.24	+	1.49	4.72E-12
regulation of signal transduction (GO:0009966)	2491	159	108.82	+	1.46	9.03E-03
positive regulation of biological process (GO:0048518)	4678	289	204.36	+	1.41	1.06E-07
regulation of biological quality (GO:0065008)	3128	192	136.65	+	1.41	4.65E-03
positive regulation of cellular process (GO:0048522)	4181	253	182.65	+	1.39	5.88E-05
multicellular organismal process (GO:0032501)	4786	276	209.08	+	1.32	7.06E-04
developmental process (GO:0032502)	4217	240	184.22	+	1.30	3.20E-02
regulation of cellular process (GO:0050794)	8236	431	359.80	+	1.20	2.94E-04
biological regulation (GO:0065007)	9330	479	407.59	+	1.18	7.72E-05
regulation of biological process (GO:0050789)	8775	450	383.35	+	1.17	1.33E-03
cellular process (GO:0009987)	11652	563	509.03	+	1.11	2.16E-03
biological_process (GO:0008150)	13332	619	582.42	+	1.06	2.12E-02
cellular nitrogen compound metabolic process (GO:0034641)	4383	126	191.48	-	.66	9.23E-05
macromolecule biosynthetic process (GO:0009059)	3009	84	131.45	-	.64	1.79E-02
organic cyclic compound metabolic process (GO:1901360)	4192	116	183.13	-	.63	1.93E-05
cellular aromatic compound metabolic process (GO:0006725)	4040	111	176.49	-	.63	2.89E-05
nucleobase-containing compound metabolic process (GO:0006139)	3880	106	169.50	-	.63	5.40E-05
cellular macromolecule biosynthetic process (GO:0034645)	2971	81	129.79	-	.62	7.40E-03
heterocycle metabolic process (GO:0046483)	4012	109	175.27	-	.62	1.95E-05
gene expression (GO:0010467)	3159	81	138.00	-	.59	1.32E-04
RNA metabolic process (GO:0016070)	2879	73	125.77	-	.58	4.41E-04
nucleic acid metabolic process (GO:0090304)	3337	78	145.78	-	.54	2.17E-07
Unclassified (UNCLASSIFIED)	1730	39	75.58	-	.52	0.00E00
RNA processing (GO:0006396)	763	6	33.33	-	.18	1.24E-04
