# Supplementary material for: Diagnosing enterovirus meningitis via blood transcriptomics: an alternative for lumbar puncture?
Source: J Transl Med. 2019 Aug 23;17:282. doi: 10.1186/s12967-019-2037-6 (PMC6708255; doi:10.1186/s12967-019-2037-6)
Supplement: Supplementary file 6 — Additional file 6. BM1 vs C (DEGs fold1_sig). [file 12967_2019_2037_MOESM6_ESM.txt]

Unnamed: 0	baseMean	log2FoldChange	lfcSE	stat	pvalue	padj	genes
gene44364	1757.87632249925	8.52618810981501	0.5230478541001029	16.300971398657598	9.713597288354885e-60	9.151180005359139e-56	CD177
gene2860	4011.60929662592	6.15231762062158	0.434722370940113	14.1522912826336	1.80769947821695e-45	8.51516839214094e-42	S100A12
gene43162	2306.71163125531	5.7408388750712405	0.41509888749408297	13.830051219188302	1.6790092161266794e-43	5.272648608376469e-40	MCEMP1
gene39176	1138.10507193991	6.38815041161202	0.5024615038821261	12.713711124644899	4.96223886075353e-37	1.16873130767898e-33	HP
gene46098	4742.88550957811	5.02944983655383	0.403864290726069	12.453316502709	1.3415245340809196e-35	2.527700527115269e-32	MMP9
gene6413	7214.98943077006	5.252846219442951	0.483163170352898	10.871785230662999	1.5709641576293898e-27	2.4666755548377494e-24	IL1R2
gene2859	40565.7395838747	4.08508288360032	0.380302024980878	10.741680599270301	6.48529321342824e-27	8.728278194815348e-24	S100A9
gene39177	917.744147081665	5.39186288532843	0.513271293119988	10.504898593789001	8.201089227579918e-26	9.657807701628799e-23	HPR
gene2862	42997.8223731019	4.05289663824792	0.3880134375298749	10.445248144108099	1.54051979914799e-25	1.6125818919748e-22	S100A8
gene45015	636.65797836068	4.00890902995197	0.435345576540151	9.208567276167633	3.30506720928425e-20	3.11370381786669e-17	LILRA5
gene15077	3242.9916482007	3.81771525343769	0.4160377375119579	9.17636769267346	4.4587785997017996e-20	3.81874119889006e-17	CYSTM1
gene7358	2663.3713257683303	3.50251205539926	0.387748402517383	9.032950316906199	1.6710455130982596e-19	1.3119099815748898e-16	H3F3AP4
gene46933	1183.08144408095	4.11816955329585	0.4566058131098321	9.019091380479779	1.89655751611973e-19	1.374420643028e-16	KCNE1
gene18103	258.328286700829	5.923049309805808	0.679541262065544	8.71624673945776	2.87576228360387e-18	1.9351826052737197e-15	VNN1
gene10438	467.605184344666	3.8576214764170498	0.446772443005921	8.634421251370519	5.90251067862021e-18	3.7071702068853995e-15	GYG1
gene11116	248.164713661468	5.07839655833927	0.600137028248565	8.462061694743308	2.62691476735688e-17	1.54676025145432e-14	ZDHHC19
gene45009	692.719321205756	3.57292884764948	0.43328673458739103	8.246107167467049	1.63637927937485e-16	9.068428935876719e-14	LILRA6
gene5286	736.103747739399	3.64197900364934	0.4438300271108821	8.205796771698509	2.2906661232565e-16	1.19890919706664e-13	NLRC4
gene5387	4564.308448877	3.3852399424666806	0.41591885017374	8.13918373993527	3.97951659736449e-16	1.97321188756689e-13	LOC101929667
gene31585	3048.36454796904	3.4335174542418505	0.438659183844488	7.827300967803482	4.98454855097886e-15	2.34797159493859e-12	IRAK3
gene30675	1041.78337375988	3.20425205506966	0.412040134367609	7.776553271897839	7.45272081150491e-15	3.3434325126279903e-12	PLBD1
gene12202	527.570964743095	3.4048954729098	0.443219621816849	7.68218577271563	1.56396811683842e-14	6.61053053548248e-12	ANXA3
gene24882	581.9789475537481	3.5311593709391498	0.459896400047033	7.67816267006662	1.61386479477865e-14	6.61053053548248e-12	STOM
gene10981	2466.18898472809	3.05501482123273	0.40399181971420506	7.56207099290755	3.96701750771742e-14	1.5166303816743e-11	BCL6
gene45048	431.142973179571	3.5225594786939705	0.465934893108611	7.56019678026744	4.02460031226594e-14	1.5166303816743e-11	FCAR
gene7214	493.14108553511596	3.72669916926081	0.5014403747366989	7.431988641157299	1.0697698934654302e-13	3.8762700639761e-11	KCNH7
gene7266	659.724086897616	3.72041033047818	0.504398253497359	7.37593816925787	1.63191743717137e-13	5.69418302799685e-11	DHRS9
gene3193	1579.77925967605	2.9745405271100496	0.405714740470623	7.33160575743348	2.27411258321353e-13	7.6515766594481e-11	FCER1G
gene26686	238.78105809196495	4.81134930209804	0.6598653722565191	7.291410497333469	3.06726630164112e-13	9.964384768193441e-11	ANKRD22
gene592	851.454283027789	3.08883033676	0.423901786421126	7.28666506182495	3.177214694920281e-13	9.97751321361466e-11	ALPL
gene26496	257.326270605724	3.52417041839549	0.485405347254718	7.26026286757442	3.8633878236517e-13	1.17409602214912e-10	KCNMA1
gene18106	9275.35749349661	2.73970610544588	0.3784205385792921	7.2398451620294715	4.4919727671276595e-13	1.3224648574721798e-10	VNN2
gene6415	562.850818578799	3.20339243710678	0.44433107545458295	7.2094719772401294	5.616925508260688e-13	1.60354712767648e-10	IL1R1
gene6629	2975.9690991089	2.943655225111	0.410424727565407	7.17221704104533	7.37928266689655e-13	2.04471241190683e-10	IL1RN
gene6420	493.55697361538597	3.48117814042792	0.49278697468995	7.0642657359566	1.61467490461456e-12	4.3462435075353495e-10	IL18R1
gene11349	1759.2651536724302	2.90643816522189	0.4139434468764001	7.0213411690745495	2.19748529375272e-12	5.750696931234542e-10	S100P
gene30468	2734.2430710268	2.69907654488241	0.385074141545656	7.00923862103161	2.39618483715507e-12	6.10120468941565e-10	SLC2A3
gene2794	842.515839609102	2.85983530118486	0.40973968539405	6.9796395202347385	2.95938408703116e-12	7.3369361799791e-10	S100A11
gene34710	785.9091474139632	2.86007481339192	0.410245361395957	6.97162011450863	3.13311647486775e-12	7.56848469480233e-10	PYGL
gene7213	1141.5946540004304	2.8184894923600603	0.404849949374376	6.96181263383024	3.35922095080061e-12	7.71883428719329e-10	GCA
gene19408	311.98220756159304	3.3246581668265898	0.477393006246478	6.964195376398269	3.30285976243255e-12	7.71883428719329e-10	UPP1
gene20648	103.78715689984199	4.64249168870587	0.671822418325146	6.9102958789014615	4.83643888858437e-12	1.0848593040322198e-09	LOC105375508
gene13657	2542.36943590282	2.69695659974311	0.392321453625464	6.874354116555152	6.22713462743632e-12	1.36432175174599e-09	BASP1
gene29206	331.498423477712	3.4111779489671297	0.497832046068709	6.85206582401554	7.27910458518659e-12	1.55855555220552e-09	FOLR3
gene44829	1844.58586473559	2.66220082325656	0.38946268365550896	6.83557356065299	8.16775736135355e-12	1.7099653800291502e-09	FPR1
gene20828	765.105097574119	2.8270518298063902	0.413910640957608	6.83010183856552	8.48543737626096e-12	1.7378544678642298e-09	MGAM
gene45678	259.05786430778596	3.38929277671371	0.496963314040688	6.82000598626929	9.1036717045245e-12	1.82480193890054e-09	CST7
gene13328	3572.855289202971	2.6727593951400803	0.39217693079342497	6.81518770044107	9.41407693062103e-12	1.8477087242371e-09	ACSL1
gene6422	326.271506468595	3.1264907569718	0.458995593524525	6.81159209604645	9.652447237681277e-12	1.8558307229835802e-09	IL18RAP
gene38915	984.2729151533141	2.9388079484881096	0.433132531310931	6.78500859677622	1.1607959905758e-11	2.1871718054429106e-09	ADGRG3
gene32102	1418.3681346531305	2.9703747165791405	0.438553694523322	6.77311525059146	1.26038466346202e-11	2.3282517479364e-09	CKAP4
gene41319	208.07820557944905	4.0580192992557205	0.600201002748167	6.76110049912459	1.3694748310926301e-11	2.48111968917763e-09	CA4
gene43053	286.539620153367	3.39735326420637	0.503343857442485	6.74956734640309	1.4828666857949302e-11	2.63586548054227e-09	LRG1
gene46192	2047.26980464987	2.61609425418935	0.3920688136388	6.672538501364911	2.5141606149479802e-11	4.3862791024860905e-09	CEBPB
gene32935	3175.4902101352195	3.0038136818930203	0.452135707026871	6.6436108345552505	3.06090110369772e-11	5.24304532689749e-09	ALOX5AP
gene9491	1933.06439332658	2.65474622482858	0.40182315622833104	6.60675270620803	3.92841429442206e-11	6.60885554781254e-09	PROK2
gene27872	463.683980744478	2.9703856364704704	0.452737836191874	6.5609396852168285	5.346974692540279e-11	8.83751729446e-09	ADM
gene501	1146.07552151208	2.8397956579617	0.43303997309154496	6.557814138237458	5.46022022811595e-11	8.86909220156558e-09	PADI4
gene30914	1198.73313139884	2.65967757004962	0.4072514070880829	6.53080019800732	6.541922242301389e-11	1.04460083804613e-08	FGD4
gene31366	4472.74400007511	2.84577435250094	0.437804199132304	6.5001074867282105	8.026264333895929e-11	1.2602572714938898e-08	CD63
gene13653	179.90038778318	3.3503048457053	0.516314778861629	6.488880394034151	8.64765812497687e-11	1.3355670032034e-08	LOC285696
gene44994	604.765557114728	2.9069981936180698	0.448880661451444	6.4761047718526505	9.412070521140451e-11	1.4301792964462e-08	OSCAR
gene290	1176.76361750791	2.81610652311867	0.4365913229738	6.450211845569968	1.1169391063894001e-10	1.64942354176743e-08	PGD
gene1618	89.55019513283959	4.64922963620453	0.720841161320354	6.4497282975470105	1.12050850942698e-10	1.64942354176743e-08	GADD45A
gene44365	114.845449006418	8.66699094290351	1.3548438227803998	6.397040601415711	1.58417214883704e-10	2.2960747406451895e-08	LOC105372409
gene41495	85.02638085244351	4.4784247337554	0.702931416507796	6.37106925168386	1.87714852136883e-10	2.67948730603269e-08	FAM20A
gene34392	726.092732088474	2.6728414213992004	0.422967741506026	6.3192559599988405	2.62825641210759e-10	3.69564233708441e-08	LTB4R
gene15877	1945.12993013573	2.7755397556869603	0.4401179267935621	6.30635469885968	2.85683921155702e-10	3.95798267824687e-08	SERPINB1
gene14186	966.267502765145	2.96612514948528	0.472431778373968	6.27842004975657	3.4203082935146603e-10	4.6699600627828496e-08	LOC643784
gene45007	948.5007793485852	2.5238163968664	0.403671042557621	6.25216111830996	4.04811446512103e-10	5.44818376798646e-08	LILRB3
gene4469	583.10343292595	2.88693992765973	0.468024767800339	6.168348613745391	6.90068725714573e-10	9.1565316407845e-08	SIPA1L2
gene38377	203.996241367349	3.49209923092084	0.5688565404728909	6.13880474683099	8.31446849787615e-10	1.0879251072012699e-07	IL27
gene20829	135.949907860911	3.7659215677733	0.6146243870756	6.1271919028329895	8.94435698772922e-10	1.1543121531698199e-07	LOC93432
gene15657	174.131028355648	3.23064699615733	0.527896652538194	6.11984747511463	9.36649690065185e-10	1.19245631487893e-07	HK3
gene46194	372.106370123415	2.77703054484962	0.4560851483218421	6.08884230295079	1.13730073027012e-09	1.4286013573166403e-07	LINC01272
gene17031	113.807476125927	4.13207504246252	0.6796614997204	6.079607340069098	1.20477209121184e-09	1.4934418251719404e-07	DAAM2
gene5841	1992.38603125166	2.4309514194643502	0.401268368632378	6.058168571197458	1.3768007321570904e-09	1.6845246360587e-07	DYSF
gene36786	118.877647847384	3.88227886424321	0.641988207752947	6.04727441619489	1.4731672065513802e-09	1.77932157088725e-07	LOC101928635
gene783	4066.59783061615	2.3094826836178703	0.382275162884973	6.041414425641871	1.52769025820936e-09	1.8218189775430802e-07	FGR
gene1707	1298.1074459731599	2.90407080658698	0.481461656270463	6.031780036405669	1.6216341204011301e-09	1.90967688103738e-07	ST6GALNAC3
gene38529	1153.3415900673801	2.43501843277907	0.404770911112148	6.015794035417758	1.7900705575412303e-09	2.0820067558760397e-07	ITGAM
gene38260	1028.8903361731402	2.4219199109626803	0.404524295209624	5.98708146740023	2.1363978982746894e-09	2.45451275605437e-07	METTL9
gene12288	1341.22333638983	2.38225289658079	0.39839046157954106	5.97969360796347	2.2355771116595e-09	2.53751469505351e-07	WDFY3
gene36782	1131.71044262137	2.38187695083416	0.39980626006102493	5.95757792904642	2.5600364862379607e-09	2.8712028258152106e-07	AQP9
gene495	674.3586405426561	2.50217258071114	0.420675603933452	5.94798594764001	2.714618929705e-09	3.00875587491186e-07	PADI2
gene48179	1284.55478081386	2.50590955587177	0.4215366682913511	5.94470124278671	2.76961521568959e-09	3.03401685430368e-07	TSPO
gene46562	130.54066342244698	3.49210982088384	0.589495077521318	5.92389988321414	3.14394906219914e-09	3.4044993235607097e-07	LOC102723475
gene17620	183.14965568198397	3.03747444529401	0.51368063222736	5.91315742647971	3.35611128654602e-09	3.592945958017049e-07	LOC105377885
gene15624	1780.25893207612	2.34052628144216	0.39665883444089295	5.900602931839969	3.6217558164483695e-09	3.7911735051955597e-07	HRH2
gene30496	113.040837828148	4.28157831491895	0.7254125180442579	5.90226692870184	3.5854043798197202e-09	3.7911735051955597e-07	CLEC4D
gene24755	1093.07168499676	2.36519071759382	0.402337239492641	5.878627393716768	4.136823738911071e-09	4.2295234850519793e-07	C9orf84
gene37902	1193.64240191502	2.37916229517188	0.404796734747551	5.87742462066952	4.166983583782701e-09	4.2295234850519793e-07	MMP25
gene44778	965.961902214341	2.48335668339221	0.4225480879837569	5.8770983800728205	4.17520097770761e-09	4.2295234850519793e-07	SIGLEC9
gene3397	483.496439434155	2.62237375108931	0.44692198838161	5.86763197887271	4.42063101377876e-09	4.4305068915755e-07	F5
gene19216	533.763177338794	2.5778572654904304	0.443237961885304	5.815966787965468	6.028443582210771e-09	5.97831231452712e-07	GPR141
gene14211	700.827721122074	2.83050584433254	0.489369270111762	5.78398771072428	7.29502739000562e-09	7.159005525129479e-07	LOC728535
gene1276	787.183910140522	2.6170937394545497	0.453214692964326	5.7745121243466615	7.71763728653418e-09	7.495655760457579e-07	MKNK1
gene15088	391.2098741130809	2.68841115051597	0.466358738841567	5.76468483724347	8.181057396495241e-09	7.864667523712409e-07	LOC100505798
gene7951	1611.18612320117	2.25830903342823	0.393378302291445	5.74080731009689	9.4226259213503e-09	8.966723111620329e-07	SLC11A1
gene39972	1082.44026186005	2.37160583601555	0.4155184966245321	5.70758186526305	1.1459250894985301e-08	1.07957602681656e-06	GAS7
gene23194	143.352997547554	3.50097270684914	0.614654492745913	5.6958384721290605	1.22767067541769e-08	1.14513717159505e-06	SPATC1
gene25865	755.032102005595	2.37762156032034	0.419982972878377	5.6612332257786	1.50289004292937e-08	1.38811049945466e-06	ZNF438
gene31780	519.588456077282	2.38722942580502	0.423099823160925	5.64223687916087	1.67854941032168e-08	1.53530232957675e-06	LIN7A
gene22439	192.97919888756095	3.5559911533832	0.63224860020012	5.62435591357206	1.8620139525626297e-08	1.6792047288455601e-06	LOC105375924
gene18075	64.0794401451527	8.00923364267071	1.42424960238558	5.62347613034643	1.87152634039681e-08	1.6792047288455601e-06	ARG1
gene43314	520.579408040543	2.37878263588821	0.423478470580817	5.61724574244735	1.94025380745402e-08	1.7244463320777698e-06	C19orf38
gene37252	643.437773880058	2.73261550873456	0.487175858905733	5.60909466013444	2.0338776152972905e-08	1.79076271156222e-06	BCL2A1
gene4013	1371.98308880904	2.2875456344658	0.408330714693646	5.60218850100966	2.11662188185854e-08	1.8463606249064202e-06	CR1
gene5269	177.789892016369	3.2620565551185603	0.583250110169168	5.5928948803326	2.23314506799902e-08	1.93013391611182e-06	GALNT14
gene22044	1560.46949374342	2.20752815334852	0.394983851726766	5.58890735329503	2.28502816418334e-08	1.9570227577064703e-06	CEBPD
gene37809	789.68719003153	2.39180322096826	0.430783807749432	5.552212450750848	2.820764773438e-08	2.3940923360864298e-06	MSRB1
gene34109	613.559920837044	2.81550644448764	0.507841268241442	5.5440678427674985	2.9552424581251096e-08	2.48583385696399e-06	RNASE2
gene35673	158.145298589817	3.0199326113702405	0.5456906176937121	5.534147946566451	3.12744914295636e-08	2.60740693591078e-06	TDRD9
gene25514	1934.2053967086802	2.56522347364145	0.464062839129335	5.52775024704471	3.2436336351166805e-08	2.68055021723107e-06	PFKFB3
gene6714	1383.3340870354998	2.26231975962877	0.409911168615724	5.51904883994416	3.40839464018338e-08	2.79221616566675e-06	RALB
gene32	126.37654437600901	3.04904985012581	0.554691098625691	5.4968429413779605	3.86650772154668e-08	3.14020424523201e-06	LOC105378582
gene41727	221.478490191054	2.78448968294667	0.508317043283016	5.47786016570047	4.30500119090596e-08	3.46644583072863e-06	SOCS3
gene43914	754.857614030551	2.23435328756729	0.4083981973374579	5.47101652782529	4.47461561387082e-08	3.5724876015488997e-06	TSHZ3
gene39519	567.66478045106	2.3214597433381803	0.424596153680766	5.4674535395899495	4.5654682074526206e-08	3.61439293969842e-06	FAM157C
gene45940	83.31449275765449	4.27759453120808	0.7850506068349821	5.448813737567401	5.07068818452983e-08	3.98091278220463e-06	BPI
gene38922	105.23554022842501	3.54967692138653	0.653947542690168	5.42807593829941	5.6964803754874506e-08	4.4352513733444004e-06	CNGB1
gene29313	220.18569585383202	2.74658939697146	0.507593061058392	5.41100658713596	6.26714664463743e-08	4.839572831076171e-06	DGAT2
gene42827	175.481772816432	2.8355240114484	0.5258449278845481	5.39231979065691	6.95538411323947e-08	5.32737184803488e-06	KCNG2
gene19427	297.467285642092	3.20480248794191	0.5959293040417121	5.37782328575939	7.53917589683233e-08	5.72794968742399e-06	GRB10
gene5353	104.506932126872	3.25731215100634	0.606553049284178	5.37020159217805	7.8648674001077e-08	5.92759326211317e-06	CYP1B1-AS1
gene45313	829.4400886057829	2.27602052078333	0.424325791933676	5.36385146519466	8.14659032107946e-08	6.09119265197536e-06	SIRPA
gene42036	2505.7850485248	2.089086438782	0.39126357808932	5.33933275615318	9.32892819656777e-08	6.92030177479252e-06	RAB31
gene4241	202.01353011368198	2.69668447755777	0.506218082870312	5.32712000777862	9.978224046919759e-08	7.344128808283681e-06	TLR5
gene2868	6058.61601233172	2.02311769984983	0.380004878651948	5.3239255954469815	1.0155145807911e-07	7.416405322196099e-06	S100A6
gene2426	141.634873697719	2.96732508509766	0.55796481798763	5.31812219953167	1.04843648497688e-07	7.597938557667059e-06	FCGR1B
gene12681	212.696824395428	2.61887295936472	0.495032914226937	5.290300673147071	1.2211544175671802e-07	8.782057838091941e-06	PRDM5
gene27459	20633.222339307802	2.38491257111766	0.45330272192382	5.26119181679756	1.4312462410780195e-07	1.02149779069667e-05	IFITM2
gene43052	88.00903470473801	3.5212176658386	0.6706187092508671	5.2507000136815	1.5152227393248805e-07	1.07330176144208e-05	PLIN5
gene16966	2117.6412417391603	2.09383438326906	0.40048439248703294	5.22825464000286	1.71117727712181e-07	1.20305978565407e-05	MAPK14
gene15575	186.72462842772399	2.69430570973277	0.51560763325755	5.22549616403165	1.73688721877563e-07	1.21208996208039e-05	DUSP1
gene44293	327.965605115245	2.47664301576187	0.476562312195867	5.1968923105777804	2.0264767632503893e-07	1.40378217548397e-05	CEACAM4
gene30678	135.44169151053998	2.8729772239684097	0.556554573407915	5.1620763914965	2.44225580076415e-07	1.67945196343059e-05	GUCY2C
gene22209	632.0745557446679	2.94029736945776	0.569900908879384	5.159313353683482	2.47857176386362e-07	1.69207424546081e-05	ASPH
gene2684	542.5632393921051	2.26924121506883	0.440828890032588	5.14766900803865	2.63743341787481e-07	1.78757267840277e-05	HIST2H2AA3
gene44490	103.256241307492	3.21903936187771	0.625605959403898	5.14547426137842	2.66845788766634e-07	1.7899724512151898e-05	PGLYRP1
gene25647	72.58564267208959	5.1907084466945	1.00893583520972	5.1447359341890495	2.67897373549879e-07	1.7899724512151898e-05	OLAH
gene19089	2510.97546829592	1.97880138392755	0.385074350771011	5.13875146440035	2.76569905417596e-07	1.83490498516843e-05	CREB5
gene47956	489.1682052408741	2.2158318229366003	0.433385881671858	5.11283804259765	3.173543745012341e-07	2.0907661273958895e-05	NCF4
gene26343	4522.273264265061	1.94693380401122	0.38112286015269103	5.10841517937606	3.24872183764822e-07	2.11077299534372e-05	SRGN
gene3234	1341.70029208219	2.03292120288495	0.397868456499891	5.1095309760639696	3.22959540447429e-07	2.11077299534372e-05	FCGR2A
gene13130	435.47853264776603	2.22881121581502	0.437838937269514	5.09048196972729	3.5715453357403e-07	2.30462524712393e-05	KLHL2
gene15680	762.016139135455	2.0939102688607	0.41148605574563	5.0886542560147	3.6061338553997296e-07	2.3111147654231896e-05	DOK3
gene11708	1030.66452467529	2.03595783734783	0.400422802213135	5.08452022735743	3.68556491892609e-07	2.3303159128324e-05	TLR1
gene35155	475.06540085821297	2.17922824828136	0.428593311004412	5.084606297691219	3.68389408637036e-07	2.3303159128324e-05	JDP2
gene30497	382.241638421092	2.75814557097932	0.543100606195313	5.0785168337437305	3.8039273297976e-07	2.3891199582682106e-05	CLEC4E
gene20338	4563.26358273098	2.02898729455208	0.399633809697307	5.07711621318748	3.83206506018296e-07	2.3908533067538894e-05	NAMPT
gene47773	360.49302882132895	2.34626010330825	0.463242908964353	5.06485918705946	4.08702341283459e-07	2.53314786659965e-05	KREMEN1
gene13060	156.99038747836	2.701272054512049	0.5341160936924699	5.05746238769463	4.248721921471071e-07	2.61615746550189e-05	PDGFC
gene15656	99.42241149743843	3.3260861308318104	0.657976203458574	5.05502495887942	4.30334486780517e-07	2.63258519477873e-05	UNC5A
gene28281	3653.51865402011	2.13016233322588	0.423007112882311	5.035760081458791	4.75956398915596e-07	2.89289369947344e-05	CD82
gene5239	481.65856471415003	2.38403892118503	0.473621652692221	5.033635830696031	4.81263528847849e-07	2.90639981107409e-05	PLB1
gene3665	3930.7690839418897	1.92973746750364	0.38403405556607	5.02491234705525	5.036625209330922e-07	2.96562788106916e-05	FAM129A
gene45006	314.813174126292	2.26951556250932	0.45146253189361	5.027029713828268	4.981351926561279e-07	2.96562788106916e-05	LOC105372459
gene25	328.972119098894	2.35007971271734	0.4675081896241479	5.0268204169999295	4.98678940120204e-07	2.96562788106916e-05	LOC100134822
gene25391	159.782530030464	2.64263981257825	0.525887126562264	5.0251083913258	5.03148278330897e-07	2.96562788106916e-05	LOC105376332
gene929	1109.28146120057	2.09161734288494	0.4167055703333301	5.0194129663585185	5.182962099610091e-07	3.0328376360513397e-05	PHC2
gene46223	323.609792373098	2.7435292155486604	0.548547288630638	5.00144522160969	5.69021355873773e-07	3.30910505783137e-05	ATP9A
gene15885	260.536476912139	2.34813729368361	0.470880682417475	4.98669276817304	6.14216205391723e-07	3.5500189392609996e-05	NQO2
gene14227	2435.1132044617707	2.16815169811518	0.4355427247842379	4.97804595218359	6.422940933715429e-07	3.6710251442801095e-05	NAIP
gene26683	129.130721623325	2.7384886797109105	0.550134873161949	4.97784963889164	6.42945705133444e-07	3.6710251442801095e-05	LIPN
gene44425	635.906659231202	2.11322140572954	0.426751804489767	4.951874563849	7.350197913798571e-07	4.17145870758412e-05	BCL3
gene37543	2389.24473876826	2.02994297254451	0.410228617948148	4.94832121341932	7.485630371816491e-07	4.1729067297564e-05	MCTP2
gene6026	356.031485883439	2.25011468929942	0.454581139510588	4.9498637178875	7.426546624461821e-07	4.1729067297564e-05	CAPG
gene30633	123.821446766889	2.79186661056654	0.5640832767529239	4.94938730791237	7.444746807633621e-07	4.1729067297564e-05	MANSC1
gene2687	539.9867786830661	2.14419756554348	0.433833139643014	4.94244761317188	7.71478391993691e-07	4.27535172410151e-05	HIST2H2AA4
gene47008	782.170943185457	2.14762097402262	0.4346383346273421	4.94116786975079	7.76560105618182e-07	4.27834664036777e-05	ETS2
gene31309	689.666884285338	2.04890630946222	0.416254165287302	4.92224818470717	8.55556159238193e-07	4.6861596373157113e-05	NFE2
gene11505	419.2650254430809	2.18345878168866	0.44670627222206	4.88790714942828	1.0191357278414601e-06	5.5498714982626404e-05	BST1
gene29363	1812.6830097389402	2.0512546741457	0.4201633381407801	4.88204107293722	1.04993379589212e-06	5.6847277535055504e-05	GAB2
gene18285	228.923295671325	2.43841128409958	0.499931604291058	4.8774897669401	1.0744442038423001e-06	5.784193625370489e-05	RAB32
gene17616	49.6376300903679	3.99022478288526	0.82052740013068	4.86300004393487	1.15619821412949e-06	6.1889450996102e-05	LOC105377883
gene11174	489.1025098053	2.13072167406246	0.43836279441839693	4.86063530297871	1.1700963874886499e-06	6.22795370990428e-05	FAM157A
gene34308	168.51047459895202	2.50220911009804	0.51528043467639	4.85601420451662	1.19772113582478e-06	6.33917461831758e-05	HAUS4
gene22368	517.4458611375441	2.0400371113937803	0.42205205548585295	4.83361491758489	1.34075823023323e-06	7.05658284191466e-05	LY96
gene14394	70.64232783462991	5.29042961648306	1.09936435569596	4.812262275989389	1.49231331575243e-06	7.8106020820576e-05	ANKRD34B
gene16769	520.155635276257	2.50458253872179	0.5206355347160571	4.8106254216545805	1.50458754687834e-06	7.83133661830986e-05	DDAH2
gene4008	1011.96961189927	1.97852052941704	0.411552222230948	4.80745923006283	1.5286057949257298e-06	7.912634721975451e-05	CD55
gene16948	682.717819918309	2.16324434894214	0.450670918379219	4.80005312240243	1.58623549015591e-06	8.12169812649939e-05	FKBP5
gene33875	305.407255475653	2.2858713379673503	0.4761990072612261	4.80024381217032	1.58472580796153e-06	8.12169812649939e-05	RAB20
gene13831	170.228443754296	3.36844323703129	0.703086006380083	4.790940520028402	1.66001335578401e-06	8.45350585126549e-05	SLC1A3
gene41738	1305.36979721508	2.0416586801752	0.426371693093618	4.78844799794651	1.68076103550781e-06	8.5131450083436e-05	TIMP2
gene34709	330.788526374355	2.13853644384157	0.447933968373421	4.77422253018054	1.8040281835492802e-06	9.08863610546405e-05	ABHD12B
gene287	732.1518252442821	2.16225363521948	0.454273046731391	4.75981053856801	1.93774770724917e-06	9.71038359042257e-05	KIF1B
gene7934	418.860241976937	2.12225788479678	0.446606732214212	4.7519612484902	2.0145298792450297e-06	9.98888736440389e-05	CXCR1
gene21443	249.26249742402302	2.31105554231535	0.486311197213164	4.75221536242429	2.01199897897144e-06	9.98888736440389e-05	PPP1R3B
gene41853	321.14121499918303	2.14282593894516	0.4516005765801741	4.7449583770953	2.0854921403401003e-06	0.000102866080911749	SLC16A3
gene14957	996.602962069941	-2.27054574989319	0.479367578923245	-4.73654425064225	2.17393290981414e-06	0.000106669905954995	TCF7
gene37536	75.5625669989283	3.2903314666701604	0.6956761902264361	4.72968819818195	2.24864921611697e-06	0.000109764374430249	LINC01579
gene6394	549.36735460062	2.10469400986765	0.445241184917985	4.727087432972629	2.27763209494337e-06	0.00011060604106423501	TBC1D8
gene32038	237.940502354134	2.2730968511789302	0.481894365085568	4.71700234713329	2.39344930481836e-06	0.000115634286670225	DRAM1
gene14910	255.408354573733	2.2266423204026897	0.4725751795986529	4.71172083623547	2.4563371860281e-06	0.00011806710525291201	SLC22A4
gene25584	80.3679955848506	3.18477682018709	0.677781744113797	4.698823548797701	2.61664399337849e-06	0.000125134025693496	ECHDC3
gene11118	161.65785516238898	2.90286359988625	0.619059095113554	4.68915427105353	2.74336511957843e-06	0.000130531529250244	SLC51A
gene8985	98.8228418922032	2.9227886725265004	0.6271121033070021	4.66071162893128	3.15117965842969e-06	0.000149182228955106	LOC100506319
gene45306	533.691057279728	1.9816487892656696	0.425496880194176	4.65725809402254	3.20448613541847e-06	0.00015094731940888702	SIRPB1
gene2997	237.745782713377	2.25675283624534	0.485477479028327	4.648522194607652	3.34321652735963e-06	0.000156698720916692	SEMA4A
gene8984	79.0196808285305	3.07298903844931	0.6616648087802399	4.64432896788674	3.41183552888774e-06	0.000159123279790353	LOC102724231
gene44830	203.20857330473305	2.4693342589432903	0.533602277502821	4.62766813983517	3.69805967995934e-06	0.000171622759827078	FPR2
gene50041	120.37985510531799	2.60404825670344	0.56439629519407	4.6138649010940584	3.95249391676256e-06	0.000182531594067745	FGF13
gene992	5816.002119793299	1.95903113557776	0.425045822662968	4.60898809287003	4.04633503046252e-06	0.000184157112666606	CSF3R
gene28981	318.502053990219	2.0868251223769	0.452764687607435	4.609072172576889	4.04469920133032e-06	0.000184157112666606	AP5B1
gene33024	73.3836855917175	3.12994085416584	0.678799462088978	4.61099489462406	4.0074638114705805e-06	0.000184157112666606	LOC105377814
gene10416	490.409106759572	1.9990752346841	0.434212868204884	4.603906012616911	4.1463964723068e-06	0.000187803851757704	PLSCR1
gene18661	64.7995975528797	3.7438270316516298	0.813491757873342	4.6021695922757315	4.18112525984716e-06	0.000188470722837417	LOC105375112
gene12	299.755063137047	2.1582099187992703	0.469903595494285	4.59287807008388	4.37174515056823e-06	0.000194480065203119	LOC100996442
gene56354	312.495583105637	2.1880589336702	0.476275598395829	4.5941025344148	4.34615654007059e-06	0.000194480065203119	TRNL1
gene45013	375.97992391732805	2.22991913579287	0.48554004270052	4.5926575352885495	4.37636915646548e-06	0.000194480065203119	LILRB2
gene42420	1593.10839183288	2.22354828987538	0.484316780150009	4.59110313953333	4.40909370772e-06	0.00019501442169216	PSTPIP2
gene32557	1839.5010485299201	1.80136185734611	0.393304062439536	4.58007437343222	4.64810613360081e-06	0.000204625270489034	GLT1D1
gene28179	294.125722576853	2.18333484561087	0.477251779639119	4.574807132750402	4.766588836434729e-06	0.00020886527175838001	CD59
gene27538	4434.9333413345785	1.80405948168021	0.39457769679813	4.57212735620783	4.82797333015221e-06	0.000210575633071129	CTSD
gene13018	1078.54049938978	2.1422881896287502	0.469708125079996	4.56089233982038	5.09366935341363e-06	0.000221140363956267	TLR2
gene2132	322.924568359091	2.70614092974606	0.597723519930977	4.52741249007327	5.97103151511189e-06	0.000258041687632427	SORT1
gene41945	221.81731525978	2.1530544546577	0.476176581959399	4.52154628393985	6.13895331128387e-06	0.000264087119386326	EMILIN2
gene44818	300.03636127670103	2.11299478604791	0.46744788683977	4.5202788279417305	6.17582363815146e-06	0.00026446561134102205	SIGLEC5
gene322	239.514741794577	2.13615603965672	0.4731392698004699	4.51485677897242	6.33595705652208e-06	0.000270095255337079	AGTRAP
gene40951	2069.41106748999	1.86355476096322	0.4132607013638139	4.509392629914362	6.50134882542259e-06	0.00027589733010948797	GRN
gene16127	730.7385760121622	1.93805084611068	0.430677859276765	4.50000111304824	6.79531066819938e-06	0.000287079021547562	RNF144B
gene19862	775.833374648503	2.1785436305134898	0.4861941260315421	4.4808102646064505	7.436019525940041e-06	0.0003127443747941121	TMEM120A
gene44063	2263.08723547582	1.74024123423323	0.390757459833024	4.45350738787395	8.44787999021292e-06	0.000353722121723537	TYROBP
gene617	129.386843000363	2.74348308617572	0.616800241859937	4.44792803242563	8.67025669054259e-06	0.000361426939299123	C1QA
gene33848	478.56068148696	1.94890207850382	0.438264735301762	4.446860359782152	8.713443871298869e-06	0.000361627113266549	TNFSF13B
gene569	432.85867799199997	1.9145689249665	0.431477236466388	4.43724202149339	9.11188252118286e-06	0.000376504584351157	CDA
gene36742	857.201445297903	1.8103913960693705	0.408155234946853	4.43554618699207	9.183913772480459e-06	0.000377823806334229	RAB27A
gene15601	1028.33654694049	1.83676586350901	0.414277116408355	4.43366478803647	9.2644634953177e-06	0.000379480480823427	CPEB4
gene5386	1066.87544952395	1.76546384368525	0.39897891018726095	4.42495530116274	9.64622542467524e-06	0.000391711593645972	SLC8A1
gene7079	212.90327436836003	2.7861871791232904	0.629629030892182	4.425125021912152	9.63864455315819e-06	0.000391711593645972	TNFAIP6
gene46172	910.7535504278579	1.78417631462381	0.404031680957416	4.41593171702755	1.00575831883376e-05	0.000406663052434884	B4GALT5
gene23193	2622.39875736606	1.8112235982093	0.4107209374490071	4.409864297298388	1.03435416496005e-05	0.000416438059320025	GRINA
gene28354	760.3159333897771	1.8173761911461	0.412221537285146	4.408736630102281	1.03975374332796e-05	0.000416830638974157	SPI1
gene30142	351.406459921374	1.95130733268389	0.442825703606455	4.406490672948928	1.05058829995845e-05	0.000419389507369007	ST3GAL4
gene35466	2266.57787321222	-2.19166775912674	0.497871817103301	-4.40207234841735	1.07221787997892e-05	0.00042621791760681004	BCL11B
gene23	156.549949858388	2.32922910742063	0.530431172427129	4.3911995155990295	1.12727041536993e-05	0.00044621910013445593	CICP7
gene45773	2607.15172170462	1.73463675959201	0.395657380848779	4.384189057388	1.16418637530065e-05	0.00045890375906725706	HCK
gene48986	62.337347977503995	3.32518018039726	0.759195895373361	4.37987112504341	1.1874951772739e-05	0.00046614133604572596	SHROOM4
gene15335	318.134362825715	1.95895546686409	0.447389069858173	4.3786395306552715	1.19422471349046e-05	0.00046683780190015	SLC36A1
gene26054	1702.36476163512	1.91570212331559	0.437663421622057	4.3771127050455	1.20261795701977e-05	0.000468176188970383	ALOX5
gene48488	70.29730575893011	3.04216813187102	0.6960020654539829	4.37091825278808	1.23725111308425e-05	0.000479676655817562	TLR8-AS1
gene11746	124.92437016654699	2.6584808872238503	0.609386881097158	4.36255024466139	1.2855504922911099e-05	0.000494644969003145	NSUN7
gene2464	91.9683773234018	2.70319454273881	0.6196558780009229	4.362412491687491	1.2863604437508803e-05	0.000494644969003145	FCGR1C
gene34533	2771.80663834742	1.82376614104503	0.4182127142898939	4.36085771361998	1.2955359572260197e-05	0.000496148140366923	NFKBIA
gene14230	1705.9364741990805	1.86729079547981	0.42857797911569295	4.35694526193969	1.31890234823797e-05	0.0005030517822975692	LOC653406
gene11178	90.8331249579142	2.81759935359229	0.64696543293427	4.35510030391152	1.33006000477593e-05	0.0005052619074594362	LOC101927097
gene11	166.148931322626	2.40007505161002	0.551299453277289	4.353487088264609	1.33988990463858e-05	0.000506951919341369	LOC729737
gene15078	806.861857482677	2.15413218615961	0.4952267624811161	4.34978952948196	1.3626825783988197e-05	0.0005135133028438112	PFDN1
gene25232	597.678765821492	1.79567937002338	0.414457755532988	4.33259927230498	1.4735918172081799e-05	0.00055309595657045	FCN1
gene9301	6013.33445964278	1.66336624625165	0.383998215033061	4.33170306822505	1.4796039568677499e-05	0.000553148764986154	TKT
gene40305	2003.17615080982	1.7435310045106205	0.402711799218828	4.32947583828604	1.49464667319499e-05	0.0005565638856984192	WSB1
gene43933	262.638754286645	2.22805421780368	0.515594100141494	4.32133381121358	1.5508883888962196e-05	0.000575233051645325	DPY19L3
gene4203	181.54304383459598	2.17319279681116	0.504162802725329	4.31049808725205	1.6288723793572105e-05	0.000601788497487226	MARC1
gene9042	413.90413343635595	1.8635870291117096	0.433735300044625	4.29659985922284	1.73437856555651e-05	0.000638264861957338	CCR1
gene19502	109.502066355087	3.41486293815225	0.795950060811912	4.29029798008798	1.7843353845289104e-05	0.000654094305745013	LOC442309
gene6006	491.23214628115096	-1.99797635629934	0.4683282053260879	-4.26618839860004	1.98840885662988e-05	0.000726077513112796	TRABD2A
gene7580	690.145437490408	1.7563295510971102	0.4118191051025421	4.26480833292033	2.00073877152281e-05	0.000727759072066269	NABP1
gene12572	1017.23699637982	1.81135772141822	0.425340387525614	4.25860739901907	2.0570438396413197e-05	0.0007451731436319152	ALPK1
gene24756	454.407324403854	2.09203666785691	0.491341506890637	4.25780569831352	2.06443254949506e-05	0.0007451731436319152	UGCG
gene29334	570.408354398872	1.91955981859252	0.452759146301697	4.2396930780354	2.23825605597577e-05	0.000803151582535893	ACER3
gene15827	179.76931318933998	2.12299709933482	0.50078869022871	4.23930719834198	2.24210663631185e-05	0.000803151582535893	LOC100132062
gene31326	306.002643155278	-2.3021567392711	0.543517644758338	-4.23566145731055	2.2787989183465398e-05	0.000813203204914498	TESPA1
gene5236	679.643064199436	1.7677663897374498	0.4180950969775821	4.2281442727185	2.3562668970710894e-05	0.0008376751108417621	FOSL2
gene47853	3034.41875271364	1.62982727859481	0.38596718237347	4.22270947641802	2.4138287895216894e-05	0.000854912820529467	LIMK2
gene2254	423.998105935166	1.97114164105758	0.468419461152994	4.20806948585291	2.5756167334483803e-05	0.00090216740881095	PHTF1
gene12051	260.960668023366	2.0029433417132	0.475980375778589	4.20803764952887	2.57597954537889e-05	0.00090216740881095	SULT1B1
gene44821	150.745360560557	2.3579259892860898	0.560124036652162	4.20964971148053	2.55766917780332e-05	0.00090216740881095	SIGLEC14
gene42279	160.187969175423	2.14505753573535	0.5100947428578789	4.20521396420861	2.60835278689101e-05	0.000910121911307415	DSC2
gene1740	74.91029646875279	-3.3971737635140897	0.809011348509596	-4.19916700769716	2.67898682410195e-05	0.0009295372244063912	IFI44L
gene48389	925.524547916047	1.8586744631286296	0.44267155066454106	4.19876646768552	2.6837291692871104e-05	0.0009295372244063912	CSF2RA
gene10485	47.8032816229636	3.82918016240516	0.9124200103711858	4.1967297065826	2.70796793729714e-05	0.0009344969207793519	CLRN1
gene29270	372.225124377265	1.83714878158512	0.438152754157688	4.192941306775279	2.75360705935364e-05	0.000946778544020828	KCNE3
gene28697	59.4202537726712	3.84680731053678	0.9182257987753588	4.1893914499759	2.7970354013462105e-05	0.0009582134733120961	TCN1
gene45639	277.47963351580603	1.90689112982546	0.455590532994464	4.18553721319015	2.8449245333646696e-05	0.000971088189450308	CD93
gene28862	1345.4624019597	1.6380057386023998	0.392854756964579	4.1694944749010405	3.05276016133914e-05	0.0010382690786995	RTN3
gene13624	66.2389536985024	-2.88139880091411	0.692211720813414	-4.16259753233908	3.14647673781418e-05	0.00106629342974631	EEF1A1P13
gene893	341.217207286712	-1.9998323718949	0.481219424996576	-4.15575986341185	3.24208211031805e-05	0.0010839741302243304	LCK
gene31916	1272.28085254568	1.64749205787084	0.3963141142743	4.1570360442186205	3.22403139859709e-05	0.0010839741302243304	PLXNC1
gene43069	1010.88399448272	1.83660774018842	0.441904642124784	4.15611777997527	3.23700995889439e-05	0.0010839741302243304	PLIN3
gene28286	99.04135394085328	2.42716231723066	0.584073451765893	4.15557719648505	3.24467365166395e-05	0.0010839741302243304	TP53I11
gene5796	3224.4557256379303	1.59391560636844	0.384739934182496	4.14283900566556	3.4303275989480896e-05	0.0011419475727805599	MXD1
gene19218	131.12694369477302	2.42646595031788	0.586209125070963	4.13924970892281	3.4844352113600105e-05	0.00115587549740221	NME8
gene39353	438.07562180877	1.95851759030312	0.4733660379389509	4.1374273465637	3.51221606644831e-05	0.00116100307235121	CRISPLD2
gene11227	143.060859123422	-2.16226854063996	0.5232606591764529	-4.13229716914529	3.59155659380609e-05	0.00117895660871941	SPON2
gene1020	1445.9957400944104	1.62934686499647	0.394285059407873	4.132408332802109	3.58981950134952e-05	0.00117895660871941	MTF1
gene13200	89.04101887582779	2.5724915102106003	0.62374298862722	4.12428124582584	3.71894250515316e-05	0.0012165332410086099	LOC105377538
gene14848	2543.9760566372697	1.7185202298582605	0.4179208330831921	4.112071219757	3.9212528599194e-05	0.00127827415893774	LMNB1
gene3351	617.975898737334	-2.03730174350945	0.499718344455043	-4.07690005002956	4.56400995103779e-05	0.00148267371547335	CD247
gene14672	1126.28092861845	-1.8295496068226296	0.449265273907981	-4.0723147616286814	4.654821641729471e-05	0.00150697851157159	CAMK4
gene45003	1522.3202418107098	1.65376691774446	0.406247228589739	4.07083864543618	4.68441889447919e-05	0.00151136679468796	MBOAT7
gene413	770.715038443383	1.6544670381566495	0.407093525824467	4.06409567630911	4.82190451853771e-05	0.0015504151013359599	EFHD2
gene41524	160.055891387113	2.53666051912038	0.62499062771197	4.05871769374662	4.93429215891318e-05	0.0015811553207184	KCNJ2
gene16962	128.781224911329	2.28662576043833	0.563534771589499	4.05764803827224	4.95693961140549e-05	0.00158302807047631	SLC26A8
gene3631	667.327979909202	1.66578788928116	0.41099923300836494	4.05301945964278	5.05607949532995e-05	0.00160923395018593	NPL
gene18180	183.16957258071704	2.1276335776173703	0.5254503804567711	4.04916174152891	5.14014127392495e-05	0.00163048050308576	IFNGR1
gene9838	602.745137930884	-1.79250056362223	0.4430008403364771	-4.04626899186186	5.2040430479162e-05	0.0016452110588731099	CD96
gene27461	2054.12613465865	1.59005022176341	0.39377360703087705	4.03798069086619	5.39132896204196e-05	0.0016987194030567698	IFITM3
gene21946	125.24302715433001	2.32447904432782	0.578827177698347	4.01584295604587	5.92336912952665e-05	0.00186013535230902	ADAM9
gene38403	244.85325009991504	-2.2348273779352	0.55702277335814	-4.01209337360127	6.01826851561444e-05	0.0018836580626446398	LAT
gene45679	1203.1768613156098	1.6091842691080098	0.40180762605563	4.00486243853725	6.20535813239154e-05	0.00193578407169737	APMAP
gene24844	323.98088580145804	1.78981785739336	0.447373538220624	4.00072356651256	6.31490935399001e-05	0.00195058232865377	TLR4
gene28709	70.9949461233285	2.64111179207663	0.6601272988863629	4.00091284897957	6.30985956668876e-05	0.00195058232865377	MS4A4A
gene19938	68.05998320415	2.94602834912354	0.7362214241615699	4.00155205002159	6.29283482710111e-05	0.00195058232865377	HGF
gene16687	1709.49815000648	1.99172790016516	0.498093702049644	3.99870123225659	6.36910168725151e-05	0.0019608923854770107	IER3
gene43161	1972.58619928115	5.41453288446903	1.35500679368012	3.99594519357608	6.44366412065521e-05	0.00197738630881735	RETN
gene43418	1993.2792533632	1.54958503114452	0.388093760812228	3.99281098439061	6.5294615429975e-05	0.00199720964923959	JUNB
gene16770	2856.64035147469	1.53398620795476	0.38521172145161503	3.98218985178892	6.82831998193973e-05	0.0020751484693501397	CLIC1
gene9113	367.787776155542	1.77396767153901	0.445392529501465	3.98293090709141	6.8070550178459e-05	0.0020751484693501397	PFKFB4
gene40378	2528.60219405717	1.6510932587320102	0.4168622593383301	3.96076454930875	7.47101715144213e-05	0.00226316567793364	FLOT2
gene28738	329.19039843317995	-2.05260234430948	0.518504357314425	-3.9586983510434894	7.535934212839291e-05	0.0022751314076995	CD5
gene20834	3557.09050287283	-1.87426725048375	0.473814973899596	-3.9556944244673	7.63126552205756e-05	0.0022751314076995	TRB
gene20781	2997.51351370011	1.58655212471516	0.4010665022204529	3.95583304995908	7.62684118050393e-05	0.0022751314076995	TBXAS1
gene27611	698.7895313715021	1.64637859194999	0.4161460116574221	3.9562522427952898	7.613477063570991e-05	0.0022751314076995	RHOG
gene42079	278.868620053675	1.86109493776359	0.470282475669675	3.9573980193785	7.577061909787049e-05	0.0022751314076995	IMPA2
gene19858	311.134996621292	1.9076620684511496	0.4832790849995301	3.94733007833974	7.902756889085891e-05	0.00234863951583843	POR
gene8791	1804.81271804544	1.54045783865962	0.39037029016497904	3.94614517925682	7.941946967718059e-05	0.00235286422587647	CMTM6
gene18061	525.006119398508	-1.89996671975904	0.4826447955464529	-3.93657351594952	8.26533076199345e-05	0.00244099313820503	SAMD3
gene41231	939.8932586043139	1.57325010796875	0.4010094786868	3.92322424178284	8.7371758711533e-05	0.00257227918381673	TRIM25
gene20790	618.1061992229402	1.67686767955647	0.427957644617212	3.9183028990084905	8.917460440544721e-05	0.0026171774084228	SLC37A3
gene30453	184.859341158741	2.6782428461199905	0.6840819759396021	3.91509050131216	9.0370303673913e-05	0.00264403301525446	CD163
gene24394	235.028132648405	1.99635043633392	0.5100690367252511	3.91388281310096	9.08237265284998e-05	0.00264907222174922	NFIL3
gene25995	1239.89560403897	1.77375470465034	0.453799282952529	3.90867674604917	9.28030398994709e-05	0.00269844888547196	CSGALNACT2
gene26851	567.304909114139	1.65516495205076	0.423752035819557	3.90597522168736	9.38461286718364e-05	0.0027203827022073	FRAT2
gene11742	2239.4863922548802	1.51539511756971	0.38823660161311896	3.90327730892259	9.489886577252e-05	0.00274178801504723	RBM47
gene35396	51.3903005514435	2.8839262341580896	0.738976440280972	3.90259564034488	9.51666151067236e-05	0.00274178801504723	SERPINA1
gene43496	686.842579895253	1.60119056657224	0.4103751053790939	3.90177314750391	9.54906277650302e-05	0.00274273537858033	ADGRE2
gene48616	1607.46684170827	1.56175832024683	0.40050547353888505	3.8994681057590896	9.64042347666456e-05	0.00275659648813498	SAT1
gene35205	1693.1550019027698	1.6774631295344695	0.430225213135361	3.89903492012844	9.65768472672212e-05	0.00275659648813498	SPTLC2
gene15566	73.1431524404148	2.60679911685648	0.6686932186628399	3.89834836678799	9.68510176809978e-05	0.00275659648813498	SH3PXD2B
gene11610	1041.22101363323	1.59556985810137	0.409966255345692	3.89195412377528	9.944005085563559e-05	0.00282176120214139	RBPJ
gene47935	150.33900699402	-2.28416159293332	0.587642571483729	-3.88699135116449	0.000101494368847689	0.00286614244375515	APOL3
gene39706	643.354786561933	1.71638149593768	0.441602800716552	3.8867088097101097	0.000101612522684876	0.00286614244375515	P2RX1
gene33862	1776.4436668540802	1.51285945398114	0.3894142174345721	3.88496204362472	0.000102345876766535	0.0028782104627388693	IRS2
gene10	162.92777041726802	2.076781111983	0.535100601176129	3.88110405299175	0.000103983336857737	0.00291555659683553	CICP27
gene29901	199.15521774769297	-2.15272462099712	0.5561427195236589	-3.8708132740476096	0.00010847285899339	0.00303241188301698	CD3G
gene46047	183.890535940321	-2.1454061408328	0.5550949343181679	-3.8649355420042495	0.00011111854074876001	0.00309718275856232	LOC101929866
gene12290	1091.16091379303	1.6787109269435	0.43455921289549	3.86301999158679	0.00011199383861725501	0.00311237154458158	ARHGAP24
gene44247	224.511865693045	2.23510992327779	0.5793882176059799	3.85770689730836	0.00011445578366889	0.0031714351116017897	ITPKC
gene28185	93.12806962956509	2.3305750638935	0.6043692290003871	3.85621066073834	0.000115158257388173	0.00318154235441048	LMO2
gene33857	883.2619488375128	1.7680331733193002	0.459948811292707	3.843978133893121	0.00012105579679125601	0.00333469784084919	LOC105370359
gene22177	1971.2571758274694	1.50363815925364	0.3915199514553089	3.84051477750879	0.00012277658089938798	0.0033695143893742604	SDCBP
gene21072	166.662119867924	2.00272962947216	0.521544367422431	3.83999857839521	0.000123035022815492	0.0033695143893742604	ZNF467
gene28693	646.9191509864199	1.6096146329023102	0.4192661907551479	3.83912337411039	0.000123474377685839	0.0033717452526906802	STX3
gene19044	918.5870274463208	1.55217903899026	0.40445833542643705	3.83767350808516	0.000124205470388291	0.0033819067529713602	SKAP2
gene11508	508.86139886414804	-1.68267260065228	0.438715223741323	-3.83545523290165	0.000125331934479853	0.00340274396177145	CD38
gene27460	1880.60870878503	1.4958222814529698	0.390606975710003	3.82948174116458	0.00012841341004506698	0.0034754654154326107	IFITM1
gene18163	124.815569608815	2.0592579110367	0.537828035420075	3.82884077329346	0.000128748267698331	0.0034754654154326107	MAP7
gene4207	165.237486316316	1.9749014303740304	0.51592842316973	3.8278593341315696	0.00012926259119298302	0.00347937963322597	HLX
gene11552	137.053956674246	2.2021450709383	0.575983068009124	3.8232809144025297	0.00013168760289195502	0.003534555290157	KCNIP4
gene9300	727.0695287879671	1.58660090462789	0.41513464474303297	3.82189471468948	0.000132430232549739	0.0035443898319633296	PRKCD
gene28856	182.532502261425	-1.93521804022129	0.506813970689038	-3.81839916052486	0.000134320468111188	0.00358479640248017	RARRES3
gene8983	566.95132636003	1.65165447455905	0.432664255546861	3.81740449640672	0.000134862965032586	0.00358910732647455	TCAIM
gene50362	985.098942885047	1.6396431565208798	0.42967600965668895	3.81599884487606	0.000135633138228352	0.0035994360429557897	CSF2RA
gene12278	180.694590719586	1.90613287123744	0.499701035146488	3.8145465731898303	0.00013643320603718502	0.0036104978485289796	AGPAT9
gene42964	136.350904676329	2.08513200240629	0.546729883777427	3.81382482332929	0.000136832475516356	0.00361092087350026	C19orf35
gene46221	638.6572454512169	-1.69324382221513	0.44437372471729	-3.810404909274	0.000138739370134805	0.0036408456992757603	NFATC2
gene14526	1425.10902148323	1.5035191448024	0.394537626123043	3.81083842262868	0.000138496271347195	0.0036408456992757603	MCTP1
gene8593	1007.98383629302	1.51844893342983	0.398918983711959	3.8064093097315	0.00014099896197316498	0.003671062021744	SLC6A6
gene23382	278.699760394997	1.89434641232266	0.49761882679843	3.80682223080358	0.000140763850753612	0.003671062021744	PTPRD
gene47146	98.8129386312202	2.37455451554187	0.623848073749801	3.80630255258944	0.000141059808074655	0.003671062021744	TRPM2
gene47297	2938.3367666373997	1.48064355312563	0.390300225993397	3.79360157775229	0.000148477850203465	0.0038534705971538298	IL17RA
gene17854	1760.94032568808	-1.54359017842966	0.4081682667547721	-3.7817495972979502	0.000155729970222269	0.0040305825534725104	FYN
gene6043	159.393824371651	-2.44592127791713	0.6470536483465289	-3.78009038998141	0.00015677143422729398	0.004046421046179	GNLY
gene42902	402.72819436677696	1.65299339574567	0.43933786791454704	3.762465101385681	0.000168246791296502	0.00433074595848182	SBNO2
gene41051	136.318076216973	2.0571916246114297	0.546951068103079	3.76119866032281	0.00016910105607279396	0.00434087479362886	TBKBP1
gene29142	171.98307285442002	2.13896985566923	0.569136217498547	3.7582740122749	0.000171089463631331	0.00437998325236621	LOC105369370
gene43608	971.118699798584	1.50487145613121	0.400701738047496	3.75559003927464	0.000172933573857855	0.00441519566209986	COLGALT1
gene43953	223.746117609274	1.9460844322031496	0.51910514954439	3.74892145437431	0.00017759669149373602	0.004521995758277	CEBPA
gene2312	505.883661780054	1.60641345220885	0.429515881831885	3.740056002952661	0.000183979259394386	0.00467188302629249	CD58
gene20117	1341.71139898785	1.4713165350113502	0.393816579337565	3.73604518501033	0.000186937091775574	0.00470891535191895	BRI3
gene28706	521.905166271036	1.59624232328511	0.427186539515858	3.7366400287194703	0.000186495610867054	0.00470891535191895	MS4A6A
gene12090	52.088943054252795	2.8377209964816	0.759537188426217	3.73611857289232	0.000186882571707658	0.00470891535191895	ADAMTS3
gene48687	947.266376227411	1.5660014835336	0.419709554779799	3.73115518981978	0.000190603758349609	0.00478847468643112	GK
gene47803	133.25630026690598	2.0147076448078605	0.540077745638379	3.7304030041572	0.000191173732540597	0.00479002056985364	HORMAD2-AS1
gene33453	689.2094848756731	2.08815071199814	0.560839864586444	3.72325657260102	0.000196669478700282	0.0049146502886879394	DACH1
gene41730	187.762701224655	2.0511941119432	0.551454773679871	3.71960532367058	0.000199534329278721	0.00497305004268474	DNAH17
gene46999	1089.16311943051	1.48073614527942	0.398478528059526	3.71597474145013	0.000202421804897043	0.00502321475328089	KCNJ15
gene20572	226.100017876585	1.77464643112651	0.4776030073832171	3.7157354616542	0.000202613481185303	0.00502321475328089	IMPDH1
gene27877	196.580662403374	1.9445280742401	0.523858279266869	3.7119353672551103	0.00020568051462773	0.00508586910317019	RNF141
gene8099	1286.6280660237198	1.7201944843268702	0.4639072579187311	3.708056847492181	0.00020885577598043202	0.00515086456940221	AGFG1
gene38356	223.48566181450298	-1.8589094505537	0.5020626992185729	-3.702544430102	0.00021344796529757	0.00525037410200629	IL21R
gene45305	287.590949353526	1.7040826603279702	0.4609813479165871	3.69664123728564	0.000218470738138052	0.00535992922916298	SIRPD
gene42302	376.28297087411005	-1.61715568131764	0.437757763220158	-3.6941793320164	0.00022059808178308507	0.00538407908932239	RNF125
gene46712	80.7119695167341	2.4922050937100497	0.674526176697063	3.69474926223557	0.000220103879552539	0.00538407908932239	NCAM2
gene49770	1264.49791754676	-1.56996100064944	0.4252433003769551	-3.6919123693606894	0.00022257415905420897	0.00541827171175634	SEPT6
gene35478	1100.06880700944	-1.65149303830683	0.4477292878896789	-3.68859729076682	0.00022549380010434	0.0054751986875850285	EVL
gene48067	816.664748320254	-1.57621400317131	0.4274426360495189	-3.68754511187487	0.00022642796067706293	0.00548374760292703	GRAP2
gene2204	180.649699922943	1.9037940659310504	0.5163692856012779	3.68688479159679	0.000227016069551967	0.00548389331089507	C1orf162
gene44214	62.803820353751796	-2.48706595786291	0.6763145965340319	-3.67738027629242	0.00023564161478529502	0.0056725506135520895	CLC
gene22977	399.496950667484	-2.26828382174077	0.6168910960401099	-3.67695989827237	0.000236030128490863	0.0056725506135520895	LINC00861
gene4295	8926.02014526722	1.3882623613906802	0.37765781432543705	3.67597944152264	0.000236938604377083	0.0056798946357162795	H3F3A
gene6684	80.5693159629035	2.60983399443756	0.7103234791589821	3.6741485689415496	0.000238643852497413	0.00570625313293941	INSIG2
gene48227	775.818294173119	1.55669366008243	0.42403406822799	3.67115233591429	0.000241459363481354	0.00575895864141225	KIAA0930
gene30514	655.98211578848	-1.6598328655901202	0.4523537110059939	-3.66932518780227	0.000243191569443846	0.0057856256962890715	A2M
gene1093	1627.6748896317301	1.48006314545575	0.403496902846942	3.66809047358953	0.000244368718758829	0.00579898664843054	SMAP2
gene30474	192.754173022043	1.836396684926	0.501093593731195	3.66477781376528	0.000247553397410504	0.00585980039448331	C3AR1
gene29900	261.88752702766897	-2.06777177300411	0.5644761526162261	-3.66316940657356	0.0002491136665395121	0.00588195451746552	CD3D
gene13330	87.5092632547784	2.85268810794066	0.779356823198274	3.660310685719	0.000251909617653292	0.00593310126977917	LOC105377587
gene9071	316.658285866393	1.64763468867511	0.4509858488884871	3.6534066262520497	0.000258783921992721	0.00607980880073173	NBEAL2
gene41070	1251.66615721457	-1.5967794328864398	0.43766532450469	-3.64840288568333	0.000263875611825741	0.0061801307448964395	SKAP1
gene15731	88.43353418493722	2.46522827926062	0.675789060718526	3.6479256953930097	0.00026436606413260497	0.0061801307448964395	ADAMTS2
gene32400	557.392414373109	1.51841741469299	0.41714607564511	3.64001366270743	0.000272623574775471	0.00635739281673196	CAMKK2
gene35455	308.237563873523	-1.70019576119313	0.467539810120488	-3.6364727118210096	0.000276396908460959	0.00642946981385356	LINC01550
gene1825	704.407075916113	1.65992189345124	0.456941732309473	3.63267737674488	0.0002804956339929	0.00650630720588554	SH3GLB1
gene13650	144.535144704202	2.10923017664484	0.580712908295053	3.63213930070444	0.0002810813111979	0.00650630720588554	MYO10
gene5812	204.58332286546798	1.76182960457151	0.4855584899372079	3.62846009509452	0.000285116809178316	0.00658354279232578	TGFA
gene27491	2198.24616485437	1.40214574650375	0.387225685368141	3.6210039764555	0.00029346200370784504	0.00675967123944159	TALDO1
gene42847	148.997208351179	1.97391946771868	0.545898056889956	3.6159122436968	0.00029929176257857996	0.00687714072012878	LOC105369157
gene19984	446.244715830626	1.58852034909893	0.439627379474698	3.6133335257622496	0.00030228546329775	0.00692903004800024	STEAP4
gene33111	362.482089817916	-1.6035866228841498	0.444478516065261	-3.60779332391558	0.000308812324351837	0.00706145851388023	EPSTI1
gene8238	1994.0557414359696	-1.96796601902623	0.5456458134179679	-3.60667299305156	0.000310148114623765	0.0070748314476283	ARL4C
gene2301	413.026939145421	1.5992371344819098	0.443507455842244	3.60588556836069	0.00031109021030961004	0.007079180848615541	SLC22A15
gene40181	384.440984089217	-1.5856726564808898	0.440316422082241	-3.60121171266406	0.000316737511667942	0.0071903231263221205	GRAPL
gene44984	1441.7774547895099	1.51113388798423	0.420256744897942	3.59573976225224	0.000323471045789789	0.0073255305826576906	NLRP12
gene31395	2192.63262395164	1.4759498083038798	0.41057020380565	3.59487803699108	0.00032454357807253	0.0073321943621614	MYL6
gene37487	107.021196250513	2.1342803213004897	0.593831418971454	3.5940845383310496	0.000325534135880325	0.007336978694087409	FES
gene39073	316.16407814914	-1.66934183997736	0.465477705961	-3.5862981590728	0.000335405449718042	0.0075414194314884905	SLC7A6
gene12512	828.0703810103819	-1.76229477451821	0.491561705159165	-3.58509370445687	0.000336957200529312	0.00755827091949203	LEF1
gene30140	223.215153941339	1.71776220782471	0.479261979523822	3.58418209917552	0.000338136123995116	0.00756669934479332	DCPS
gene28353	94.1570296817207	2.1659441107471498	0.6045139847406821	3.5829512061268	0.00033973408694011	0.007584442732376241	MYBPC3
gene2310	223.301103497934	1.71739540602548	0.479761994827004	3.57968206015307	0.000344012505986673	0.007661800990308379	LOC105378923
gene7792	1353.8997121218401	1.59830420517066	0.446763912688788	3.57751411825426	0.00034687748888262003	0.007707388732931991	KLF7
gene45028	420.24739166308296	1.6125298537256598	0.4511265358691121	3.5744513468246	0.000350963063909853	0.0077798188825758206	LILRA2
gene28733	236.13933301057997	-1.9599716910958704	0.550204996178448	-3.56225716725442	0.000367679949504146	0.00811220797254932	CD6
gene3610	137.246960763742	1.98604312266076	0.557513327140909	3.56232403061244	0.000367586290752297	0.00811220797254932	CACNA1E
gene30392	1474.2208699103	1.41362639829721	0.3971782132293	3.5591740715171003	0.000372022904071884	0.008188849951544909	GAPDH
gene26764	1110.4256889668	1.4298493316989398	0.4022213571518871	3.55488167466702	0.000378149225705614	0.00830429803117155	EXOC6
gene25031	102.429216883486	-2.08158968435522	0.586669890421798	-3.54814473750923	0.000387954968911765	0.0084998227025994	FAM102A
gene46918	226.36653926677602	-1.95243261473481	0.5506566450890159	-3.54564433598943	0.000391654432535321	0.00856096614597507	LINC00649
gene35347	520.2218632271511	-1.64398003049356	0.464496803923981	-3.539270919854629	0.00040123384308704703	0.008750055638247841	TC2N
gene24865	1524.73583812582	1.38603529175659	0.392226735733876	3.53376036226406	0.000409692351605114	0.00891388370547756	MEGF9
gene43134	194.70628001611303	1.78809941265294	0.5064669640508471	3.5305351376747	0.000414719925920898	0.00900248023525524	ADGRE1
gene33662	134.957631508647	1.96957514710073	0.5580774410627299	3.52921476874273	0.000416794731303201	0.00902671991633897	GPC6
gene2323	207.55660437504105	-1.91463984997628	0.543032413689008	-3.52582976947816	0.000422158229437885	0.00912190981544567	CD2
gene15448	404.297031353618	1.7442843703772102	0.495362354211629	3.52122916799612	0.000429551210809036	0.00926041637764743	CCNJL
gene43561	526.980118621746	-1.59411543277222	0.453322940864046	-3.51651171620344	0.000437257360460078	0.00939561221124703	HSH2D
gene3842	1640.3509224067402	1.38571551708167	0.39409774370785294	3.51617216593076	0.000437816979167546	0.00939561221124703	ARL8A
gene17885	570.6607079355962	1.53914732575317	0.438032270363288	3.51377610712712	0.00044178501125022697	0.009416417626670559	MARCKS
gene33238	267.676800126293	1.63298230637128	0.4646496729961471	3.5144376533002	0.000440686105344996	0.009416417626670559	ARL11
gene16946	91.19597583996142	2.14241112350185	0.609623858235771	3.51431640110331	0.00044088732832310194	0.009416417626670559	LOC101929309
gene39730	1425.77977639509	1.38433090050668	0.394137815940444	3.51230164810132	0.00044424347100088	0.009447444109027741	ARRB2
gene47810	46.1361023272647	3.07000416393431	0.874899666927673	3.5089785491804304	0.00044983118323769404	0.009544728777662879	OSM
gene15032	196.60484159719	1.74080030220841	0.496278877152285	3.50770581290373	0.0004519885780563609	0.009568953694087593	FAM53C
gene30265	555.627792183302	1.60133216806031	0.4568462228036629	3.5051885911039	0.000456283943987796	0.00963823102311442	NINJ2
gene36352	101.877845660544	2.10144443250575	0.599789741823124	3.5036351674141497	0.000458953667938975	0.00967293625425745	RYR3
gene31559	533.493371342967	1.47242963186844	0.420444595651118	3.50207767467713	0.000461645012271517	0.009707941206718671	GNS
gene37329	70.70909071195159	2.27798398149628	0.6513292959689381	3.49743823223471	0.00046974947888711203	0.00985636935544652	ADAMTSL3
gene42850	147.724498262942	1.8622834072709296	0.532790520108418	3.49533885642706	0.00047346024972215597	0.0099121533614054	LOC101928344
gene21700	2086.1304819243105	1.39579575200756	0.3996709267020169	3.4923624881232	0.00047876804034577996	0.010001050350549	TNFRSF10C
gene34148	604.032768280961	-1.4349117394827602	0.411285054927656	-3.48884969752951	0.000485103833397554	0.0101109805629167	TRA
gene10439	126.367630504908	1.88574932986966	0.541521744860189	3.48231506447914	0.00049709844708925	0.010338111412865	HLTF
gene25933	244.597805111832	1.7852170714376798	0.5128072847746961	3.48126308740334	0.000499055046902425	0.010355941843321	NAMPTP1
gene39801	143.271665145951	-1.9415018733099896	0.557921773923129	-3.47988188318582	0.000501634888851887	0.0103865984348871	XAF1
gene35628	694.60175256387	1.48503163122621	0.4275508579118879	3.47334499216993	0.000514014177934427	0.0106097759077632	TECPR2
gene31193	470.6761389923629	1.7754040795046395	0.5112011411028701	3.4730049226305897	0.00051466591549175	0.0106097759077632	ACVR1B
gene9814	380.289824825834	-1.88841258989757	0.544558350683674	-3.46778740520044	0.000524762259573201	0.0106196981175051	TRAT1
gene40173	482.168901994316	-1.6332247801737	0.470420845407864	-3.47183760268461	0.00051690892909054	0.0106196981175051	GRAP
gene17263	309.80971430022703	-1.58707135954337	0.457487454250058	-3.46910356732076	0.000522198107895595	0.0106196981175051	PAQR8
gene5343	1187.58684865128	1.38364422506822	0.39893677808984496	3.46832957265376	0.000523704589072088	0.0106196981175051	CDC42EP3
gene4913	490.876398720051	1.4674171027945302	0.423152000370661	3.46782504043261	0.000524688775803239	0.0106196981175051	MBOAT2
gene56362	398.01262251259004	1.51446946461555	0.436759178663986	3.4675160559835296	0.000525292359914805	0.0106196981175051	TRNN
gene8975	363.659701322666	1.54080505147376	0.444129856078777	3.4692669956429603	0.0005218805325249969	0.0106196981175051	ANO10
gene44243	192.419484434594	1.70056905900631	0.490287250630573	3.46851576666363	0.000523341816821509	0.0106196981175051	SHKBP1
gene41196	55.9532082248581	2.50891999379887	0.722964123549573	3.4703243384757503	0.000519830240048513	0.0106196981175051	CA10
gene3591	182.482605344512	1.71491196169953	0.495347573877727	3.4620376724058395	0.0005361021089834281	0.0108150277703059	QSOX1
gene8551	90.9723372859108	2.12721647979466	0.615628310264605	3.45535844327944	0.0005495616840936862	0.0110628645851424	PPARG
gene49360	904.1443659266099	1.4407917336208502	0.418098616043825	3.4460571700859903	0.000568830005199347	0.0114263272472986	PGK1
gene9040	236.96043962922198	1.7857165130148998	0.519209571480303	3.4392981391381	0.000583224551350794	0.0116905499963316	LOC105377067
gene13019	72.3568816651057	2.31054991007105	0.6727797994622651	3.4343330639799303	0.000594013827882402	0.0118815377335034	RNF175
gene32903	96.9058700694838	2.05781405868368	0.599458926661738	3.4327857458779003	0.000597413989906475	0.0119242313536205	MTUS2
gene30186	919.0420197035808	1.3985402911463702	0.407729056674192	3.4300726628465803	0.0006034196338050888	0.0120186392602066	APLP2
gene45307	133.337223632309	-1.912810018672	0.5579806359249471	-3.42809390777728	0.000607835162103654	0.0120810444349758	SIRPG
gene11709	282.853216669407	1.6164534711587302	0.471807644267931	3.4260858016975497	0.000612346913094486	0.0121450953016066	TLR6
gene26706	46.949713990595704	-2.70325750063621	0.7892135650692901	-3.42525473494474	0.0006142232298500442	0.0121567164882716	IFIT1
gene5350	54.0432365135048	2.50962115011103	0.7329171820005842	3.4241537949222702	0.000616717083582577	0.0121804856277389	CYP1B1
gene29428	182.729817883376	-1.7174800230603502	0.502185162171362	-3.4200134779654903	0.0006261803320471669	0.0123415165443857	SYTL2
gene11502	578.57619434128	1.42198414099392	0.415865418974642	3.4193373050829	0.000627738588824787	0.0123463992595372	CC2D2A
gene8656	353.90094629026703	-1.6452290097183897	0.482412075704241	-3.41042252583879	0.000648623089725857	0.0127305794339735	SATB1-AS1
gene33318	1409.4929203497302	-1.36119615104715	0.3993540846225949	-3.4084943749443104	0.000653224319304832	0.0127942334972366	RPL13AP25
gene13331	148.61947630545	2.15242990791454	0.631731625608437	3.4071903648032302	0.000656353321323213	0.0128288478012157	LOC731424
gene9050	422.5106814600009	4.76887727286576	1.4016325236525198	3.40237344124873	0.000668032874496631	0.013030098779778	LTF
gene27402	1439.0597457161402	1.33485246998337	0.392414807253851	3.40163634324804	0.000669837063344609	0.0130382954003503	ADAM8
gene15398	439.696981920372	-1.64194072414668	0.483127535544031	-3.39856580995277	0.0006774016345766308	0.0131565922383799	ITK
gene13685	113.79795303228	1.92430734765196	0.566299378273054	3.39803895515511	0.0006787075499259769	0.0131565922383799	CDH18
gene33176	2476.75578778714	1.3231578928225	0.3898634268073379	3.3939010480107896	0.0006890458500146099	0.0133022560512042	LCP1
gene46655	50.253673175314	2.81418568225749	0.82906784546708	3.39439733146572	0.000687798237621297	0.0133022560512042	SAMSN1
gene37453	189.02550914548698	1.78754103360827	0.527554761240884	3.3883516270495098	0.0007031405955616888	0.0135466003083572	ANPEP
gene48152	1121.68158366731	1.3409168902923	0.396130916890221	3.3850346769674395	0.000711692629854926	0.0136277566379335	NFAM1
gene10746	1713.7916862656698	1.3683970008762	0.404233805861891	3.38516220324167	0.0007113620525203481	0.0136277566379335	FNDC3B
gene23819	731.10068259647	1.4188362652141595	0.41909593838628906	3.38546889926284	0.000710567610208016	0.0136277566379335	CNTNAP3
gene23042	205.96833557741002	1.69248994907337	0.5005593270865161	3.3811975074451803	0.0007217064692838389	0.0137914739292557	TG
gene18772	5798.3400511361915	1.2808735879126998	0.379099157676659	3.3787297122015296	0.0007282156572217588	0.0138596357710832	ACTB
gene30441	396.24331762776495	1.46937545114393	0.434888885552139	3.3787376499134902	0.0007281946331438259	0.0138596357710832	C1RL
gene41236	218.757251199071	1.7405848310437098	0.5158076387223729	3.3744844015009905	0.000739541070216833	0.0140468073034532	SCPEP1
gene27391	50.6586668811804	3.02740739484506	0.897692728206505	3.3724316792601097	0.000745075690762098	0.0141234569067801	LOC102723337
gene8079	1254.30755858945	-1.48349758890875	0.440021006714035	-3.37142446899782	0.0007478054114415679	0.0141467365084157	DOCK10
gene34121	297.993561938911	1.61809227768975	0.480027266023787	3.370834100931189	0.0007494097292969759	0.0141486754703543	ARHGEF40
gene28586	86.0021791069742	-2.12275972099688	0.6305272392649829	-3.3666423729312904	0.000760892938594684	0.0143179920511203	SMTNL1
gene642	81.00624500893159	-2.04187178141118	0.606590916931486	-3.36614302063776	0.0007622717484535178	0.0143179920511203	ID3
gene38890	127.61279748725201	-1.9130592659528405	0.568364467688206	-3.36590229458593	0.000762937268831587	0.0143179920511203	CETP
gene23720	338.79342503488203	-2.0727511761446697	0.617780508342918	-3.35515793741121	0.000793196848230526	0.014856277350258	SIT1
gene12980	216.53882138391103	1.71034451974876	0.5100206765788611	3.35348074752868	0.000798019653216928	0.0149169507003109	FAM160A1
gene47968	56.07618317697129	-2.53767147721548	0.757184394778384	-3.3514577092654103	0.000803873161458088	0.0149966119883102	IL2RB
gene24286	2615.99639395531	1.32742055713816	0.396562968514174	3.3473134471221204	0.000815988885597026	0.0151925519589122	AGTPBP1
gene29827	457.207570353359	1.7191940752503798	0.514008596502651	3.34467961615408	0.0008237766972786348	0.0152771658761063	ZBTB16
gene34393	49.158082990568296	2.44183137722461	0.730062698855293	3.34468721803387	0.000823754120860786	0.0152771658761063	ADCY4
gene10017	407.123980639613	1.4651427069770802	0.438266188043079	3.34304298837003	0.000828650618314226	0.0153373624265979	DIRC2
gene3096	266.601920470073	-1.7418158804310802	0.521450249684414	-3.34032993844617	0.000836789121422796	0.0154273783031784	PYHIN1
gene48872	595.287888540654	1.43192165868384	0.428661138414481	3.34045130375053	0.0008364234759451848	0.0154273783031784	CFP
gene7751	172.42325935815103	-1.8148153045793405	0.543516727227234	-3.33902383066971	0.0008407335155120308	0.0154698250969509	CD28
gene38355	1945.8057528264	1.40863858764162	0.422052948462253	3.33758736379875	0.0008450914979430442	0.0154895077862284	IL4R
gene29674	79.30819833957051	2.246717372509	0.673087069854981	3.3379297762963502	0.0008440507821858308	0.0154895077862284	CASP5
gene17229	45.8394478035321	3.5554827724601696	1.06549036617855	3.3369450211099703	0.0008470470214701902	0.0154952038626615	CRISP3
gene49830	85.78579761597571	2.73901006941632	0.8210612748999621	3.33593868466156	0.000850119113254524	0.0155212638875404	LOC101928996
gene40379	265.455365728797	1.8826204423542905	0.564462184233795	3.3352463547399	0.000852238618588134	0.0155298646532279	DHRS13
gene35159	125.69901071454399	1.82982629661365	0.548928132025448	3.33345330628604	0.000857750676850554	0.0156001334490523	FLVCR2
gene37485	133.088031560736	1.8027591004744896	0.5415207424007941	3.3290674933006	0.0008713728535385919	0.0158173480793585	LOC105370969
gene43629	1112.66743287031	1.33208476766003	0.4002088137045861	3.32847434150541	0.000873230483070096	0.0158205853480834	IFI30
gene45381	1648.82054468267	1.30125563442925	0.39120186846277	3.32630219672145	0.000880064581924893	0.0159137973633674	RNF24
gene6401	3538.0231275341907	1.27501225905547	0.38376466621353095	3.32238054022941	0.0008925287969317199	0.0160774642368905	RNF149
gene36629	597.780418577417	1.39079480055296	0.41856757436638703	3.3227485494027995	0.0008913522321481289	0.0160774642368905	SQRDL
gene7933	1089.2408144386	1.39062533807219	0.4186898743741721	3.3213732243962206	0.000895756660686697	0.0161048158403232	CXCR2
gene3647	1994.4687240524304	1.27780858876919	0.38679032458292895	3.3036208704212897	0.000954448145481041	0.0171273447210988	NCF2
gene37486	746.3855189201172	1.3569738630430002	0.411329608508786	3.29899388464279	0.000970320250897124	0.0173790628967715	FURIN
gene38926	225.057004146052	1.58516296290889	0.480639660351157	3.2980278026802003	0.000973664930204361	0.0174058772437482	USB1
gene47800	808.600799064592	1.33154001064785	0.40501981790602	3.28759224062666	0.00101048080266071	0.017995727111279	MTMR3
gene33942	172.03202099333697	1.6492609625228998	0.501629767104672	3.2878052114853	0.00100971674914712	0.017995727111279	TMCO3
gene36671	262.665611774275	1.5914664560219898	0.4842408265122701	3.28651854385033	0.00101434095035896	0.0180303888553429	ATP8B4
gene14521	625.832490612848	1.38698714684753	0.4223475211086389	3.2839949982582097	0.0010234673875970301	0.01809021812111	KIAA0825
gene44541	326.920151092719	1.47198138176678	0.448209304352706	3.28413838684716	0.00102294679109984	0.01809021812111	C5AR1
gene10230	233.73721840712798	1.56348751693842	0.4759428880728789	3.285031788728	0.00101970866147249	0.01809021812111	ACPP
gene24189	66.389700288221	2.2798879715437	0.695310818350164	3.27894793432587	0.0010419485779363802	0.0183823924208589	PRUNE2
gene18043	636.255464840523	-1.58874395396248	0.4853691589391621	-3.2732692728868105	0.00106311145902908	0.018718600731094	THEMIS
gene23198	175.425315910043	1.9452911660337904	0.594386198478277	3.27277310781112	0.001064979300697	0.018718600731094	EXOSC4
gene47053	342.171549007266	-1.44786345670034	0.442861158427576	-3.2693394513105	0.0010779889303770302	0.0189119808437281	MX1
gene6067	150.644022646321	-1.85612992948927	0.568066571692973	-3.26745142555663	0.00108520487206578	0.0190031879177169	CD8B
gene38475	283.100066778304	-1.62890211336051	0.498896157862937	-3.26501234312577	0.0010945930654552099	0.0190965949438029	SEPT1
gene10736	766.528709956669	-1.38835182074239	0.425169279325526	-3.26540953980688	0.0010930591262952	0.0190965949438029	TNIK
gene44992	150.308815773052	1.73920233333436	0.5328308676754699	3.26407953976429	0.00109820330207125	0.0191241650809858	VSTM1
gene48481	200.227223121055	1.7074934304892502	0.523280046871611	3.26305854904533	0.00110216747143378	0.0191577855136119	MSL3
gene45995	146.027268145582	1.9248537084665096	0.590368083476034	3.26042982732595	0.00111243490212815	0.0193006431177704	PTPRT
gene807	321.369555070631	1.99073451501878	0.610714848413902	3.2596792434127795	0.00111538277114184	0.0193162152333223	SESN2
gene30769	303.392786652986	-1.88829754911536	0.580698553968661	-3.25176898790292	0.00114689196207907	0.0198000210919536	LDHB
gene45374	257.406190940327	-1.6264503420336005	0.500278086010117	-3.25109251737384	0.00114962440688872	0.0198000210919536	CDC25B
gene24666	103.773901398757	1.9522451846569	0.6004169430039711	3.25148250295793	0.00114804841751998	0.0198000210919536	FSD1L
gene15666	212.651835753256	1.61557950542774	0.49717793652026	3.2494995991478395	0.00115608241159205	0.0198749131379721	RAB24
gene676	240.360726159518	-1.758220516548	0.541382213851656	-3.24765105236681	0.00116361880899342	0.0199680378862059	RCAN3
gene14000	117.878309777956	-2.24807312122026	0.6925513792535829	-3.24607413769529	0.00117008363926149	0.02004246902815	GZMA
gene2998	359.807257980079	1.42399363545174	0.438956155431229	3.24404526017595	0.00117845019274991	0.020149145673134	SLC25A44
gene24062	246.660009839142	1.49828235130261	0.462080427708109	3.24247092380432	0.00118498039043281	0.0202240946707745	CNTNAP3P2
gene11821	1308.1115509259696	-1.46007720566991	0.450514783492567	-3.24090853212591	0.00119149408307583	0.0202716623770372	TXK
gene24148	219.284182676188	1.54685381649355	0.477310504409312	3.2407705303025605	0.00119207100699274	0.0202716623770372	ANXA1
gene38919	126.46952821796499	1.75447190655881	0.542235322606378	3.2356282105074503	0.00121375362869348	0.0205331950497112	KIFC3
gene11574	126.050832421091	1.97722080301692	0.611012120913696	3.2359763993883104	0.0012122740675628199	0.0205331950497112	PPARGC1A
gene24845	45.823153393362	2.52790078897173	0.7812838366533779	3.2355728742578	0.00121398892290512	0.0205331950497112	LOC105376244
gene36424	395.075231976698	-1.6985897144738895	0.525344178159208	-3.23328930840293	0.00122373565376643	0.0206609562618881	RASGRP1
gene33962	489.895536489842	-1.7434873360170702	0.539331681507086	-3.23268110477979	0.00122634375341568	0.020667950806671	RASA3
gene17634	111.391271191681	1.8047252883171	0.558416945633113	3.2318598180629503	0.00122987374335985	0.0206904295289163	RRAGD
gene16961	534.543159951849	1.3560302379602098	0.4198244527615979	3.22999346283969	0.00123793048545905	0.0207888468868266	SRPK1
gene38842	435.46128684732804	1.39660302810624	0.432532147113743	3.22889994980875	0.00124267361358124	0.0207943660986658	LPCAT2
gene16686	387.686500953828	1.55098997082369	0.480311454564739	3.22913383822837	0.00124165771067456	0.0207943660986658	FLOT1
gene29588	1928.0781765034806	-1.37126224720231	0.425367777996594	-3.22370973575082	0.00126541594387592	0.0211373822823671	MAML2
gene28	1082.33742949405	1.28249199478777	0.3980215635369601	3.22216711926634	0.00127224904622265	0.0212139084326788	MTND1P23
gene6259	380.6610964362649	-1.77012681071962	0.5503913575800129	-3.21612392044563	0.00129934712177146	0.0216274721452454	MAL
gene10856	970.245222463865	1.42016842494432	0.442065011022478	3.21257821708062	0.00131549322878613	0.0218576044239756	ATP11B
gene32751	561.870675284949	1.44608418315651	0.450333331180428	3.21114179882264	0.00132208679967231	0.0219284854572409	ZDHHC20
gene26224	231.98297112569801	1.58332016243018	0.493327387008072	3.20947144660402	0.00132979253743864	0.021991630153346	UBE2D1
gene48672	243.74588871587397	1.64744309915626	0.513333285470913	3.20930503784682	0.00133056248672192	0.021991630153346	IL1RAPL1
gene17788	686.966951772388	1.37071865539642	0.42760071781630704	3.20560419635512	0.00134779239781011	0.0222373943603661	SNX3
gene45593	1733.55946870492	1.48619660926383	0.463944965084378	3.20338988697406	0.00135819967964897	0.0223699286398128	RALGAPA2
gene11119	503.48588131138	1.50625770195745	0.470858725321687	3.19895888289716	0.00137924838347767	0.0226769616417856	PCYT1A
gene34887	935.437839532847	-1.3486752957631898	0.421780778855099	-3.19757410336264	0.00138588798087896	0.0227313246311038	PRKCH
gene45395	1198.30700612266	1.28737919351429	0.4026503066500221	3.19726366092964	0.00138738049706875	0.0227313246311038	RASSF2
gene19767	177.808835518833	1.72984076438714	0.542593815484278	3.18809524735039	0.00143213353578951	0.0234238368761684	WBSCR17
gene48311	2835.9062198805	1.28036424512409	0.40176784884219297	3.18682604597114	0.00143843259141581	0.0234454557849972	PIM3
gene40420	529.093795057432	1.4521176653782202	0.455648077247778	3.18692810940705	0.00143792510714506	0.0234454557849972	CPD
gene10273	104.04021666080799	-1.93259337450544	0.606745203320903	-3.18518113357594	0.00144663430124708	0.0235384140795315	LOC101927568
gene46577	503.165686992738	1.95731305141356	0.614632143744813	3.18452764199428	0.00144990462741477	0.0235509508532319	LOC102723603
gene25522	119.863492990704	-1.81824816215783	0.571976305341974	-3.17888721119442	0.00147841606687844	0.0236471269372866	PRKCQ-AS1
gene30567	186.208530967295	-1.6224191269685102	0.51023892667543	-3.17972432550319	0.0014741521978968199	0.0236471269372866	KLRD1
gene1873	740.103989610673	-1.33520897214681	0.419635675827701	-3.18182902231372	0.00146348186879745	0.0236471269372866	LRRC8C
gene16120	665.993799657794	1.32331349174046	0.416157172568145	3.1798406442791003	0.00147356062193585	0.0236471269372866	KIF13A
gene22173	371.391837200107	1.40859647517786	0.443063317422977	3.17922161412681	0.00147671141338449	0.0236471269372866	UBXN2B
gene23936	363.944979104433	1.4185559399115	0.445929721179021	3.18111996697797	0.0014670686400651	0.0236471269372866	LOC100289279
gene11068	73.1630668405575	2.01042559997032	0.6320570462113729	3.1807660590465097	0.00146886191992585	0.0236471269372866	LOC105374290
gene16000	61.0335616919296	2.22385476146321	0.699063858664097	3.1811897209404703	0.0014667154292507	0.0236471269372866	LOC105369145
gene45303	57.56857654046699	2.27541146322749	0.715575501233147	3.17983421638428	0.00147359330731866	0.0236471269372866	LOC105372499
gene47080	105.858093631413	-2.04255062590847	0.6427396338775121	-3.1778818642102302	0.0014835518529600002	0.0236890542487053	UBASH3A
gene40648	229.62667856136397	-1.7790660595253602	0.5600241495520301	-3.1767666822019303	0.00148926795583037	0.0237368943516888	MLLT6
gene34516	1587.6488666329699	1.32305673449034	0.416538215503596	3.17631536614415	0.00149158703494319	0.0237368943516888	BAZ1A
gene9257	172.46492569327305	1.5750668970829498	0.4962119295369421	3.1741818431346	0.00150259521245461	0.0238717529452528	PPM1M
gene8571	520.418002281378	-1.39838629650242	0.440949845579152	-3.1713046518153503	0.00151755897994248	0.0240688941919833	NUP210
gene1787	194.29687739918097	1.7544360506816203	0.554133678328757	3.16608811067561	0.0015450398564787599	0.0244635638451872	LOC105378819
gene44032	1128.340783436	1.2982144095941202	0.410108995983245	3.165535070699	0.00154797999747413	0.0244689925439661	FFAR2
gene18738	833.2423456755611	-1.3449368286914	0.425176650430691	-3.16324244835415	0.00156022336153329	0.024621213214414	CARD11
gene14427	460.783595690251	1.389220371803	0.4393022270102	3.1623340069495	0.0015650993588407199	0.0246568579592615	VCAN
gene2691	127.58195272807501	1.7131245502337802	0.541965601946209	3.1609470122862406	0.00157257102921402	0.0247332081239154	HIST2H2BE
gene29643	225.85111144693198	9.330599950318119	2.955205099831121	3.15734429087556	0.00159213241805666	0.0249991325175196	MMP8
gene26409	584.7093250402211	-1.51114057661553	0.478953686046724	-3.1550870588103503	0.0016045021986414699	0.0251514396229639	SPOCK2
gene582	2474.25309794228	1.27146876190459	0.403341254802089	3.1523399770461697	0.0016196757130405696	0.0253471177617197	ECE1
gene38530	539.460267235659	1.32153914199987	0.420382832640716	3.14365630417961	0.00166851281715191	0.0260680916258509	ITGAX
gene16932	522.485364858104	1.45984329126641	0.464689549028344	3.14154534854273	0.0016805878069041	0.0262132743855025	ANKS1A
gene48552	298.766728169187	1.42428526678587	0.453449013008496	3.1410042274349	0.00168369602070831	0.026218347456352004	REPS2
gene4887	247.857334246227	-1.62790076272899	0.51844248063233	-3.13998336082237	0.00168957430870452	0.0262664679245961	RNF144A
gene27236	105.44032976650401	1.94658445364463	0.6200910248102061	3.13919146667286	0.00169414713769167	0.0262941683429872	TACC2
gene35085	2537.69125556125	1.20588989149433	0.384716563453029	3.1344891435680498	0.00172153623935988	0.0266753172878444	NUMB
gene47179	15879.2488555967	1.19259171247575	0.380583743516339	3.1335855322063897	0.00172684582229114	0.0267136526959029	ITGB2
gene44187	1543.666453379	1.24418350109763	0.397958714826471	3.12641350658736	0.00176952548024762	0.0273290156547752	GMFG
gene8464	106.06965564818199	1.92633703184342	0.61754715620211	3.11933592843389	0.00181259177744792	0.0279483259170815	GRM7
gene40524	424.841777607772	-1.60000167585194	0.5131421291241679	-3.11804777865896	0.0018205328789731399	0.0280249023738659	SLFN5
gene11738	977.6774117715021	-1.25305107648531	0.402483381318055	-3.11329892027297	0.00185008531409668	0.0284333666298611	RHOH
gene643	59.5662287432805	-2.04398709618434	0.656889859303734	-3.11161310718184	0.0018606817926125894	0.0285496468537512	MDS2
gene28244	180.305217507635	1.76510378240744	0.5675574308561899	3.1100003038365496	0.0018708715145631	0.028659317949104	LRRC4C
gene19819	606.273117601372	1.36243644571235	0.4383015560616629	3.10844537709256	0.00188074408153858	0.0287637824548296	LAT2
gene19770	275.916841028488	1.7244164627445502	0.555054694130894	3.10675052562999	0.0018915595519335602	0.0288823055733648	CALN1
gene47100	92.2195194027201	1.86362435966902	0.600506972887932	3.10341835117511	0.0019129901200571802	0.0291622652444316	LOC101928369
gene18268	308.650114296079	1.47896200582762	0.4766485339504761	3.102835528665	0.0019167613193456399	0.029172549902351	STX11
gene8415	112.727555899439	1.86113820293408	0.599993892676271	3.10192857902683	0.00192264338888105	0.0292148763978199	CNTN4
gene33308	1292.23741565475	6.98710707511202	2.25507543589968	3.0983917273368	0.0019457405313034	0.0295182311520279	OLFM4
gene41052	58.8176904321383	-2.3307483229514903	0.7539401821964119	-3.0914234020018	0.0019919936916681	0.0300746355275724	TBX21
gene38431	305.054955950471	-1.7380891502081102	0.562217981736395	-3.09148623251086	0.0019915721754504697	0.0300746355275724	SPN
gene14391	131.75139290052	1.7180867247205	0.555722450591062	3.09162734543684	0.00199062577791642	0.0300746355275724	FAM151B
gene3200	79.095807636592	1.92039724976919	0.621402617870014	3.09042349443546	0.00199871288403207	0.0301277985287458	MPZ
gene7461	321.692421687592	-1.5598421231384	0.505663131639307	-3.0847456054024702	0.00203726325514342	0.03061093640623	ITGA4
gene10741	159.14995470208598	1.65304838687092	0.5358489444118739	3.08491488899962	0.00203610409557957	0.03061093640623	PLD1
gene12663	697.7368146303688	1.30608031890551	0.4235532732204629	3.0836270228177	0.00204493791592425	0.030639122382411	C4orf3
gene42520	130.805026121736	1.74156418150215	0.56479663311719	3.0835243685682405	0.00204564355997628	0.030639122382411	DCC
gene37477	1873.97305569973	1.19443133728399	0.387544772547654	3.0820473449609502	0.00205582136495238	0.0307426874273276	IQGAP1
gene10713	298.144447286275	1.40953113476414	0.4574530829420471	3.081258357029609	0.00206127710211459	0.0307754224707156	GPR160
gene38000	648.176498249002	1.63469346070645	0.532147094706406	3.07188271244502	0.00212713287744272	0.0317084158835252	RBFOX1
gene25173	507.714865759912	-1.55760338819039	0.5072273941889	-3.07081874132829	0.00213472700246496	0.0317713476938742	RALGDS
gene1084	816.699125333291	1.24073941309802	0.404274815354205	3.06904948311199	0.00214741019469335	0.0319097025933849	CAP1
gene44299	213.826008289398	1.53623626921175	0.5009542624423301	3.0666198181887	0.0021649402110090693	0.0321195302801834	CEACAM3
gene11291	343.133886748046	1.35438609943729	0.4423855739879671	3.06155123284858	0.00220193305931849	0.0326169989808796	LRPAP1
gene36789	58.4558043664714	2.12046144673049	0.693582464805968	3.0572593084856803	0.00223370950264936	0.0330357570242694	LIPC
gene701	630.118268722106	-1.3586267583099498	0.4450060180811	-3.05305255009461	0.0022652626571489603	0.0334499051614426	LDLRAP1
gene30517	149.84214807060602	-1.62073129846122	0.5311045612393761	-3.05162376063786	0.00227607197016047	0.0335569233660122	PZP
gene5341	314.50163198674596	1.55669465726165	0.510734874473028	3.04795058075452	0.0023040781568773	0.0339167504936579	QPCT
gene13596	363.911343071117	1.48696917157711	0.488029118467615	3.04688616991976	0.00231225254919385	0.0339839801340956	ROPN1L
gene5297	121.279036168899	1.76734917812599	0.5806487722117829	3.04374910049991	0.00233649915468283	0.0342868513025964	LTBP1
gene7915	60.2361183315805	2.19850984833478	0.723164922768391	3.04012235537993	0.0023648205503044	0.0346484827440401	LOC101928278
gene41836	339.004719098309	1.36238032084328	0.44844535289579496	3.0380074451565404	0.0023814807078174397	0.0347843872067413	MAFG
gene25756	230.860528477355	1.61627183154016	0.531992617375519	3.03814710721685	0.00238037721820249	0.0347843872067413	KIAA1217
gene33478	1046.95843257642	-1.31266733562611	0.43216824628782	-3.03739885311214	0.00238629474820347	0.0348007474037537	KLF12
gene349	162.767339613487	-1.53025800672578	0.504637215981515	-3.03239229740407	0.0024262366171339	0.0352740357562014	DHRS3
gene45302	219.737837757258	1.4346062820135	0.473072893334716	3.0325269154630297	0.00242515468917477	0.0352740357562014	SIRPB2
gene7459	301.733801896148	-1.39099967150086	0.458927389997179	-3.0309798495779705	0.00243761515149012	0.0353848572298743	LOC101927156
gene31027	1147.29136739697	-1.43403286639618	0.473353494118297	-3.02951786395348	0.00244944417482915	0.0355018670324084	PCED1B
gene16817	241.9659364558	1.43030607337735	0.472265680375405	3.0286047299486203	0.0024568590297152	0.0355546373562933	GPSM3
gene15667	159.759485670158	1.70876878757629	0.5645087137516639	3.0270016138812	0.00246992639672516	0.0356466344433733	PRELID1
gene44191	64.5127027080572	2.31329142556176	0.764245244325723	3.02689672292659	0.00247078359956722	0.0356466344433733	ZFP36
gene22134	5751.66714621021	1.19107956487127	0.3937098877032361	3.0252721663141604	0.0024840948052764307	0.0357838794503199	LYN
gene3170	141.333504667363	-1.62818076258876	0.5383703685836749	-3.02427633020019	0.00249228683795576	0.0358470752677575	LY9
gene25101	118.20405371262899	2.3038718915544103	0.7629672224619081	3.01962105805854	0.00253091125667602	0.036347126446867	PTGES
gene21559	85.4480356039713	1.96204160046551	0.650106095065277	3.01803292625413	0.0025442125987015693	0.0364825371268912	DLC1
gene41729	230.387295582576	1.67877402890676	0.556467848657235	3.01683921714015	0.00255425252271967	0.0365708404506718	PGS1
gene15887	112.301506273955	1.70651326598109	0.566332515395464	3.0132708604757594	0.00258448131772054	0.0369474939214647	HTATSF1P2
gene15310	593.276352120996	1.3007589924342802	0.432012337040423	3.0109302001543905	0.00260448715400073	0.0371208373341012	NDST1
gene46533	85.0730544727767	1.84277023400834	0.611957130944881	3.0112734059705297	0.00260154491173227	0.0371208373341012	LOC102724636
gene23474	472.4120730865631	-1.39132695500664	0.46256438138384	-3.00785579478526	0.00263097949041557	0.0374417791226663	MLLT3
gene42778	339.643148114212	1.33033874305704	0.44239472995605	3.00713063012573	0.00263726407571829	0.0374746076279668	ZNF516
gene8895	152.201021800255	-1.88543039704602	0.6282882203889649	-3.00090044005405	0.00269182560691481	0.0381348707409691	CX3CR1
gene744	761.73048241627	1.26366098015875	0.4210543575223871	3.00118252568271	0.00268933308664402	0.0381348707409691	RPS6KA1
gene22972	393.339205091101	1.38752870952511	0.4627560980999029	2.9984017827585	0.00271399618542621	0.0383912283226732	TRIB1
gene25361	96.8657576727584	1.7709307530128702	0.590860332860365	2.99720704627398	0.00272465592932051	0.0384842331486185	TOR4A
gene21100	104.50872239048	-1.72532423486152	0.5767290410139859	-2.99156815794833	0.00277548573281964	0.0391434896540327	LOC105375565
gene2519	54.3099786980828	-2.1503588480476896	0.7189392677340992	-2.99101599336066	0.0027805093025130303	0.03915572218083	LOC101060170
gene42710	177.978653126143	-1.47134463168907	0.492113608075957	-2.9898474814416702	0.00279116776808072	0.0392454821661393	CD226
gene10215	248.07689392060504	1.71453530706668	0.5735712355855369	2.9892281911877503	0.00279683167887899	0.0392454821661393	NUDT16
gene13883	99.2096692895624	1.7809915690994498	0.5958586273926071	2.9889498737189	0.00279938053451285	0.0392454821661393	CARD6
gene36736	72.9615799178284	2.0878421940655	0.6993059869534731	2.9855917624289	0.0028303020698951	0.0396200234776847	UNC13C
gene46903	587.449381213521	1.2655515204788998	0.4244544290216379	2.9815957472654504	0.00286750364091774	0.0400274337403849	IL10RB
gene10221	74.952244289489	1.97400898355245	0.66207407332936	2.98155306645038	0.0028679033833733	0.0400274337403849	CPNE4
gene29922	52.7816027176049	-2.17125823416814	0.728708156900402	-2.9795991901664705	0.0028862576743788108	0.0401053592187652	BCL9L
gene3650	1847.10706988025	1.22053623737059	0.4095997396001021	2.97982669266885	0.00288411506312869	0.0401053592187652	ARPC5
gene24820	47.0429360763914	2.4330661522291	0.816570767648768	2.97961456449741	0.0028861128336594303	0.0401053592187652	DEC1
gene30797	77.9551909313375	1.8765849728063	0.6310041422252021	2.97396617110725	0.0029397748316599	0.0407888345936199	BCAT1
gene30859	401.983160511823	1.28324573555511	0.43170548862693897	2.97250271159754	0.00295382601006305	0.0408184374454734	FAR2
gene42373	73.9349742919128	1.91478932548059	0.644063613742157	2.97298168166219	0.00294922052159072	0.0408184374454734	LINC00669
gene24401	49.8020920236576	2.23320917553228	0.7513175750781751	2.97239043729267	0.0029549065213685197	0.0408184374454734	ROR2
gene25295	158.128080502447	1.5134168262620402	0.509302567115971	2.9715476103567795	0.00296302928610752	0.0408707158190614	AGPAT2
gene4424	333.712010175403	1.41134373194443	0.47508629673584	2.9707102512560297	0.00297111952553356	0.0409223933480287	GALNT2
gene49425	88.72735835449541	-2.26812350483172	0.763902042774802	-2.96912873356507	0.0029864545408376	0.0410735594587314	RPSAP15
gene22846	827.8187407098511	1.4118911984230602	0.4757024874418	2.96801306635126	0.0029973158880710104	0.0410952969992122	TRPS1
gene15826	188.07069663926399	1.4853595900850298	0.500507329041162	2.9677079712910004	0.00300029234620822	0.0410952969992122	LOC105377771
gene9322	163.31728445406	1.6705035400300905	0.562909613222406	2.96762304425252	0.00300112136030761	0.0410952969992122	ERC2
gene13621	211.560094199948	1.4881055693048302	0.5016036808719381	2.96669587176485	0.00301018554519365	0.0411595907420455	FAM105A
gene1862	123.984689947319	-1.9296000447167	0.6505921695642429	-2.9659134170168704	0.00301785436947236	0.0412046463982595	GBP4
gene26892	100.236013691423	1.90018823411655	0.641040938652272	2.9642229061244	0.00303448391624512	0.0413717409188789	ENTPD7
gene38254	195.68331152606999	-1.4347020464596798	0.484274165059553	-2.962582251901149	0.00305070290101317	0.0415327630497762	LOC100190986
gene40739	162.074560630289	-1.48329514701752	0.501254073712929	-2.95916826377158	0.00308470620511383	0.0419350896946283	CCR7
gene56352	94.7520100566048	1.8796435079686	0.635711699040395	2.9567546276180203	0.00310895415900405	0.0422038287204282	TRNV
gene3718	211.902304346675	1.40253106997017	0.4757883166087671	2.9478047715985696	0.0032003910858643104	0.0433825675106873	RGS18
gene5851	201.121331688791	1.42596090362775	0.4842998959548739	2.94437582072209	0.00323606779317063	0.0437403080049649	SFXN5
gene41790	190.76302823724498	1.43557978544732	0.487516146202793	2.94468151799461	0.0032328724980865108	0.0437403080049649	AATK
gene7757	82.5750503419938	-1.81612745586023	0.617816417882094	-2.9395907963825296	0.0032864596427455307	0.0442943294625259	ICOS
gene19720	347.69076974680496	1.5865212849138	0.539638964845747	2.9399679939110803	0.00328246151477088	0.0442943294625259	TPST1
gene41697	3371.8736051435	-1.27168651653282	0.43356139755570894	-2.93311748624811	0.00335576879768106	0.0451638540613619	SEPT9
gene41886	161.03732499224301	1.48676024368991	0.507115622714145	2.93179735960921	0.00337006564263119	0.0452915669318523	METRNL
gene16155	381.654929031532	1.36428005720331	0.465427423744194	2.9312412367715	0.00337610498573485	0.0453080983911796	E2F3
gene41866	298.55851221232103	1.37381540034053	0.468761180761606	2.9307362826172296	0.00338159718524583	0.0453172504725476	C17orf62
gene41608	462.735857895375	1.27058434622731	0.4336698736083189	2.92984231451336	0.0033913404992817397	0.0453832654030303	HN1
gene23100	753.7430792004469	1.24138501625602	0.4238926740781	2.9285361417387903	0.00340562237088738	0.0454452809576912	DENND3
gene48450	49.14356118119501	2.13485270344744	0.72895096157884	2.92866436285857	0.0034042179638089	0.0454452809576912	KAL1
gene43907	88.37089632089041	1.8584437876682904	0.6354648711704499	2.92454212967785	0.00344963380879863	0.0459674683347835	ZNF536
gene21889	102.815517956215	1.74090402391107	0.595416783486753	2.92384103403394	0.00345741263081747	0.0460060514052704	UNC5D
gene43160	177.289693693382	1.5281508162443602	0.5239112438078309	2.91681240726508	0.00353628387424965	0.0469891824813906	STXBP2
gene23337	234.617017095793	1.41026831735789	0.484070803183874	2.91335132811594	0.00357572057816965	0.0474462867139947	INSL6
gene14381	919.0586238527568	-1.2323814185919095	0.42351065402496	-2.9099183382510097	0.00361523202644227	0.0478351241495309	SERINC5
gene27865	1117.6765070646302	1.16263817576086	0.39953957310333	2.9099449817457206	0.00361492385452094	0.0478351241495309	SBF2
gene50290	331.02973817411	1.32979395703489	0.4570548870993499	2.9094841660577897	0.0036202572464298396	0.0478351241495309	ATP6AP1
gene44465	798.225113883524	1.20033720596978	0.412712107598844	2.90841287151311	0.00363268387098975	0.0478650555924398	VASP
gene11748	130.882624249282	1.78343517176164	0.6131721883070601	2.90853891577441	0.00363121979288285	0.0478650555924398	APBB2
gene41222	144.831450939971	1.5245589919574698	0.524704052809262	2.9055597794509	0.00366596814539501	0.0482361534885005	PCTP
gene45983	141.964977123654	-1.69953464450254	0.58559317928704	-2.90224460362009	0.00370499125498334	0.0486816214967895	PLCG1
gene199	2600.22298038191	-1.2394323282241295	0.4272288084519629	-2.90109726615846	0.0037185843403345796	0.0487921769781226	RPL22
gene12851	1205.07506451452	1.63262813538493	0.562882899497198	2.9004756350624503	0.00372596803816591	0.0488210638213644	MAML3
gene11698	121.009762281063	-1.55635465956664	0.536796493108001	-2.89933835177554	0.00373951112712232	0.0489304643453047	LINC01258
gene46906	547.711442078974	1.21137292997366	0.417874368146633	2.89889263930298	0.00374483098955335	0.0489321120008074	IFNGR2
gene28088	72.0816656129719	1.91318911341166	0.6601731309063821	2.89801117895386	0.00375537203969273	0.0490018836370432	ANO3
gene54	151.016761859242	-1.56456941198349	0.540206766822428	-2.89624178754092	0.0037766129618984796	0.0491775118743335	ISG15
gene30999	283.913810049893	-1.34979317974298	0.4660854334629461	-2.89602094988083	0.00377927169058671	0.0491775118743335	NELL2
gene19288	74.9659982915228	1.85219711588139	0.639690345999812	2.89545891612054	0.0037860458533689797	0.0491977075649505	GLI3
gene8843	764.300120858771	1.18460128630209	0.40924614835108897	2.89459361089902	0.003796496905402071	0.0491977955237867	LRRFIP2
gene3664	86.0587203284793	1.90550987919806	0.6582251076001949	2.89492129242123	0.00379253612730061	0.0491977955237867	LOC105371649
gene2633	1622.39250989755	-1.13424538784822	0.392117742530298	-2.89261429622909	0.0038205014667469	0.049440857579976	LINC01138
