# Supplementary material for: Diagnosing enterovirus meningitis via blood transcriptomics: an alternative for lumbar puncture?
Source: J Transl Med. 2019 Aug 23;17:282. doi: 10.1186/s12967-019-2037-6 (PMC6708255; doi:10.1186/s12967-019-2037-6)
Supplement: Supplementary file 7 — Additional file 7. BM1 vs C_all (GO terms). [file 12967_2019_2037_MOESM7_ESM.txt]

			Reference list | upload_1
Mapped IDs:	14997 out of 15062 | 752 out of 772
Unmapped IDs: 6702 | 266
Multiple mapping information: 944 | 32


Analysis Type:	PANTHER Overrepresentation Test (Released 20181010)
Annotation Version and Release Date:	GO Ontology database  Released 2018-09-06
Analyzed List:	upload_1 (Homo sapiens)
Reference List:	measured_genes.txt (Homo sapiens)	There are duplicate IDs in the file. The unique set of IDs will be used.
Test Type:	FISHER
Correction:	BONFERRONI
Bonferroni count:	7833
GO biological process complete	measured_genes.txt - REFLIST (15062)	upload_1 (772)	upload_1 (expected)	upload_1 (over/under)	upload_1 (fold Enrichment)	upload_1 (P-value)
T cell activation involved in immune response (GO:0002286)	39	12	2.00	+	6.00	3.56E-02
acute inflammatory response (GO:0002526)	51	14	2.61	+	5.36	1.79E-02
antimicrobial humoral response (GO:0019730)	58	15	2.97	+	5.05	1.48E-02
defense response to bacterium (GO:0042742)	138	33	7.07	+	4.67	6.92E-08
regulation of acute inflammatory response (GO:0002673)	72	17	3.69	+	4.61	9.11E-03
response to fatty acid (GO:0070542)	75	17	3.84	+	4.42	1.48E-02
neutrophil degranulation (GO:0043312)	439	95	22.50	+	4.22	3.91E-25
neutrophil activation involved in immune response (GO:0002283)	443	95	22.71	+	4.18	7.14E-25
neutrophil mediated immunity (GO:0002446)	448	96	22.96	+	4.18	3.75E-25
neutrophil activation (GO:0042119)	448	96	22.96	+	4.18	3.75E-25
granulocyte activation (GO:0036230)	453	96	23.22	+	4.13	7.87E-25
humoral immune response (GO:0006959)	130	27	6.66	+	4.05	7.55E-05
leukocyte degranulation (GO:0043299)	459	95	23.53	+	4.04	7.42E-24
myeloid leukocyte mediated immunity (GO:0002444)	468	96	23.99	+	4.00	6.88E-24
myeloid cell activation involved in immune response (GO:0002275)	471	95	24.14	+	3.94	4.03E-23
cytokine production (GO:0001816)	126	25	6.46	+	3.87	5.77E-04
leukocyte activation involved in immune response (GO:0002366)	541	107	27.73	+	3.86	6.64E-26
cell activation involved in immune response (GO:0002263)	544	107	27.88	+	3.84	9.97E-26
positive regulation of cytokine secretion (GO:0050715)	98	19	5.02	+	3.78	2.83E-02
myeloid leukocyte activation (GO:0002274)	510	98	26.14	+	3.75	1.48E-22
leukocyte mediated immunity (GO:0002443)	560	107	28.70	+	3.73	8.35E-25
adaptive immune response based on somatic recombination of immune receptors built from immunoglobulin superfamily domains (GO:0002460)	116	22	5.95	+	3.70	6.78E-03
positive regulation of leukocyte mediated immunity (GO:0002705)	102	19	5.23	+	3.63	4.70E-02
inflammatory response (GO:0006954)	349	65	17.89	+	3.63	2.79E-13
regulation of adaptive immune response (GO:0002819)	134	23	6.87	+	3.35	1.75E-02
leukocyte activation (GO:0045321)	765	130	39.21	+	3.32	1.31E-26
regulated exocytosis (GO:0045055)	615	104	31.52	+	3.30	2.70E-20
regulation of inflammatory response (GO:0050727)	276	46	14.15	+	3.25	3.84E-07
regulation of leukocyte mediated immunity (GO:0002703)	156	26	8.00	+	3.25	6.34E-03
defense response to other organism (GO:0098542)	291	48	14.92	+	3.22	1.99E-07
adaptive immune response (GO:0002250)	225	37	11.53	+	3.21	4.23E-05
cell activation (GO:0001775)	878	143	45.00	+	3.18	5.06E-28
response to bacterium (GO:0009617)	413	67	21.17	+	3.17	3.85E-11
regulation of cytokine secretion (GO:0050707)	142	23	7.28	+	3.16	4.13E-02
immune effector process (GO:0002252)	809	129	41.47	+	3.11	5.16E-24
regulation of reactive oxygen species metabolic process (GO:2000377)	151	24	7.74	+	3.10	3.46E-02
exocytosis (GO:0006887)	690	105	35.37	+	2.97	2.09E-17
negative regulation of cytokine production (GO:0001818)	211	32	10.81	+	2.96	2.35E-03
response to lipopolysaccharide (GO:0032496)	242	36	12.40	+	2.90	6.61E-04
response to molecule of bacterial origin (GO:0002237)	256	37	13.12	+	2.82	8.42E-04
regulation of immune effector process (GO:0002697)	312	45	15.99	+	2.81	3.72E-05
immune response (GO:0006955)	1209	173	61.97	+	2.79	8.78E-29
defense response (GO:0006952)	886	125	45.41	+	2.75	8.47E-19
positive regulation of cytokine production (GO:0001819)	334	47	17.12	+	2.75	3.39E-05
regulation of cytokine production (GO:0001817)	533	75	27.32	+	2.75	9.11E-10
regulation of T cell activation (GO:0050863)	256	36	13.12	+	2.74	2.28E-03
positive regulation of defense response (GO:0031349)	300	42	15.38	+	2.73	2.61E-04
leukocyte differentiation (GO:0002521)	258	36	13.22	+	2.72	2.69E-03
response to other organism (GO:0051707)	633	88	32.44	+	2.71	7.67E-12
response to external biotic stimulus (GO:0043207)	633	88	32.44	+	2.71	7.67E-12
secretion by cell (GO:0032940)	825	114	42.29	+	2.70	3.17E-16
regulation of leukocyte activation (GO:0002694)	411	56	21.07	+	2.66	3.56E-06
immune response-regulating signaling pathway (GO:0002764)	331	45	16.97	+	2.65	2.27E-04
positive regulation of leukocyte activation (GO:0002696)	265	36	13.58	+	2.65	6.76E-03
response to biotic stimulus (GO:0009607)	661	89	33.88	+	2.63	3.27E-11
immune response-regulating cell surface receptor signaling pathway (GO:0002768)	255	34	13.07	+	2.60	1.79E-02
regulation of lymphocyte activation (GO:0051249)	346	46	17.73	+	2.59	2.55E-04
regulation of defense response (GO:0031347)	557	74	28.55	+	2.59	1.51E-08
regulation of immune response (GO:0050776)	740	98	37.93	+	2.58	2.39E-12
regulation of cell activation (GO:0050865)	438	58	22.45	+	2.58	6.47E-06
secretion (GO:0046903)	908	120	46.54	+	2.58	8.03E-16
positive regulation of cell activation (GO:0050867)	274	36	14.04	+	2.56	1.10E-02
regulation of cell-cell adhesion (GO:0022407)	315	41	16.15	+	2.54	2.35E-03
lymphocyte activation (GO:0046649)	292	38	14.97	+	2.54	6.55E-03
activation of immune response (GO:0002253)	346	45	17.73	+	2.54	6.15E-04
positive regulation of secretion (GO:0051047)	309	40	15.84	+	2.53	3.70E-03
regulation of innate immune response (GO:0045088)	302	39	15.48	+	2.52	5.45E-03
immune response-activating signal transduction (GO:0002757)	297	38	15.22	+	2.50	9.20E-03
positive regulation of immune response (GO:0050778)	517	66	26.50	+	2.49	1.50E-06
positive regulation of immune system process (GO:0002684)	741	94	37.98	+	2.47	1.39E-10
regulation of hemopoiesis (GO:1903706)	333	42	17.07	+	2.46	4.35E-03
negative regulation of immune system process (GO:0002683)	336	42	17.22	+	2.44	5.04E-03
innate immune response (GO:0045087)	473	59	24.24	+	2.43	2.79E-05
regulation of immune system process (GO:0002682)	1134	136	58.12	+	2.34	5.97E-15
immune system process (GO:0002376)	1921	221	98.46	+	2.24	9.25E-26
chemotaxis (GO:0006935)	384	44	19.68	+	2.24	2.54E-02
taxis (GO:0042330)	386	44	19.78	+	2.22	2.73E-02
response to wounding (GO:0009611)	436	49	22.35	+	2.19	1.17E-02
cytokine-mediated signaling pathway (GO:0019221)	479	52	24.55	+	2.12	1.27E-02
positive regulation of transport (GO:0051050)	763	82	39.11	+	2.10	1.44E-05
regulation of response to external stimulus (GO:0032101)	598	62	30.65	+	2.02	5.32E-03
response to external stimulus (GO:0009605)	1493	153	76.52	+	2.00	1.06E-11
regulation of cell adhesion (GO:0030155)	537	55	27.52	+	2.00	2.99E-02
response to lipid (GO:0033993)	667	68	34.19	+	1.99	3.04E-03
cell migration (GO:0016477)	639	65	32.75	+	1.98	4.85E-03
locomotion (GO:0040011)	911	92	46.69	+	1.97	2.58E-05
localization of cell (GO:0051674)	726	73	37.21	+	1.96	1.48E-03
cell motility (GO:0048870)	726	73	37.21	+	1.96	1.48E-03
cellular response to cytokine stimulus (GO:0071345)	750	75	38.44	+	1.95	1.40E-03
response to cytokine (GO:0034097)	819	80	41.98	+	1.91	1.20E-03
vesicle-mediated transport (GO:0016192)	1535	147	78.68	+	1.87	6.66E-09
positive regulation of multicellular organismal process (GO:0051240)	1327	127	68.02	+	1.87	3.48E-07
cellular response to oxygen-containing compound (GO:1901701)	786	72	40.29	+	1.79	4.70E-02
cell surface receptor signaling pathway (GO:0007166)	1783	163	91.39	+	1.78	9.88E-09
regulation of response to stress (GO:0080134)	1117	100	57.25	+	1.75	1.31E-03
positive regulation of response to stimulus (GO:0048584)	1758	154	90.11	+	1.71	1.21E-06
response to oxygen-containing compound (GO:1901700)	1186	101	60.79	+	1.66	1.09E-02
regulation of multicellular organismal process (GO:0051239)	2351	199	120.50	+	1.65	1.52E-08
regulation of transport (GO:0051049)	1421	119	72.83	+	1.63	2.20E-03
regulation of cell proliferation (GO:0042127)	1244	104	63.76	+	1.63	1.79E-02
regulation of localization (GO:0032879)	2121	172	108.71	+	1.58	1.95E-05
cellular response to organic substance (GO:0071310)	1789	145	91.69	+	1.58	5.66E-04
cellular response to chemical stimulus (GO:0070887)	2169	175	111.17	+	1.57	1.97E-05
response to stress (GO:0006950)	2675	214	137.11	+	1.56	2.52E-07
multi-organism process (GO:0051704)	1778	142	91.13	+	1.56	1.82E-03
signaling (GO:0023052)	3676	293	188.41	+	1.56	3.90E-12
signal transduction (GO:0007165)	3430	273	175.80	+	1.55	1.16E-10
cell communication (GO:0007154)	3765	297	192.97	+	1.54	9.19E-12
response to organic substance (GO:0010033)	2277	177	116.71	+	1.52	2.40E-04
regulation of response to stimulus (GO:0048583)	3236	248	165.86	+	1.50	1.96E-07
response to chemical (GO:0042221)	3064	231	157.04	+	1.47	7.21E-06
regulation of biological quality (GO:0065008)	3128	233	160.33	+	1.45	1.69E-05
response to stimulus (GO:0050896)	6023	448	308.71	+	1.45	7.48E-19
regulation of signal transduction (GO:0009966)	2491	182	127.68	+	1.43	7.81E-03
cellular response to stimulus (GO:0051716)	4721	335	241.97	+	1.38	6.26E-08
regulation of cell communication (GO:0010646)	2783	196	142.64	+	1.37	2.76E-02
regulation of signaling (GO:0023051)	2810	197	144.03	+	1.37	3.71E-02
positive regulation of biological process (GO:0048518)	4678	325	239.77	+	1.36	2.43E-06
transport (GO:0006810)	3606	249	184.82	+	1.35	2.82E-03
establishment of localization (GO:0051234)	3707	252	190.00	+	1.33	8.66E-03
positive regulation of cellular process (GO:0048522)	4181	282	214.30	+	1.32	2.13E-03
localization (GO:0051179)	4509	301	231.11	+	1.30	1.34E-03
multicellular organismal process (GO:0032501)	4786	319	245.31	+	1.30	4.57E-04
cellular nitrogen compound metabolic process (GO:0034641)	4383	163	224.65	-	.73	8.89E-03
organic cyclic compound metabolic process (GO:1901360)	4192	152	214.86	-	.71	3.28E-03
heterocycle metabolic process (GO:0046483)	4012	140	205.63	-	.68	5.58E-04
Unclassified (UNCLASSIFIED)	1730	60	88.67	-	.68	0.00E00
cellular aromatic compound metabolic process (GO:0006725)	4040	140	207.07	-	.68	2.93E-04
cellular macromolecule biosynthetic process (GO:0034645)	2971	101	152.28	-	.66	1.80E-02
nucleobase-containing compound metabolic process (GO:0006139)	3880	130	198.87	-	.65	6.97E-05
gene expression (GO:0010467)	3159	103	161.91	-	.64	8.45E-04
RNA metabolic process (GO:0016070)	2879	91	147.56	-	.62	8.35E-04
nucleic acid metabolic process (GO:0090304)	3337	97	171.04	-	.57	2.78E-07
mRNA metabolic process (GO:0016071)	618	8	31.68	-	.25	1.18E-02
RNA processing (GO:0006396)	763	8	39.11	-	.20	2.40E-05
mRNA processing (GO:0006397)	419	3	21.48	-	.14	1.37E-02
