# Supplementary material for: Diagnosing enterovirus meningitis via blood transcriptomics: an alternative for lumbar puncture?
Source: J Transl Med. 2019 Aug 23;17:282. doi: 10.1186/s12967-019-2037-6 (PMC6708255; doi:10.1186/s12967-019-2037-6)
Supplement: Supplementary file 8 — Additional file 8. BM1 vs C_all (DEGs fold1_sig). [file 12967_2019_2037_MOESM8_ESM.txt]

Unnamed: 0	baseMean	log2FoldChange	lfcSE	stat	pvalue	padj	genes
gene43161	585.600283757996	6.08120299596504	0.498916195742266	12.1888265962537	3.5651779173197094e-34	6.715725642855128e-30	RETN
gene4001	209.803159467548	3.46191911216717	0.309295711361659	11.1929101665401	4.416944166932639e-29	4.160098863625498e-25	PFKFB2
gene6413	2632.43471419132	4.07001481857266	0.378081514406552	10.7649135529968	5.04088409811639e-27	3.16517112520728e-23	IL1R2
gene19427	152.76354638937	2.6791613862288703	0.26280241714961106	10.1945842632933	2.09639533487482e-24	9.278184306813759e-21	GRB10
gene1618	37.466239506147396	3.45082116009976	0.33901638219414504	10.1789215546627	2.46275529723782e-24	9.278184306813759e-21	GADD45A
gene8099	1008.40400653239	1.61031970193091	0.15866022562354598	10.1494857681075	3.33114000699389e-24	1.0458114051957299e-20	AGFG1
gene24882	267.554646302285	3.09873452808191	0.31907343948614897	9.7116655434318	2.6890657649560696e-22	7.23627597349679e-19	STOM
gene46562	58.270353500235395	3.26023649132123	0.3404779547037869	9.57547014800888	1.01394923114883e-21	2.38747020839382e-18	LOC102723475
gene46933	548.1528324357362	3.11367527552123	0.326467033825167	9.53748756509575	1.4633444033490193e-21	3.06277983620949e-18	KCNE1
gene11116	90.0592872273625	4.21154865168962	0.453012834794938	9.29675348733999	1.4479944247458894e-20	2.72758709789383e-17	ZDHHC19
gene31585	1690.54150647707	2.62882714315032	0.296284581720032	8.87264240308788	7.143041637770859e-19	1.12769335715048e-15	IRAK3
gene20648	55.179275317872	2.64900889589567	0.298580557125811	8.87200734500429	7.1839041704123795e-19	1.12769335715048e-15	LOC105375508
gene2860	1375.2778417312	4.43881604097575	0.505087620848611	8.78820992191014	1.51961822848206e-18	2.2019268130705106e-15	S100A12
gene19408	158.193779371821	2.7068225157782995	0.310798364520416	8.70925598323246	3.05875812953853e-18	4.1155590632941e-15	UPP1
gene29643	63.6828547877707	8.3198897762482	0.95788758231584	8.68566409028249	3.76536068595306e-18	4.72853994941985e-15	MMP8
gene25584	42.88644084574421	2.48587413255521	0.287552480486898	8.64494066733838	5.3833263398345e-18	6.337857391466409e-15	ECHDC3
gene16946	63.0051827709948	1.93655391833764	0.226879186793255	8.53561732880477	1.39409054701079e-17	1.48685136818552e-14	LOC101929309
gene23198	90.1238475933576	2.6322848452141603	0.30864894271035903	8.52841037490395	1.48372383743075e-17	1.48685136818552e-14	EXOSC4
gene39177	304.76373449838	4.7305508898765884	0.5547621351407671	8.52716973676698	1.49971736452327e-17	1.48685136818552e-14	HPR
gene10438	232.87017224938	2.83253996978134	0.33398100464139	8.48114093441561	2.2299630145659695e-17	2.1002906652689603e-14	GYG1
gene18103	110.09186526670601	3.81645235888744	0.453499631129556	8.41555780184782	3.91029727579087e-17	3.50753665638441e-14	VNN1
gene44247	158.52815946788098	1.76165409533706	0.20979413038209804	8.39706092886659	4.577925362170561e-17	3.89418619010496e-14	ITPKC
gene23194	58.9076055277822	3.4538401987328498	0.411533671214405	8.39260658439158	4.7548060929242495e-17	3.89418619010496e-14	SPATC1
gene25995	969.3558969768519	1.49896076213415	0.179923679486261	8.33109219650326	8.009991978465379e-17	6.286842454098019e-14	CSGALNACT2
gene17788	675.858206591805	1.07483827138899	0.12915807966409	8.32188179155642	8.657763294061491e-17	6.52345148680945e-14	SNX3
gene6684	38.831762222561395	2.70784764317036	0.325934998859405	8.30793763371948	9.73796822454357e-17	7.055157978681821e-14	INSIG2
gene9050	133.68671126075898	4.97492555661716	0.6058247931366509	8.21182231724049	2.1785649817914095e-16	1.5199121689631398e-13	LTF
gene38260	650.507943993767	1.94864430138727	0.237464050406474	8.20606023544076	2.2856477817435897e-16	1.5376695451679999e-13	METTL9
gene32102	714.173304509852	2.7972692330021296	0.344294935467675	8.124630788432711	4.487262298671661e-16	2.90041476654459e-13	CKAP4
gene41319	79.946573293526	3.57464177957232	0.440166420821762	8.12111422061386	4.619230397427282e-16	2.90041476654459e-13	CA4
gene290	774.248932650128	1.98142359181764	0.24572705912649	8.063514042210901	7.41320098923207e-16	4.5045957107795e-13	PGD
gene16948	525.28179096014	1.90857343672488	0.238190926957294	8.01278814900899	1.1213670841088e-15	6.60099742604922e-13	FKBP5
gene31366	2882.3524840843897	1.93784408866757	0.243778567411224	7.949197951428879	1.87722887393645e-15	1.071556372677e-12	CD63
gene32935	1472.4316298278302	2.90468294445723	0.371485490443624	7.819102008502378	5.3201486031603296e-15	2.94751880110974e-12	ALOX5AP
gene13831	69.5934015868973	3.47610447785513	0.44639240929670493	7.78710481061217	6.856207598305071e-15	3.69001092940779e-12	SLC1A3
gene30453	86.4351786624267	2.99941819440756	0.385369005437203	7.78323672139825	7.06921798267325e-15	3.69896830943378e-12	CD163
gene1020	847.068305193671	2.12777733413506	0.277132573307652	7.67783198033873	1.61803516172731e-14	8.237548200393861e-12	MTF1
gene25037	60.80328151271621	5.4018132159334815	0.704867962368024	7.66358169803311	1.80818156239497e-14	8.96334633969317e-12	LCN2
gene43933	224.72501253353298	1.4402188977965098	0.190443953812042	7.56242909773826	3.9561077470427e-14	1.9108000418216306e-11	DPY19L3
gene41495	49.4279235064282	2.64381097503235	0.34987148526033	7.55652028362689	4.13995366045431e-14	1.94960767754945e-11	FAM20A
gene11118	88.04320956628409	2.56036524230408	0.33988240864157604	7.53309137868363	4.955290761215129e-14	2.27665395290267e-11	SLC51A
gene12951	627.173197081343	-1.65175227929535	0.220058748025402	-7.50596054061293	6.097978591196779e-14	2.73494339815175e-11	NR3C2
gene2132	198.38918115476397	2.22701146313271	0.29761073848722	7.48296743072106	7.266289422341749e-14	3.1831417174105e-11	SORT1
gene31395	1792.1105522919895	1.39375748860924	0.18694040166765696	7.455624766908691	8.94429670178299e-14	3.7440825993663603e-11	MYL6
gene33308	355.995010183825	7.28758955732006	0.977374143289223	7.45629461077683	8.89896426125325e-14	3.7440825993663603e-11	OLFM4
gene19938	36.021407877628995	2.3824282900505	0.31992790627863393	7.4467661097859414	9.56559832565363e-14	3.91711251435516e-11	HGF
gene1707	823.5135580626289	2.11026301540746	0.28354268292688	7.442488000833548	9.88064365561997e-14	3.96003584129603e-11	ST6GALNAC3
gene35673	102.162789507283	2.12624684095831	0.288149378103263	7.37897424923934	1.59513676406393e-13	6.25991483847338e-11	TDRD9
gene13621	210.58980252899502	1.0447486800760102	0.141679638507442	7.374021356083139	1.6555665069687e-13	6.263194633966181e-11	FAM105A
gene39176	360.86967589870005	5.01195369560367	0.6797282539893499	7.373466773211678	1.6624713685741298e-13	6.263194633966181e-11	HP
gene42827	110.712949585072	2.19933808989592	0.299715143869651	7.33809463712796	2.1665595913237602e-13	8.002251572895241e-11	KCNG2
gene42420	869.547453711588	2.56817870399052	0.35386424100767405	7.25752536248733	3.9423608269438897e-13	1.42812020956043e-10	PSTPIP2
gene31193	386.124647182083	1.3780592867910502	0.192758724490946	7.149140929575808	8.732264576318621e-13	3.10357863819083e-10	ACVR1B
gene26904	134.39687562531	1.33817350543481	0.18761706440302	7.132472249753832	9.85819570828872e-13	3.43886726957472e-10	ERLIN1
gene14394	27.328828242588397	4.21501446050378	0.5924779579687149	7.114213117657192	1.12553119852327e-12	3.85484203392416e-10	ANKRD34B
gene9043	100.056077176638	-2.38010620661672	0.33490195852807897	-7.10687455241373	1.18700232075824e-12	3.9482671943804e-10	CCR3
gene6420	259.900942966628	2.90319871430083	0.408557201922036	7.10597855243497	1.19472968137008e-12	3.9482671943804e-10	IL18R1
gene35331	1142.33648506038	-1.31190969554806	0.185035831529526	-7.09003053464656	1.34082412947593e-12	4.3546731253341605e-10	RPS6KA5
gene34533	1499.67831711036	2.37607010214224	0.335780420873361	7.0762616115678	1.48095168252764e-12	4.72825200741916e-10	NFKBIA
gene1276	523.842367641513	1.86325897817666	0.264709298021435	7.03888753475438	1.9378069331626102e-12	6.08374486666403e-10	MKNK1
gene28281	2842.1630799875898	1.60229910907166	0.228663792733739	7.00722702932428	2.4308765387990696e-12	7.50662645268165e-10	CD82
gene49171	24.5079129986196	3.12979335609708	0.44761815253115295	6.992105522081702	2.70791076453615e-12	8.22724436638185e-10	VSIG4
gene26686	85.30383148849	4.36967407928565	0.6275716991553391	6.96282844680038	3.3350786046791204e-12	9.971885027990579e-10	ANKRD22
gene22266	408.215971665903	-2.34284290274006	0.33658813721969605	-6.96056290662096	3.38915781269659e-12	9.97524464340088e-10	MYBL1
gene13019	50.33261265691811	1.79612121443459	0.259810573587364	6.91319521617018	4.738571334915339e-12	1.37323797285846e-09	RNF175
gene13225	108.045716227066	2.7962346863122005	0.404645604027092	6.9103300727443004	4.835273205366e-12	1.3800309298405999e-09	HPGD
gene25647	22.034745908822302	5.88290082347912	0.854391992044248	6.88548216539751	5.7592129865335895e-12	1.6191984332437805e-09	OLAH
gene19977	131.728699935668	1.19762398406553	0.17500094971282198	6.84352848387875	7.72659526017533e-12	2.1342218063102104e-09	SLC25A40
gene26496	157.829071523705	2.2352818438434703	0.32670720094147	6.84185055426409	7.817662294176611e-12	2.1342218063102104e-09	KCNMA1
gene48800	18.4740827157868	2.99127733629973	0.439790565434395	6.801595057741059	1.0346709185920401e-11	2.78429944193118e-09	MAOA
gene7792	1382.82078351608	1.0203762778533298	0.15007907459656306	6.7989243710109015	1.05403127839139e-11	2.7964489001490896e-09	KLF7
gene45015	286.120354185241	2.69937478424458	0.397193954322165	6.79611246563715	1.07479886764026e-11	2.81194253746384e-09	LILRA5
gene46223	204.12729491501702	2.11753986732302	0.31170779247459	6.7933491508578205	1.09559790342162e-11	2.82709283654152e-09	ATP9A
gene43162	791.93738453864	4.2677324053131915	0.6324827102175961	6.747587461869039	1.5032362529859306e-11	3.82654882398593e-09	MCEMP1
gene3193	797.922407369456	2.70302565055142	0.40172444770010096	6.72855651685233	1.71354441480166e-11	4.30373815221584e-09	FCER1G
gene5286	484.756267754001	2.06069880440052	0.30682600680377903	6.71618037162796	1.86549855613664e-11	4.6237363555192e-09	NLRC4
gene44991	126.11716502178699	-2.5528597898111	0.382771271984821	-6.66941324142094	2.56828150762595e-11	6.20452067809927e-09	CACNG6
gene26456	129.298218174186	1.74466533272349	0.261593995757308	6.6693630626831695	2.5691597010763e-11	6.20452067809927e-09	NDST2
gene15867	12.9683078381985	3.9915015307896	0.599302882126708	6.66024083953211	2.73379228561425e-11	6.518537377736149e-09	FOXC1
gene13060	118.102442650716	1.57745673706592	0.23821327169074	6.62203548051615	3.5428598599057104e-11	8.34210639763049e-09	PDGFC
gene15877	1080.6698751842	2.228467516883009	0.3369232434141089	6.6141697269132	3.7364285260260294e-11	8.689272116636101e-09	SERPINB1
gene32457	205.767991593423	1.11345181577306	0.168487651939836	6.60850693183529	3.88215364250331e-11	8.918064410223749e-09	SETD8
gene3591	139.15976884123899	1.5818641986053898	0.240071568287707	6.58913593928644	4.42393595960213e-11	9.92067638940777e-09	QSOX1
gene8421	112.875513270433	-2.88784654285043	0.4386478728219171	-6.5835188582410895	4.594422819250021e-11	1.0181781487789699e-08	IL5RA
gene4424	321.019513090594	1.09968328040023	0.167435343877293	6.5678085339385985	5.10611364501126e-11	1.10556164058709e-08	GALNT2
gene3876	29.3591267935767	5.8866820531046615	0.89609128162953	6.56928839035217	5.0556285001683996e-11	1.10556164058709e-08	CHIT1
gene39076	193.07710860670701	-2.59399492699709	0.39624821919086	-6.546388857706491	5.89449792688568e-11	1.22619199785836e-08	SMPD3
gene28006	199.93475069824	1.87222686756263	0.286017871855735	6.545838745723442	5.91623912148554e-11	1.22619199785836e-08	LDHA
gene46655	30.112198692133603	2.4041135796883903	0.367063409921913	6.54958656925195	5.7696587435352e-11	1.22619199785836e-08	SAMSN1
gene2859	17968.1719018096	3.061006239046049	0.4676396156343901	6.54565211480972	5.92363283989544e-11	1.22619199785836e-08	S100A9
gene16127	618.826004559123	1.52237171428961	0.233583523000137	6.517461911423951	7.15069699895734e-11	1.46410521053652e-08	RNF144B
gene41162	152.87366412594102	-1.2413608895508	0.190529589002298	-6.51531815111314	7.25357507216995e-11	1.4691999315533901e-08	ACSF2
gene29334	530.596278334474	1.22827335666666	0.188690290855661	6.50946771610113	7.54175611016638e-11	1.51131978560855e-08	ACER3
gene25514	1220.07193798919	2.04293145692899	0.314056492644456	6.5049808068824015	7.77033002839774e-11	1.5407337552097698e-08	PFKFB3
gene24756	342.28682739778196	1.66401436782083	0.255988573439408	6.50034626727079	8.013534356189402e-11	1.57240569445354e-08	UGCG
gene17031	48.54601439962111	3.37457686992027	0.519778428085065	6.49233728754899	8.45147786225463e-11	1.64124214939475e-08	DAAM2
gene35159	113.692188203314	1.3655797824586895	0.211036767954874	6.4708145205801	9.74760281885175e-11	1.85470297271425e-08	FLVCR2
gene15335	277.87242706974	1.25962792002204	0.194844919487471	6.464771692972128	1.01451863323216e-10	1.91104874941943e-08	SLC36A1
gene12912	75.9545090945303	1.2149494121539	0.188433755062162	6.44762087213676	1.1361955064614301e-10	2.11906086685287e-08	SMAD1
gene13130	367.937694808581	1.38781808641246	0.21615362558124	6.42051727182736	1.35812059524151e-10	2.5081291816239503e-08	KLHL2
gene30675	634.3041972785389	2.12273785722256	0.33116408389564	6.40992776828872	1.45588597040213e-10	2.6625751480063e-08	PLBD1
gene1093	1533.09928583004	1.1032205289866202	0.17222159152922	6.4058200786017405	1.4956325735825904e-10	2.68316483700718e-08	SMAP2
gene22209	416.791631686875	1.8983280130455904	0.29627717458168	6.4072705422747385	1.48147804010347e-10	2.68316483700718e-08	ASPH
gene10273	683.472304000875	-2.426630829375509	0.379322473051742	-6.39727672830104	1.58172516981964e-10	2.78457542279369e-08	LOC101927568
gene11265	517.856833850832	-1.1880569617406105	0.185693602452156	-6.397942341857001	1.57484729020029e-10	2.78457542279369e-08	ZFYVE28
gene16769	375.494911020288	1.64624088102025	0.258061335236806	6.37926204446554	1.7794333567103699e-10	3.07515469177552e-08	DDAH2
gene44464	29.7195181262213	2.01214778922414	0.315393607324007	6.37979890048006	1.77320675831577e-10	3.07515469177552e-08	PPM1N
gene36876	233.225857636241	1.04789273139125	0.16435192993373202	6.375907674547942	1.81882476803546e-10	3.11465474140763e-08	APH1B
gene4270	268.720008441345	1.15980906345326	0.18223378834327106	6.36440187079109	1.96052213308624e-10	3.32705904693203e-08	CNIH4
gene17229	17.257361796425702	3.5319611070880894	0.555749716291313	6.35530888015192	2.08008222826295e-10	3.49843829765975e-08	CRISP3
gene11068	59.238405364071895	1.51404534069844	0.23843636676212304	6.34989268314483	2.15465185272389e-10	3.59178557077521e-08	LOC105374290
gene25101	61.841583749162204	2.7497537649786605	0.43419353980258	6.33301399700449	2.40417743220058e-10	3.97258686757564e-08	PTGES
gene38233	72.5655094599823	-2.7104823567252403	0.4282990612318139	-6.32848073243432	2.47586764787859e-10	4.05547120722513e-08	LOC105379461
gene15657	105.350727668538	2.153781448312	0.34068897312705704	6.32184079379866	2.58465603760429e-10	4.1612962205429e-08	HK3
gene46098	1644.58683444488	3.87014467583248	0.612171629663991	6.321992866537651	2.58211303099743e-10	4.1612962205429e-08	MMP9
gene35157	236.613203834889	1.71732080009467	0.272170500220641	6.30972423059253	2.7953309950816396e-10	4.46234321647058e-08	BATF
gene12035	15.7107820607168	-6.23881573409996	0.991960684343616	-6.28937802936031	3.18740426317707e-10	5.04547345424087e-08	UGT2B11
gene48217	164.420783388275	-1.507619547194	0.240248802855394	-6.27524270371259	3.49089317190783e-10	5.43454170902709e-08	PRR5
gene48179	841.375379556678	1.9734819455253705	0.314471250226629	6.27555601379506	3.4838702505568203e-10	5.43454170902709e-08	TSPO
gene30496	43.7946108849658	3.8118374765277694	0.607947516970467	6.27001076593417	3.61023142889305e-10	5.57425651033265e-08	CLEC4D
gene7266	321.976813250626	2.7707955418579604	0.44253738789759	6.261155820125119	3.82134446681736e-10	5.8522492456454095e-08	DHRS9
gene22846	840.617243104877	1.05471652076723	0.169379801512665	6.226932086045519	4.756571801639691e-10	7.22576959899088e-08	TRPS1
gene7214	245.679599741879	2.70502262780464	0.4352572626051261	6.21476735761832	5.14007464398049e-10	7.74588688549284e-08	KCNH7
gene7151	55.85853601714379	1.90999704103695	0.307825823087754	6.2047979661942	5.47672144354702e-10	8.187698558102798e-08	UPP2
gene37304	17.0489987505789	2.81047280976468	0.4532831977173951	6.20025808129979	5.63706463614479e-10	8.36105405913854e-08	AP3B2
gene33231	97.2109979119566	1.3664597370053402	0.220719691855677	6.19092807495774	5.98109986826556e-10	8.802029548321742e-08	CDADC1
gene42679	22.8224290503156	2.3611701346385	0.382566027410708	6.17192841355892	6.74620463479351e-10	9.85102765159732e-08	LOC101927404
gene22553	26.7311254677175	4.13835896953183	0.672804963377188	6.150904340477911	7.70423785731657e-10	1.1163440655251697e-07	LOC105375633
gene7060	154.72346037767798	1.39654958122146	0.227919516115536	6.1273804236822	8.93376926500925e-10	1.2846214629387695e-07	MMADHC
gene44490	48.62712046359611	2.9678560659659703	0.484886992208346	6.1207170199582315	9.315521256214e-10	1.32936722654018e-07	PGLYRP1
gene8354	120.083783314594	-1.4614154006986002	0.238935846310104	-6.116350573877032	9.574257721489727e-10	1.3560172383436197e-07	SNED1
gene5353	56.553242560612	2.47252444198898	0.4054825130117101	6.097733842143708	1.07582675635022e-09	1.50113693402734e-07	CYP1B1-AS1
gene13200	58.1144331536049	1.89762678404951	0.312215817967049	6.07793287478403	1.21741693537966e-09	1.68621197145196e-07	LOC105377538
gene48227	776.619013943817	1.09501041671835	0.181415681963158	6.0359193034961915	1.5806023119227899e-09	2.17327049267807e-07	KIAA0930
gene32038	205.484833773769	1.56477461701996	0.259365019421582	6.0330981429555	1.6084565966019596e-09	2.19554325436168e-07	DRAM1
gene45940	37.513430908221295	2.88831601653382	0.479826052805915	6.01950644331128	1.7494969336735699e-09	2.3708830028495693e-07	BPI
gene19858	254.320128297139	1.3875998966086	0.23116184678464896	6.00272024085917	1.9403878977699896e-09	2.61079191644953e-07	POR
gene30497	204.370896254734	2.41220423298782	0.402673370222992	5.990473697458548	2.0923071366024105e-09	2.79523330015458e-07	CLEC4E
gene46275	805.068993096728	-1.36423543854706	0.22804091069229696	-5.98241532366036	2.19852810991057e-09	2.87594958377676e-07	CASS4
gene46533	76.3780329270122	1.21350610128794	0.20279664715638496	5.98385682556258	2.1791488307421e-09	2.87594958377676e-07	LOC102724636
gene31616	39.0099753631002	2.56799197158334	0.429222456722264	5.98289285978576	2.1920896822538e-09	2.87594958377676e-07	LOC105369818
gene36754	170.382399295935	1.27891823272038	0.214730346391844	5.9559268366595495	2.58602009864654e-09	3.35950762746241e-07	NEDD4
gene31362	13.888840320981801	2.52783813106149	0.42860885235814505	5.8977739660617985	3.68438208231911e-09	4.75360995100309e-07	ITGA7
gene22438	2495.2844153730803	1.0014842626707	0.16987811963147506	5.8953105016895	3.739774709743911e-09	4.79225416377184e-07	PAG1
gene32751	585.145641992635	1.00395560222746	0.170502478823529	5.888217046196481	3.90384215210161e-09	4.96869423102284e-07	ZDHHC20
gene43608	856.882479301546	1.12375211679352	0.190936102386001	5.8854878818135585	3.968814673841211e-09	5.01748738329844e-07	COLGALT1
gene10439	102.348061719211	1.3745982658476	0.23390801444909606	5.876661682948622	4.1862252552990986e-09	5.257061675604611e-07	HLTF
gene783	2769.1336642784804	1.76978592128549	0.30127808562322994	5.874260378495411	4.24735346691507e-09	5.298503129554909e-07	FGR
gene12980	143.749146107957	1.99038833869856	0.33957028790605703	5.86149144841908	4.58728105166177e-09	5.653376437684149e-07	FAM160A1
gene45048	220.37768749601798	2.66562607590736	0.454782071705628	5.86132620819928	4.59184899381894e-09	5.653376437684149e-07	FCAR
gene9257	141.872825726803	1.4462179794648702	0.246987890377636	5.85542059270051	4.75804321850114e-09	5.8199519549939e-07	PPM1M
gene18989	163.05597843137699	1.6250674459860102	0.278074127138532	5.84400808053756	5.09595543764622e-09	6.193065327673671e-07	IGF2BP3
gene47681	82.77596312097491	1.45237270398944	0.24891541077429605	5.834804279379799	5.385374478501378e-09	6.50283968279041e-07	ADORA2A-AS1
gene11746	89.8888972073571	1.84652373709885	0.317826737265208	5.8098439199532494	6.2531111858363e-09	7.50253856099352e-07	NSUN7
gene30450	26.879685198372396	1.80688617487397	0.31204376599218203	5.79048957805245	7.0181553169373405e-09	8.367151373743591e-07	CD163L1
gene4008	709.745965210136	1.65870491039625	0.28689095553349	5.7816563345881296	7.396869662463878e-09	8.76319709634164e-07	CD55
gene23509	47.0640442503419	-1.88061105493964	0.325887988403318	-5.770728354100009	7.89296247780062e-09	9.292483387145641e-07	MIR31HG
gene38911	347.04758123846705	-1.59175621452605	0.27689425953699	-5.74860676847441	8.99818178237584e-09	1.05278726853797e-06	LOC105371291
gene32459	1094.53153004554	1.11309662265723	0.19380287913848	5.74344729864349	9.27682453066768e-09	1.0786885412604099e-06	RILPL2
gene27538	4544.84722094613	1.10307212031281	0.192550181523489	5.728751391378161	1.0117253752480403e-08	1.16919453334646e-06	CTSD
gene18285	199.239155656871	1.33710399241997	0.233732861337905	5.72065042444729	1.0611703017226199e-08	1.21885762033835e-06	RAB32
gene18728	116.357094405247	-1.4029998080431598	0.245371534473482	-5.71785888307587	1.07874669474637e-08	1.23153645387499e-06	LOC101927181
gene2862	17622.1181919685	3.34208735466994	0.5857453686082571	5.70570000853922	1.15865911477105e-08	1.31479890029773e-06	S100A8
gene18075	21.019056202277802	5.283651183271799	0.927764507949642	5.69503482618522	1.23346740822574e-08	1.39130692028433e-06	ARG1
gene39972	939.0917908619632	1.48161860983911	0.26032780242026105	5.69135757327699	1.2603326033304497e-08	1.41314793148426e-06	GAS7
gene19862	536.078161207132	1.71099836597217	0.301312873171619	5.67847748409222	1.3589891758054501e-08	1.5147502428785299e-06	TMEM120A
gene42046	17.521234514413198	3.45018036922024	0.608884360366437	5.66639676398301	1.4583162621140802e-08	1.61590020173194e-06	LOC105371985
gene47682	62.3167135020917	1.63114947013463	0.288925582615067	5.6455695455248	1.64635301087169e-08	1.81358781671287e-06	UPB1
gene2898	37.366112445108	1.48522029911473	0.263213443651527	5.642646053751861	1.67456374835104e-08	1.83393937951677e-06	RAB13
gene519	175.884260766778	-1.14449384702921	0.203060109856882	-5.63623179282162	1.73811395778217e-08	1.8816581967093601e-06	IFFO2
gene34392	481.18970508439	1.85511476695373	0.32909798080559305	5.636967940102919	1.73070317561764e-08	1.8816581967093601e-06	LTB4R
gene44001	966.7864240074472	1.34797193313588	0.239211089323693	5.63507292637195	1.74984272642658e-08	1.88353071072557e-06	GRAMD1A
gene30797	63.2863096291955	1.48945864836109	0.26443587419791104	5.63258919720682	1.7752397555271102e-08	1.90001086789001e-06	BCAT1
gene19323	422.13022424381006	1.12033628192429	0.19929470337419894	5.621505554117639	1.89300411606731e-08	2.00730939952956e-06	DBNL
gene45593	1577.7655307996201	1.23465560120749	0.219644307001655	5.62115912796311	1.89680455017392e-08	2.00730939952956e-06	RALGAPA2
gene21946	107.079916144769	1.3955583725228402	0.248591553488104	5.61386078063035	1.9786142727061002e-08	2.07061983638694e-06	ADAM9
gene44365	35.3253383308592	5.06173235358506	0.902215916643226	5.61033369087267	2.01936854217776e-08	2.10159365906091e-06	LOC105372409
gene43561	1812.76039585797	-1.5604486021929398	0.27858436370862105	-5.60135027472345	2.1268845510356e-08	2.18929640917255e-06	HSH2D
gene10713	291.332103494345	1.13360567118946	0.20267246376074	5.59328904457246	2.2280790093271095e-08	2.28099588579863e-06	GPR160
gene7909	28.273253014581694	1.89502437064642	0.339056854895671	5.589105022606112	2.2824288839705403e-08	2.32400610201908e-06	IGFBP2
gene40884	22.347038917743696	1.9531120808658895	0.349667136412736	5.58563238428131	2.32851329283328e-08	2.3581830589839002e-06	LINC00671
gene15731	60.818917265825995	2.1128193189613	0.37847025677591295	5.5825240719306315	2.3705278702368e-08	2.3878948391257e-06	ADAMTS2
gene47008	460.6258891838	2.07178885428973	0.371255766418226	5.58048935987657	2.39842824985346e-08	2.40314856077073e-06	ETS2
gene46874	388.222210148033	-1.30862966258283	0.234757500779114	-5.57438913874847	2.4839992810263e-08	2.47571928342288e-06	EVA1C
gene22554	18.2764895148772	2.65323434705948	0.47620877823599	5.57157798914964	2.5244231285555296e-08	2.50276623540003e-06	NECAB1
gene47048	409.474244739514	-1.65841641539912	0.299685237972972	-5.533860882225668	3.1325746946118395e-08	3.0260671549950407e-06	BACE2
gene33942	173.38237797848598	1.05491634538162	0.190663508068955	5.532869693135541	3.15033516005899e-08	3.0276971127566896e-06	TMCO3
gene501	811.7539244600191	1.87796711582823	0.33958749470986604	5.53014214328686	3.19971407051674e-08	3.05954385514334e-06	PADI4
gene17181	347.318345821496	-1.0280932572311	0.18668984731752	-5.50695858400123	3.6508610721244704e-08	3.47329646543478e-06	RUNX2
gene18253	86.9127047646142	-1.11504936506263	0.20327164146511895	-5.48551365564669	4.12269706002098e-08	3.89753759316349e-06	PEX3
gene28709	37.59934495901409	2.22502788995968	0.405667856127202	5.4848513540151	4.13817231317459e-08	3.89753759316349e-06	MS4A4A
gene47146	85.50130732524241	1.4369142386390803	0.26207864225816896	5.482759778736969	4.18741448706844e-08	3.92429486034369e-06	TRPM2
gene43493	1175.4717019938	-1.29775673521948	0.236917352959196	-5.47767700005914	4.30945852440198e-08	4.018676743770311e-06	ADGRE3
gene43314	468.37078336842	1.3189678665430702	0.240980592155563	5.4733364821828605	4.41640396172192e-08	4.0460721189712994e-06	C19orf38
gene13018	756.719393954366	1.67138360458736	0.305337821976368	5.47388330004108	4.4027906568093e-08	4.0460721189712994e-06	TLR2
gene37252	352.543378285599	2.3788998045346803	0.434464388397416	5.47547708871973	4.36334417584306e-08	4.0460721189712994e-06	BCL2A1
gene46221	1545.02000400993	-1.12034952584155	0.205562398751531	-5.45016760188591	5.03223735519767e-08	4.57791843623841e-06	NFATC2
gene35155	429.611433306389	1.38605599304354	0.254351811011316	5.44936553639037	5.05498240026326e-08	4.57791843623841e-06	JDP2
gene32971	13.8787629296173	2.60339688603056	0.477871684298258	5.44789944994038	5.0968156097509295e-08	4.59371845171667e-06	KL
gene15656	55.5269677370486	2.2315109262660298	0.410345125517028	5.4381319223772095	5.38421035038031e-08	4.80674741090587e-06	UNC5A
gene44805	23.1438068822723	-4.48612199251865	0.8271396601625121	-5.4236572233004114	5.83918078320843e-08	5.1639741039106695e-06	SIGLEC8
gene44994	466.046134485224	1.6446818819658602	0.303228698317152	5.42389915958965	5.831278721742069e-08	5.1639741039106695e-06	OSCAR
gene38529	938.9635876033908	1.46354034875804	0.269990018686257	5.4207202024707115	5.9359404385902406e-08	5.225014487931041e-06	ITGAM
gene33453	595.010115128812	1.3099543414852	0.24174297304894105	5.41878973756147	6.00038354021726e-08	5.25717324404988e-06	DACH1
gene10564	229.57036156529597	1.03556817787094	0.19137162978844896	5.411294134954638	6.25708984217879e-08	5.45670376653342e-06	TIPARP
gene24666	98.89395108523952	1.10264123715022	0.204248571773268	5.39852605860196	6.71906100340132e-08	5.83257843875902e-06	FSD1L
gene24135	302.80442963528	-1.35840513078398	0.251828948184109	-5.394157981356718	6.88456263799125e-08	5.94883056935051e-06	LINC01504
gene48311	1669.6137286949802	2.09158809914571	0.388458243989904	5.38433185935956	7.27142390805157e-08	6.25442064639121e-06	PIM3
gene47297	2990.23653355696	1.036959075756	0.192808437044316	5.37818309018114	7.524128037727111e-08	6.44236362939389e-06	IL17RA
gene16687	1102.5415488165402	1.9758515283955	0.367583307597324	5.37524824320909	7.64772414379401e-08	6.51856016726913e-06	IER3
gene21090	33.7157395453911	-2.02512788569396	0.377132889198214	-5.3697991973052	7.88243605000084e-08	6.65836089120474e-06	LINC00996
gene8837	2185.3779160660197	-1.06612574919056	0.198514032465428	-5.37053091889729	7.85051714521762e-08	6.65836089120474e-06	TRANK1
gene10276	519.895679231651	-1.52393415383035	0.284223286947862	-5.36174980662264	8.24196432055715e-08	6.9309768708185315e-06	EPHB1
gene41836	237.021617565913	1.64582110000363	0.30728575115622303	5.3559954986878	8.50866270100804e-08	7.09193271234019e-06	MAFG
gene30474	126.299958597224	1.86282857523195	0.348101722424225	5.35139143311035	8.728049569450152e-08	7.24274316034064e-06	C3AR1
gene29170	18.3814213627166	2.11805194459182	0.39646677957035104	5.34231883661766	9.17650647398735e-08	7.581484756600869e-06	DHCR7
gene44214	232.438931009526	-2.70018452010663	0.505515150826392	-5.34145122197128	9.22054279641847e-08	7.58210217340264e-06	CLC
gene32956	1283.34104125818	-1.11135384968237	0.20809059609848604	-5.340721159529871	9.25775601148064e-08	7.58210217340264e-06	FRY
gene28915	760.559705611453	1.29896154152789	0.24335639704956505	5.33769219661536	9.4137092515998e-08	7.67645199880457e-06	EHD1
gene27611	636.040770803103	1.14410397464624	0.21447071517870106	5.334546367754469	9.57837104402324e-08	7.743681345762481e-06	RHOG
gene25747	126.216272486324	1.29518187212774	0.242763025538495	5.33516942810702	9.545538390674197e-08	7.743681345762481e-06	MSRB2
gene43069	815.716083290081	1.31826442121841	0.247677370284367	5.32250653220704	1.0234710785632301e-07	8.23894218243398e-06	PLIN3
gene25295	145.982270766517	1.07524550763682	0.202236687045324	5.31676780976858	1.05626714411694e-07	8.46676774201314e-06	AGPAT2
gene33875	213.633179760939	1.75366766059634	0.330377968318162	5.308064788713518	1.10795262725187e-07	8.84343374556925e-06	RAB20
gene8551	73.3611676583624	1.55053767172728	0.292156033686163	5.307224540818081	1.11307030533517e-07	8.84679550278422e-06	PPARG
gene12571	78.6244110028998	2.28594783980465	0.4310185979247971	5.30359444072874	1.13544419171815e-07	8.98670682327509e-06	TIFA
gene24867	511.124937489749	1.01255242727004	0.191294292046896	5.293165919565509	1.20216755584862e-07	9.47499173620107e-06	FBXW2
gene16966	1805.0641324461606	1.41956534354288	0.26824796185043	5.29198929882046	1.20992973828487e-07	9.496436033363387e-06	MAPK14
gene37875	21.1642430215546	-3.92263498612154	0.7436144170271541	-5.2750927043662985	1.3268899476029999e-07	1.03712140842314e-05	PRSS33
gene287	631.691463874966	1.34464826946422	0.255478107275759	5.26326221766166	1.41521507483483e-07	1.0970537598627e-05	KIF1B
gene33467	57.5225298617838	1.69864043930093	0.323178918473323	5.25603726667942	1.47192476144138e-07	1.1363379807898e-05	KLF5
gene807	248.196391656343	1.53602681422869	0.292347365843207	5.25411545884255	1.4873755637246196e-07	1.13893062983255e-05	SESN2
gene22439	92.797679244802	2.81954965795778	0.536635597669805	5.25412341298437	1.48731129252968e-07	1.13893062983255e-05	LOC105375924
gene15077	1296.52494358715	3.29246902204866	0.6277419937018941	5.24493988785495	1.5633328900899998e-07	1.18743958268651e-05	CYSTM1
gene26413	287.64817503092496	1.7173340913901	0.32750995800493704	5.24360878017704	1.57465900423572e-07	1.1912390226019401e-05	DDIT4
gene322	162.274233991936	1.59069258264559	0.303961015578663	5.23321248817821	1.66589044548998e-07	1.25021427576473e-05	AGTRAP
gene24233	207.37750540255	1.04649691250108	0.20009788588103	5.229924883480692	1.6957892937676e-07	1.26760249709128e-05	TLE1
gene22576	81.03771658301471	1.1440934293266398	0.218870809160415	5.2272545330068	1.7204558094275e-07	1.28095755265556e-05	TRIQK
gene13201	112.890102859672	2.3408900863833098	0.448105565262637	5.22397012635024	1.75127045325935e-07	1.2987669892931599e-05	HMGB2
gene18772	6346.58556958174	1.06067027333929	0.203523057314715	5.2115484473050895	1.87270922054205e-07	1.3833813171510001e-05	ACTB
gene28725	22.0249717843944	-3.01382968486917	0.579085451293882	-5.204464519243589	1.94556790380133e-07	1.4315883829650598e-05	CCDC86
gene39724	25.5806959733655	-3.20665955172962	0.6178880113418821	-5.18970993589217	2.10621920042422e-07	1.5437685244510197e-05	LOC105371498
gene25789	146.67659197035601	1.31219290404409	0.252881528710592	5.1889630323526506	2.11468368475231e-07	1.5439649833208998e-05	PDSS1
gene11349	1023.84112941709	2.2400846971267003	0.432568368281846	5.17856797071011	2.2359560831758102e-07	1.6199501822608802e-05	S100P
gene31559	557.645983148081	1.02628062277427	0.19835212360847	5.174033955895808	2.2909316243463998e-07	1.65342065164035e-05	GNS
gene6415	408.09220378692396	1.89743072975568	0.36933585060386	5.1374128091096605	2.78546632870026e-07	1.9874935315805607e-05	IL1R1
gene48986	40.70623017760229	1.8161096366691205	0.35372994356396603	5.13416992175193	2.8339197541146395e-07	2.0144357135191506e-05	SHROOM4
gene47100	88.6460994215062	1.04693183447076	0.20418854811507	5.12727987997038	2.93958357306812e-07	2.08168931450692e-05	LOC101928369
gene28179	212.139399971675	1.67533993738531	0.327029527882091	5.12290112833281	3.00870133988277e-07	2.11980539202308e-05	CD59
gene45819	14.9304081647552	1.80908711160628	0.35316834642651	5.12244976060654	3.01591466296217e-07	2.11980539202308e-05	E2F1
gene39706	580.805412285181	1.24513556314473	0.24323006212883894	5.11916805121392	3.06886413674842e-07	2.1490034849044602e-05	P2RX1
gene17984	10.8787175596099	2.0378912303862102	0.39847194699764704	5.11426524687882	3.1496451731240103e-07	2.19740244911618e-05	SMPDL3A
gene13883	82.1513021006366	1.37041884519752	0.26820836878292603	5.10953051694916	3.2296032519907396e-07	2.23661898741727e-05	CARD6
gene6394	478.442824155502	1.2566472695048998	0.24608792741469604	5.10649702611076	3.2818577316441004e-07	2.25373350953868e-05	TBC1D8
gene45313	671.6460414743669	1.46756971895973	0.287419696115336	5.1060165284247585	3.29020924310207e-07	2.25373350953868e-05	SIRPA
gene34148	1310.73116059529	-1.07794395802604	0.211147794785777	-5.105163229953138	3.30509098621132e-07	2.25572459808922e-05	TRA
gene12681	170.864351697348	1.40827399624762	0.27599911831202506	5.10245831530346	3.35269609544064e-07	2.2799543808597606e-05	PRDM5
gene47803	127.20466828323099	1.20510359713438	0.236620439729167	5.09298181726704	3.5247551395963896e-07	2.3797782281210505e-05	HORMAD2-AS1
gene44364	505.11338939804	5.71957998765108	1.12325552752924	5.09196691890055	3.5436794289800703e-07	2.38401033584634e-05	CD177
gene32555	13.515486118585	2.7982509386799705	0.549986183139453	5.087856794341411	3.6213264985748e-07	2.418969051548e-05	LOC101929984
gene2204	145.555150548017	1.49293366556645	0.293870804837258	5.08023812162361	3.76962057191693e-07	2.5091287177808895e-05	C1orf162
gene3200	67.61085368808381	1.29884744167946	0.255930369050358	5.07500319910802	3.87489482229566e-07	2.57011949885857e-05	MPZ
gene26071	125.578900870004	-2.88728622746687	0.569594431660623	-5.06902116133603	3.9986677502280493e-07	2.6336679864002e-05	LOC105378288
gene45850	130.82337805862198	-1.03628175025975	0.204870213094767	-5.058235331557911	4.231540330609229e-07	2.75811505908948e-05	GGT7
gene34887	2402.8175494274	-1.00213778268979	0.19810926364995304	-5.05851046148204	4.2254407235398896e-07	2.75811505908948e-05	PRKCH
gene48032	58.025367992060794	-1.5313531377116498	0.302839411130594	-5.056650757557032	4.26683589838155e-07	2.77153061440736e-05	NPTXR
gene10461	47.24255344927361	1.05368297589542	0.209472537317296	5.0301724005919	4.90039007399389e-07	3.16125506245969e-05	PFN2
gene28697	27.7605115391349	2.88694941711759	0.574418934835903	5.02586046879238	5.01180201274952e-07	3.22209264553456e-05	TCN1
gene7571	393.598919089275	-1.18584496419572	0.236241523572849	-5.019629683475371	5.17711851275905e-07	3.31705378996062e-05	STAT4
gene26147	61.826523567119295	-1.83557433901892	0.366087812291776	-5.01402744748012	5.33023780091547e-07	3.40358269341846e-05	C10orf128
gene43492	756.768438389317	-1.21631605221525	0.242920773406087	-5.0070483275712006	5.52710533367754e-07	3.51736767467851e-05	CLEC17A
gene40305	1814.10498520453	1.30632876916095	0.26125487889251703	5.00020812892986	5.72684606973966e-07	3.62002011462034e-05	WSB1
gene1825	582.692974961793	1.29679721740917	0.259626654936901	4.994853928709059	5.888031603477339e-07	3.7094599101907204e-05	SH3GLB1
gene45772	18.541303914051106	2.57466644738146	0.516936718175362	4.9806221087743605	6.338019562907349e-07	3.9532872353141e-05	CCM2L
gene5343	1008.0726240037101	1.32004119909284	0.265487966421897	4.972131945879281	6.62206087703294e-07	4.1168237868207705e-05	CDC42EP3
gene43134	151.502018553911	1.82684182763219	0.3681001399109311	4.96289359757981	6.94506336879702e-07	4.3034262723035996e-05	ADGRE1
gene929	991.423787229258	1.33997650286785	0.270948812265363	4.94549686955444	7.5949891089682e-07	4.69071507690603e-05	PHC2
gene30265	445.755143891	1.35040535424667	0.273642717085977	4.93492159640551	8.018296362767059e-07	4.93596890802101e-05	NINJ2
gene6026	287.291224399834	1.59585630062012	0.32346386225311496	4.933646341523421	8.070852023021841e-07	4.9521380963408e-05	CAPG
gene20790	597.3122182016481	1.1020503918431102	0.22347521353047894	4.931421138088791	8.16335241731637e-07	4.99263212613599e-05	SLC37A3
gene44293	287.530404797019	1.5069557429446798	0.306027033028722	4.92425694563801	8.46815083346607e-07	5.16228340614888e-05	CEACAM4
gene48481	186.948486095882	1.1336168063649	0.230411948720469	4.91995668045923	8.656336891865021e-07	5.2430681039248e-05	MSL3
gene19115	108.162960805875	-1.21628785357503	0.247263671096886	-4.91899132686762	8.699132356661249e-07	5.25210116033423e-05	LOC105375217
gene11291	284.640730483414	1.26386473691322	0.257800938821777	4.902483065769419	9.46327752400445e-07	5.6590399593546605e-05	LRPAP1
gene22725	741.920668414319	-1.05397210012593	0.215053067811035	-4.90098611870094	9.53567947079311e-07	5.6748601147143796e-05	NCALD
gene41724	30.9884852208675	1.19653926014265	0.24415722262148495	4.90069164162159	9.54998490398926e-07	5.6748601147143796e-05	LOC100996291
gene14822	109.924290502517	1.37056084262324	0.280783857924816	4.88119528220967	1.05444759220098e-06	6.20707165446555e-05	ZNF608
gene16345	479.96718236228105	1.47997550377839	0.30383729370065304	4.8709474921682805	1.11064355143566e-06	6.49726477589859e-05	HIST1H2BK
gene42669	9.491707769921119	2.73273495817338	0.561690187814917	4.86519974437197	1.14341272239649e-06	6.668255557827441e-05	SERPINB10
gene37617	213.284160726109	-1.01467518126625	0.208823902526767	-4.85899922848242	1.17980593394739e-06	6.83815519315907e-05	LOC400464
gene30468	1908.0032237013002	1.75340768116725	0.360961002202486	4.857609743070388	1.1881128901191401e-06	6.844184254181712e-05	SLC2A3
gene24804	99.9364650336876	2.74089195144912	0.5649978513945171	4.8511546454276	1.22744791297348e-06	7.006495859600429e-05	ORM2
gene34740	41.2197659405935	1.38834427799121	0.28684613780588697	4.840031274643559	1.29818697312124e-06	7.37601135492227e-05	PTGER2
gene3678	505.277729169034	1.42032092818872	0.293469785203616	4.839751823865849	1.30001368043435e-06	7.37601135492227e-05	IVNS1ABP
gene29296	1099.7287606790899	-1.03585394480853	0.21426975384829505	-4.83434514766801	1.33584641972773e-06	7.53393383485369e-05	ARRB1
gene41052	160.671025086708	-1.67225276382804	0.346455573887217	-4.8267451583054015	1.3878252520738998e-06	7.75740779623624e-05	TBX21
gene7784	17.1585454810234	2.2144691761835	0.458767946003342	4.82699193671949	1.38610731392607e-06	7.75740779623624e-05	DYTN
gene4903	481.860174069803	-1.56166658779873	0.324270829951098	-4.81593299043961	1.4651368882865e-06	8.130020068175501e-05	LINC00299
gene45678	180.10490843437802	2.08857876643288	0.433904624879501	4.81345126711405	1.48345788856801e-06	8.19469098151189e-05	CST7
gene29236	61.038274884145785	-1.51692219858946	0.31535565086978	-4.810195074689929	1.5078306560714898e-06	8.280759786710991e-05	P2RY2
gene643	134.34631471720502	-1.57367359078358	0.327315271988514	-4.80782207693262	1.52583470527093e-06	8.355275681159449e-05	MDS2
gene43106	85.25513203902209	1.04276714711379	0.21783010949212905	4.78706616612826	1.6923705158438299e-06	9.21363682281798e-05	MLLT1
gene7213	636.812384750359	2.11139975225723	0.441641531500962	4.7807998153648095	1.7459915679006e-06	9.450931943834393e-05	GCA
gene3030	71.24231116619691	-1.64659875565199	0.344728229749878	-4.776512665779361	1.7836132401651004e-06	9.617233234444648e-05	SH2D2A
gene36786	84.4289528662048	1.9629255769528504	0.411246613767825	4.77311061352849	1.81402092823195e-06	9.73524564817814e-05	LOC101928635
gene34738	141.03875522527701	-1.79436485139229	0.376345543065366	-4.76786528884344	1.8618820559628799e-06	9.935487900332221e-05	PTGDR
gene16970	46.976768361341	1.28629618934767	0.26996407115331	4.7646939974364	1.89140466495836e-06	0.000100645168570115	PNPLA1
gene41408	125.66206774793699	-1.30976375478217	0.275174478758079	-4.7597573753693	1.93825816810312e-06	0.00010284780031706601	ICAM2
gene737	54.0983782545908	-2.20997965052706	0.465345829375676	-4.74911240419204	2.04311367090735e-06	0.000107203710916105	ZNF683
gene3892	137.51671858707	-1.1825729617982	0.24916547190672605	-4.74613497909087	2.0734037631376493e-06	0.000108490851906178	LAX1
gene41070	3286.466564147669	-1.12986682122206	0.238371563986152	-4.73993962336758	2.13781912207967e-06	0.000111243366858052	SKAP1
gene43914	643.7298564979	1.29549288870487	0.273679895765374	4.73360633627066	2.20565324056628e-06	0.00011445699750013001	TSHZ3
gene38919	114.402637299372	1.22297440642214	0.258451070222064	4.73193786882504	2.22386488708352e-06	0.000115085007906572	KIFC3
gene3592	9.89236168980714	2.02246304221638	0.427948953788414	4.7259445882798605	2.29048107025708e-06	0.000118207649097076	FLJ23867
gene4203	118.473670537685	1.91984756559944	0.406473323664781	4.7231821962878495	2.32182665215332e-06	0.00011949794712189099	MARC1
gene19223	158.380845841502	-1.2229443513199	0.259836536058102	-4.70659118949476	2.51893335270422e-06	0.000128937900991547	TRG
gene26054	1485.4734799369598	1.22923748042111	0.26257833149764703	4.68141248902758	2.84905014889174e-06	0.000144656489635239	ALOX5
gene46132	1024.74933424283	-1.36634490447956	0.291968556363882	-4.67976730609537	2.87200690441917e-06	0.000145430091555225	SULF2
gene46192	1455.9302391313001	1.7648434841459	0.377276622321176	4.67785009653602	2.89898344841479e-06	0.000146382886067198	CEBPB
gene7079	88.24985452965241	3.3897316566735203	0.7247153325264591	4.67732846889886	2.9063651000229307e-06	0.000146382886067198	TNFAIP6
gene46047	724.301374257913	-1.95465110353049	0.41801159756865897	-4.67606907296259	2.92426145533004e-06	0.00014689150142413798	LOC101929866
gene43319	157.125755840063	1.2166521580364298	0.261030774613723	4.66095294639817	3.14748680839753e-06	0.000155827365788264	LDLR
gene26683	96.27787357505	1.83108207736936	0.3928794196092621	4.66067191605624	3.15178777752979e-06	0.000155827365788264	LIPN
gene44191	44.159920942726096	1.96621808042674	0.422919897434466	4.64915009285278	3.33305606811269e-06	0.000163502023841247	ZFP36
gene42222	52.838384250838295	-1.76969791409903	0.380755424181868	-4.64786002169658	3.35396378620185e-06	0.000164100300884894	HRH4
gene30633	88.3810864709264	1.7101764729727	0.368072381687356	4.6463047978029115	3.3793359672059896e-06	0.000164799432648164	MANSC1
gene36629	568.187446381608	1.10380521894134	0.23804682234921	4.63692482028633	3.5363096033467598e-06	0.000169499908392476	SQRDL
gene48729	978.359027397059	1.2425402900700302	0.2683241802719	4.630742890226768	3.6435608557540894e-06	0.000174197349847309	CYBB
gene32883	78.3668958113736	1.33307095411108	0.28879631983653004	4.615955476391282	3.91290836621917e-06	0.00018473046339466298	FLT3
gene30947	267.419394927863	-1.15799034244772	0.250962723019249	-4.61419261201952	3.94626336291496e-06	0.000185090178593275	ABCD2
gene48450	40.7366296720457	1.40378157504783	0.304261901136907	4.6137277450855585	3.95510437222517e-06	0.000185090178593275	KAL1
gene15566	54.7781006704502	1.47951227389579	0.320693359323781	4.613479608731269	3.95983128805488e-06	0.000185090178593275	SH3PXD2B
gene23675	11.7964255449904	-3.07534958307522	0.666906896243474	-4.611362696049361	4.00037851096463e-06	0.000185603768500101	ENHO
gene12090	34.6809875096851	1.82358485204174	0.395446601624021	4.6114566279053495	3.99857093991658e-06	0.000185603768500101	ADAMTS3
gene45009	408.652499504833	2.03277258919698	0.440806526647333	4.61148478144766	3.9980293216979e-06	0.000185603768500101	LILRA6
gene6485	17.0058411446745	1.8843974973749296	0.409097326277108	4.6062327381199015	4.10029459355835e-06	0.000189772111201127	LOC102724744
gene18128	1015.2298410469299	-1.39552407900669	0.303359834463666	-4.60022692679124	4.22030934434066e-06	0.00019437155774901002	SGK1
gene44778	933.1103439915961	1.20776391550401	0.262887169919567	4.594229211998219	4.3435174635588795e-06	0.000199072599661943	SIGLEC9
gene26892	81.6883038826804	1.30266394393539	0.283623200213544	4.59293859936211	4.370476837620771e-06	0.000199822019879278	ENTPD7
gene42191	10.8850409685431	-3.2915011700082	0.7176887244946679	-4.58625175186607	4.5127440668851795e-06	0.000205827021762509	LOC105372019
gene34106	20.0752746286175	1.89115022887644	0.4128361705870901	4.58087339146436	4.63038110868957e-06	0.000210174672155145	LOC100507513
gene17633	340.083358907836	1.07134974273614	0.233933215272092	4.57972477952751	4.65588177672313e-06	0.000210824146702244	UBE2J1
gene9902	193.580773859884	-1.4380127998987902	0.314205446622349	-4.57666413920306	4.7244904454103885e-06	0.000212907240478937	TIGIT
gene25387	160.439152209634	1.46787578587525	0.32082132696515303	4.57536847615709	4.75382542201131e-06	0.000213717922373334	FAM157B
gene19216	448.43945338480006	1.6483116931778	0.3610125777457321	4.56580129000032	4.9758995218243404e-06	0.00022263900069502402	GPR141
gene33478	2782.58435687957	-1.10342234788819	0.24182480365438505	-4.56289979858804	5.04518969546714e-06	0.000224671958140696	KLF12
gene3170	297.506877100153	-1.06739829367624	0.233925157234232	-4.56299060048271	5.04300732940481e-06	0.000224671958140696	LY9
gene5354	19.1677632972093	1.73199600703315	0.379989337428445	4.55801212411466	5.16400571549424e-06	0.000228880883912388	LOC102723739
gene16686	388.830146862522	1.1352699317813602	0.249293326073678	4.55395236471689	5.26472823230249e-06	0.00023225219136272096	FLOT1
gene15575	117.514505621589	1.80798327843335	0.397237903853656	4.551386614655531	5.3293515779069e-06	0.000234553728208019	DUSP1
gene29239	26.544692901738	-1.6756856063498995	0.368244843328788	-4.550465910676071	5.35272590461731e-06	0.00023503332835728705	P2RY6
gene20828	513.66342137111	1.88071956550177	0.41359143241497903	4.54728850285936	5.43414837471923e-06	0.000238053611475782	MGAM
gene30006	67.9268254849799	-1.1447894414229498	0.252153065638868	-4.54005759764393	5.6238863115524e-06	0.000245793843273115	CRTAM
gene37876	25.549212616177396	-2.6221984460886403	0.578330093965807	-4.53408611007483	5.785342507114402e-06	0.000251682440661695	PRSS41
gene47985	1108.96534246969	1.45074736379322	0.320119217736465	4.53189712898629	5.8456316946172214e-06	0.00025255542254932204	LGALS1
gene25671	566.653855126573	1.5494588348043998	0.34200877168606103	4.53046519001767	5.8853951773506e-06	0.000253691507907902	VIM
gene1000	124.688274909279	1.7176260128783205	0.3798317148976689	4.52207107913849	6.12374875160224e-06	0.000262166034622571	ZC3H12A
gene33857	760.617024311068	1.7274832380791298	0.382082531979579	4.5212306072434005	6.1481166064333e-06	0.000262612409331937	LOC105370359
gene28222	198.66615828253003	-1.1668100310609	0.25879484931685703	-4.508629264225849	6.52478103911076e-06	0.000276818244220111	PRR5L
gene40536	205.927702644291	-1.35706500490921	0.30114194957271995	-4.50639642479137	6.59378481740893e-06	0.000279117133945016	TOMM20P2
gene4393	100.550238755736	1.14494902598601	0.254143862921565	4.5051216772422	6.6334921693366795e-06	0.00027954159282728196	RHOU
gene18738	2108.02094708663	-1.0012457993673298	0.22249704729095104	-4.50004083900508	6.7940408492458e-06	0.000285031954292301	CARD11
gene7459	725.267566948875	-1.0430779338495202	0.231919201996612	-4.49759194094139	6.872744355843069e-06	0.000287693078735591	LOC101927156
gene18180	148.13265344074	1.2756402672926002	0.283790394677633	4.4950086092295	6.956713247599511e-06	0.000289919485497858	IFNGR1
gene4469	437.898519390664	1.76784650860984	0.394283822829868	4.48369019028372	7.3363154319452e-06	0.00030372345888253103	SIPA1L2
gene12264	704.508769104123	1.05015796105495	0.23440507242208	4.48009913012457	7.46083801091216e-06	0.00030752692693994	PLAC8
gene14610	96.38523241060221	1.09659905688246	0.244759081726302	4.48032019546763	7.45311439233665e-06	0.00030752692693994	SLCO4C1
gene16987	360.61902666653	1.27199133469401	0.283952392872705	4.4795936453483085	7.478527492852901e-06	0.00030758301830321	CPNE5
gene15753	80.974198653842	-1.04240702424982	0.232866443207664	-4.4764157939245495	7.5906586691871095e-06	0.000310837472503212	C5orf45
gene49360	821.5060769288741	1.23975074478275	0.2772745269390189	4.47120317350829	7.778075986318221e-06	0.000317133370896702	PGK1
gene38539	44.5997405781841	-1.10400538373981	0.247491615288958	-4.46077893366541	8.16622944903426e-06	0.000330101425174803	C16orf58
gene5133	122.74925504366699	1.18021103252443	0.264550269912516	4.46119761251695	8.150288996863763e-06	0.000330101425174803	ADCY3
gene40594	15.589037118187301	1.42624624886641	0.320358264495628	4.45203513357738	8.506024398646809e-06	0.000341637487414307	LOC105376836
gene10507	88.9462548523918	-1.01563061580919	0.228252650509658	-4.44958958216444	8.603453913736327e-06	0.000344208601082532	LOC101928166
gene33227	20.210187294526698	1.5056590651681998	0.338387504631541	4.44951141682275	8.60658550246179e-06	0.000344208601082532	LOC105370203
gene1903	676.376782530067	-1.24125671761538	0.27916715990045304	-4.44628486408644	8.73680776759881e-06	0.000348676372708175	TGFBR3
gene30488	151.411460817248	1.59470271439684	0.358708160328826	4.445682844056241	8.76131256012939e-06	0.000348915105063757	LINC00937
gene45792	233.50103874024398	1.0325427821970998	0.23240568341968	4.44284652166841	8.8776493661464e-06	0.000352059539179157	MAPRE1
gene36789	47.5832360982845	1.36547083882915	0.307638382716872	4.43855811089029	9.05635344286721e-06	0.000358391869334642	LIPC
gene38240	115.11207751195101	1.1446825521683202	0.258078563398944	4.435403456577848	9.19000106333074e-06	0.00036215910048109	DCUN1D3
gene15885	256.634631392938	1.15474812679156	0.260623964973273	4.43070585205001	9.392513697412281e-06	0.000368038303386302	NQO2
gene19720	323.780989507222	1.51851527107689	0.34273475400115005	4.43058444861355	9.39780346811122e-06	0.000368038303386302	TPST1
gene3397	367.026011360381	1.4248719986551202	0.321849084007607	4.42714324649575	9.548932163802901e-06	0.000373180985828953	F5
gene43271	107.225641685472	-1.18448463421158	0.26775766268579104	-4.42371890436446	9.70162336034139e-06	0.000377581568675105	C19orf66
gene10981	1832.3851276777696	1.7544795907667698	0.396761424973364	4.422001435458482	9.77908068119813e-06	0.000379811428436555	BCL6
gene41945	219.64615527651299	1.01935281063294	0.230623510473982	4.41998653362768	9.87070520030842e-06	0.000382581221930473	EMILIN2
gene30493	20.7142833561318	1.3918139770661002	0.31526949406441	4.4146801491100005	1.01159445625467e-05	0.000388007765521883	CLEC6A
gene41497	13.929886095245301	2.22783270921848	0.5046867685946661	4.41428792639449	1.0134300612452401e-05	0.000388007765521883	LINC01482
gene38355	1868.43646124297	1.03618823213077	0.234868351877795	4.41178312806449	1.02522777642617e-05	0.000391728511653949	IL4R
gene29827	410.25323827461403	1.49017658171113	0.33791619492564096	4.409899863009059	1.03418430299737e-05	0.000394350803958735	ZBTB16
gene36551	231.703833825971	1.07207327585873	0.243287095958468	4.406617916314572	1.04997160453152e-05	0.00039956192150626603	CCNDBP1
gene34710	605.756176424122	1.49666018116694	0.340768382542454	4.39201597871389	1.12304443288111e-05	0.000423093574053065	PYGL
gene22044	984.2980822151101	1.8302792384178	0.41671191402424296	4.39219320787483	1.12212910133345e-05	0.000423093574053065	CEBPD
gene9749	201.488868893372	1.16534027906544	0.26570561353391603	4.38583236374376	1.1554308323458803e-05	0.000433562760735048	NFKBIZ
gene39725	35.438651916908604	-2.72134307158296	0.620616625381006	-4.38490198343025	1.16038015291863e-05	0.000433692082153338	ALOX15
gene30392	1253.9678007921302	1.5863510908655	0.3617440528352	4.385285890486201	1.15833544488426e-05	0.000433692082153338	GAPDH
gene46877	26.8674835456956	-1.93284557656654	0.4409185521110101	-4.38367940589604	1.16691464200264e-05	0.000434603746394912	LOC105372780
gene43136	74.1484474262323	-1.6409971553456	0.374421119353726	-4.38275799767403	1.1718626227306697e-05	0.000434603746394912	ADGRE4P
gene3842	1405.52508482551	1.14902192596436	0.262137923872881	4.38327239717346	1.1690978232175802e-05	0.000434603746394912	ARL8A
gene2170	103.73472538754999	1.28676982806277	0.29360050202664395	4.38272352799314	1.17204811365194e-05	0.000434603746394912	LAMTOR5
gene23420	52.497537523161895	1.83750944322081	0.420238306987371	4.37254151434611	1.22808454972443e-05	0.000452708975795678	LDHAP4
gene3171	262.430643069263	-1.08997077715014	0.251251183092663	-4.33817172016321	1.4367288346216299e-05	0.000518460939803976	CD244
gene36648	39.0278702765234	1.30560188150045	0.300989755766483	4.33769540818981	1.4398450468783401e-05	0.000518591991358458	FBN1
gene14230	1515.08081092762	1.30362191864331	0.30096604951219896	4.33145838461247	1.4812494647534699e-05	0.0005304619043262571	LOC653406
gene23684	63.328773302784604	-1.45174288901241	0.335223134887546	-4.3306763105697	1.4865206567440198e-05	0.000531339461310949	IL11RA
gene49370	156.587640370944	-1.11625636479782	0.257931716033695	-4.32772046013916	1.5066051421062804e-05	0.000536482439732629	P2RY10
gene2952	45.09243973310289	1.35062841685066	0.31217025519475605	4.32657626527562	1.5144489923509101e-05	0.000538258031488945	MTX1
gene43285	21.716451573520004	2.04109507368017	0.4729665492097671	4.31551676770891	1.5922996416251e-05	0.000563799781001728	ICAM1
gene43053	185.41664255426102	1.90716914781837	0.443014562362311	4.30498071586781	1.67000282237478e-05	0.0005836334538974732	LRG1
gene15687	56.6770150767596	-1.41703020880853	0.329436379691343	-4.30137743177052	1.6973965535261598e-05	0.0005904601538838121	LOC105377751
gene28286	65.8096490125817	1.86803572345394	0.4344026197457169	4.30024046481906	1.70612878020397e-05	0.0005907784528070268	TP53I11
gene4504	33.679314716725806	1.55601403699341	0.362054589917864	4.29773321571867	1.72553669459074e-05	0.000595310159633805	LOC101927851
gene6339	382.691241702342	-1.01961257851825	0.23738595044881694	-4.29516817061206	1.74560959532514e-05	0.000601134331757581	ANKRD36B
gene1019	70.9498544874792	1.52568397768706	0.355412457964681	4.29271384133269	1.76502423348018e-05	0.000605605855848199	C1orf122
gene24883	47.228541009511005	1.17174751037864	0.273084095436125	4.29079367843565	1.7803566857463898e-05	0.0006094394689253192	LOC102723324
gene39889	8.87700862619725	1.8214111743211496	0.424521336774801	4.29050560369683	1.78266787374768e-05	0.0006094394689253192	GUCY2D
gene12715	22.339485772511306	1.49205130839175	0.34798717457606604	4.28766178009129	1.8056374370066e-05	0.000613949321315765	SPRY1
gene28881	136.03904413150602	1.16974663957574	0.27284519486298003	4.2872172997702	1.80925288528898e-05	0.0006140702090124071	FERMT3
gene49535	19.9112272374856	-2.13480892723403	0.498560909877665	-4.28194205550104	1.85269232235959e-05	0.000624990620409617	BEX5
gene17426	12.3898228241732	1.84518424324576	0.431340649052742	4.27778890604891	1.8875889167274397e-05	0.0006326781570177	LYPLA1P3
gene37536	51.30506314064429	1.84457181807632	0.431329481927379	4.27647980340671	1.89871773627847e-05	0.000635277904054663	LINC01579
gene27877	175.597092002178	1.12148092190434	0.262356865860421	4.2746391188443	1.91447134944302e-05	0.000639413063997484	RNF141
gene3351	1378.01137415766	-1.08581281865319	0.25431953078802	-4.26948262797102	1.95926907886951e-05	0.000652062749799736	CD247
gene9300	622.37292720261	1.25362505319404	0.293886776287734	4.26567356663459	1.9930000317823198e-05	0.00066095319715992	PRKCD
gene41378	59.84952725701979	-1.32082970949123	0.309716124988157	-4.264646245143791	2.0021916800762806e-05	0.000662834528604516	CYB561
gene27277	75.7224759787347	1.11150389961255	0.260675842663813	4.26393135725286	2.00861172710971e-05	0.000663793317606416	OAT
gene28733	560.6619254756861	-1.17748323523638	0.2762402482195	-4.26253322180898	2.02122437683934e-05	0.000666791656506525	CD6
gene44051	391.715425608524	1.0487417737195	0.24610230139848704	4.2614057965324985	2.03144982457602e-05	0.000667372507346522	PSENEN
gene3166	376.468811841516	1.25173460773593	0.29370164240469	4.26192580159689	2.02672741163175e-05	0.000667372507346522	CD48
gene39733	34.6288042565036	1.34350289631954	0.315678076460834	4.25592715015872	2.08184490382585e-05	0.000680828341204299	CXCL16
gene28852	13.596547392948999	-2.2962795900954505	0.54116231079804	-4.24323635308078	2.20319177462788e-05	0.000716779334346551	HRASLS5
gene29206	163.831506392883	2.90685422643384	0.6853242659936669	4.24157493127596	2.21956761328047e-05	0.00072086198502352	FOLR3
gene14227	2104.68879635362	1.34708627410801	0.318637678210871	4.22764276237453	2.36152337625293e-05	0.000759112898267515	NAIP
gene36365	32.4312899460715	-1.22505381404134	0.290116457754517	-4.22262778031683	2.41470418453143e-05	0.000773567733401675	LPCAT4
gene47989	49.6911808853646	1.19686456786079	0.28438867293955	4.20855217435189	2.57012188784329e-05	0.000816414603731939	H1F0
gene38915	719.024404175337	1.7074784371565102	0.406348732581515	4.20200261560797	2.6456407631266895e-05	0.000836173406963379	ADGRG3
gene48488	44.081022928733304	1.8881953177616704	0.45006367307018497	4.19539596448881	2.72395296122095e-05	0.000853762095349736	TLR8-AS1
gene2997	230.162125757225	1.16872387541346	0.27877015648508696	4.192428236040311	2.75984400098828e-05	0.000862142312547534	SEMA4A
gene8702	84.8912039624155	1.08009376238085	0.258151058847016	4.18396022547764	2.8647425492579906e-05	0.0008919529818243439	THRB
gene25899	74.1020007093625	-1.21350355257535	0.29052052740582696	-4.17699762358001	2.953821103645071e-05	0.0009181704311775948	LOC101929447
gene18375	41.3084088430425	-2.15892968233979	0.517541663595931	-4.17150895125879	3.0258916799426195e-05	0.000934405271722608	LOC105378061
gene32400	548.877069304925	1.00015496141595	0.239753374390148	4.171599102452721	3.0246945397583503e-05	0.000934405271722608	CAMKK2
gene4013	1276.09214497892	1.25245800361692	0.300237261628922	4.1715608409888	3.02520256828906e-05	0.000934405271722608	CR1
gene8118	406.43810829886496	-1.30987193732346	0.31411573513984603	-4.1700296762920805	3.0455997727387896e-05	0.0009363139302556039	PID1
gene14211	547.7025831504329	1.65342361258005	0.396511490893981	4.16992609432884	3.04698433533304e-05	0.0009363139302556039	LOC728535
gene8859	65.1534380037171	1.08400689423343	0.259989127740481	4.1694316360624	3.05360192253744e-05	0.0009368192087107133	CTDSPL
gene19218	128.61778041867902	1.14037099172058	0.273893824858395	4.16355130426967	3.13335579393973e-05	0.000958165959260433	NME8
gene35347	1386.3072266743	-1.10397308167657	0.265318706089715	-4.16093195216802	3.16951523546736e-05	0.000967652487690416	TC2N
gene28185	78.70570231697529	1.31536062209601	0.316163622227161	4.16037940364604	3.17719349162005e-05	0.0009684270841690439	LMO2
gene35396	40.2561471135676	1.7852366577236398	0.429331435201213	4.1581783008434	3.2079559673273996e-05	0.00097622401545309	SERPINA1
gene37809	586.67531814049	1.47805846686773	0.35555680087595	4.1570248782371495	3.22418891896534e-05	0.000979581397847584	MSRB1
gene23193	1956.7254987597894	1.46950698202647	0.35398033778542104	4.15138024676745	3.30476172037748e-05	0.0010008327415876302	GRINA
gene38431	737.778739198306	-1.09528666969412	0.263997695480163	-4.14884935909003	3.34150598340288e-05	0.00100640703046911	SPN
gene25361	93.43884979030388	1.03609474401114	0.249743129170336	4.14864163612076	3.3445389450213e-05	0.00100640703046911	TOR4A
gene20370	133.26616132635002	-1.09717873500676	0.26471563752242	-4.14474469765253	3.4019251237921805e-05	0.00101689712322995	NRCAM
gene5387	2940.20302044562	2.0371160985661496	0.491529408551153	4.14444398061719	3.4063921259123e-05	0.00101689712322995	LOC101929667
gene31257	41.88229972338209	-1.3859248752826798	0.3344435985014311	-4.14397190286406	3.41341584564788e-05	0.00101693380274977	RARG
gene9869	62.083065103329886	-1.00766884293624	0.243180324118084	-4.143710419790939	3.4173121895238504e-05	0.00101693380274977	CD200R1
gene7867	161.05585895580901	-1.08467936055887	0.261812813357066	-4.14295750712384	3.42855490369887e-05	0.00101867016910056	LOC102725082
gene12925	57.4082494099553	1.09929817229032	0.265488496718871	4.14066216004221	3.4630469024124e-05	0.00102246731192386	LSM6
gene4241	142.158774649556	1.7848236506957298	0.4311400046296151	4.13977740764057	3.47642979560917e-05	0.00102321106343578	TLR5
gene15316	43.2684040653545	1.06378918310117	0.257021446205362	4.13891213673739	3.4895655046917896e-05	0.00102547496742401	SMIM3
gene14186	749.057438742733	1.65110749630546	0.3991354729004029	4.1367094843947	3.5232170999998996e-05	0.00103214370937322	LOC643784
gene43129	34.9695675134262	1.18192624509628	0.28578147314505	4.13576930683813	3.5376745522042e-05	0.0010347698065197302	GPR108
gene26343	3568.3853689019106	1.31091920597635	0.31760484752394	4.12751636568627	3.66702341228989e-05	0.00106763091216854	SRGN
gene3108	17.6744325358183	-2.27890581573782	0.552772033545295	-4.12268652797371	3.74479153191209e-05	0.00108191162709552	FCER1A
gene4295	8211.8989430789	1.075972916127	0.26098468219731896	4.12274355363701	3.743864260914961e-05	0.00108191162709552	H3F3A
gene40571	109.871155402555	-2.52785851432094	0.6159370991660129	-4.10408549467745	4.059173436289779e-05	0.0011620463528782801	LOC100420851
gene30567	547.720696088355	-1.21080430776169	0.29508923058653497	-4.10318026637243	4.07509485271247e-05	0.00116483401730721	KLRD1
gene47845	9.450021308022599	-2.99631907334096	0.7306789284572309	-4.10073283441667	4.118438215546961e-05	0.00117543970706452	SELM
gene23337	223.181132720044	1.03931224176228	0.253591227790574	4.09837615763502	4.160587458372821e-05	0.00118567300988455	INSL6
gene41523	17.105403205301194	2.40367934104008	0.58688278676782	4.09567190456894	4.2094573605667895e-05	0.0011941799442921198	KCNJ2-AS1
gene49492	9.61610717390532	1.4161668594043502	0.34601880430493	4.09274537044048	4.2629576136894e-05	0.00120753883562507	SRPX2
gene44243	203.05788188005002	1.13836493506387	0.27822084892063303	4.09158745464331	4.28430317208791e-05	0.00121176304583513	SHKBP1
gene14526	1310.70102719239	1.22960321665863	0.301018384707688	4.08481102525573	4.41127027090431e-05	0.0012351679945677401	MCTP1
gene17885	341.162141460407	2.05247727034458	0.5028342307337	4.08181691876814	4.46849918845026e-05	0.00124885933550204	MARCKS
gene31361	7.35011588105155	2.32843820883566	0.571047790841595	4.07748396225133	4.55256690292177e-05	0.00126671643648947	METTL7B
gene7539	76.1265567978204	1.02332086907509	0.25108259029218105	4.07563450689379	4.58890475431778e-05	0.00127494393594519	SLC40A1
gene30535	146.327376265546	-1.19789470925449	0.294541842613883	-4.06697635427242	4.76270735626956e-05	0.00131354492635505	KLRB1
gene30485	57.458524687293796	1.4902986913730298	0.36651105744135903	4.066176616271609	4.77907229668793e-05	0.0013161313574957699	LOC101927966
gene5425	95.63078655697392	-1.1286808923611102	0.27763582174524604	-4.06532876509273	4.7964799847519e-05	0.00131899698500396	LOC101929763
gene48872	571.366792673762	1.02829354673972	0.253055631418002	4.06350785784793	4.83406941927345e-05	0.00132739600074131	CFP
gene29428	428.551989799657	-1.05611727523893	0.259932639399226	-4.06304217000183	4.84372747739721e-05	0.00132811200133524	SYTL2
gene38926	176.77956747831902	1.30167086828393	0.320775302976432	4.0578899192235	4.9518097430520285e-05	0.0013518440598532	USB1
gene25652	35.189261741929705	-1.39606234944118	0.344381099136614	-4.0538297628447095	5.0385889194109714e-05	0.0013735441313306	LOC105376431
gene18661	49.80098093578239	1.63090074924014	0.40247294584677895	4.052199697072379	5.07383280249911e-05	0.00137717274496651	LOC105375112
gene30158	160.450415627456	-1.04340688674348	0.257699674240636	-4.04892590500199	5.1453230082402e-05	0.00139379841743369	LOC105369566
gene23042	192.08472203856098	1.07038874252022	0.264377171182626	4.04871849461169	5.1498842625356894e-05	0.00139379841743369	TG
gene41726	9.643707768108161	2.09924260514586	0.518895472241385	4.045598232102741	5.2189674972637107e-05	0.00140844829148935	LOC105371912
gene41487	14.355675145827	-2.0740930380251297	0.512792140965844	-4.04470519793571	5.23890052390316e-05	0.0014097881309823401	LOC440461
gene24803	127.900728663549	2.9424494251310005	0.7276680158549079	4.04367013668181	5.26209394026876e-05	0.0014099866792723	ORM1
gene29004	12.7841353686469	1.25264602847323	0.309901746843942	4.04207475830728	5.29803347227791e-05	0.00141623568719243	CATSPER1
gene15078	656.578374694079	1.3924712524186105	0.344503304830404	4.04196776313688	5.30045208616375e-05	0.00141623568719243	PFDN1
gene15088	312.574890866746	1.5052240697306498	0.37324572232896097	4.03279657255929	5.511698958558679e-05	0.00146437056815754	LOC100505798
gene2254	430.666251111255	1.0348915165112802	0.256802007523811	4.02991988454498	5.5795866283989296e-05	0.00148031934252325	PHTF1
gene30999	703.954932814496	-1.06227100576856	0.26372875702982	-4.02789220914749	5.62791335566229e-05	0.00148685019568583	NELL2
gene12051	225.98760323754	1.25585566225485	0.31194281281976	4.02591632390158	5.675386972672211e-05	0.00149103576574932	SULT1B1
gene33862	1437.1399574207599	1.3448670063343602	0.334367312202217	4.0221246433354105	5.7675521275107605e-05	0.0015047559477274304	IRS2
gene592	549.247653167585	1.97793413890581	0.4930122011443	4.01193750238828	6.02224451056899e-05	0.00156470372200811	ALPL
gene619	8.49438241550012	4.453355162452599	1.11021191402206	4.01126587294405	6.039405038056321e-05	0.00156700100140312	C1QB
gene33481	31.459277425103107	-1.65462381569454	0.41302250019900894	-4.00613481080881	6.17204310396034e-05	0.00159264076642878	LOC105370259
gene29302	61.6719075064256	-1.00388551163751	0.250572994665125	-4.00635955594154	6.16617613796153e-05	0.00159264076642878	GDPD5
gene22972	255.909375159083	1.65955289980927	0.4149313132496861	3.99958462236046	6.34537562442791e-05	0.00162435892823532	TRIB1
gene22142	154.862477878946	1.42786220503155	0.3572251571252129	3.99709308415548	6.41250900993282e-05	0.00163453900162523	CHCHD7
gene39730	1239.85064584783	1.09191630357134	0.2732293921760089	3.9963354413494	6.43305629430616e-05	0.00163756055967358	ARRB2
gene29238	11.8033319470083	-2.31810411237169	0.580492821603737	-3.99333811909582	6.5149562597934e-05	0.00165393842406642	LOC105369382
gene50299	121.71450165724701	1.2364254420144298	0.310038920869646	3.987968473591351	6.66415169164104e-05	0.00168274296803542	G6PD
gene30677	38.1950071284648	1.40368830245135	0.35202113475520297	3.98751144140104	6.6769985308545e-05	0.00168372987049138	PLBD1-AS1
gene2747	288.58746212956197	1.02651344642771	0.257901844173233	3.98024856983264	6.88432446817834e-05	0.00172676458065347	CDC42SE1
gene47	36.8186841805301	-1.28575617441548	0.323087493710145	-3.97959128547693	6.903384899341779e-05	0.00172924283708645	NOC2L
gene39717	201.010883976753	-1.09338591919972	0.275499430285486	-3.96874112613118	7.225332219286759e-05	0.0017906983407231399	SPNS3
gene46409	35.2286782309669	1.5693480187746998	0.395481770628625	3.96819306305874	7.24196547177265e-05	0.0017906983407231399	NTSR1
gene42847	137.444067510307	1.3073457307458	0.32964497489244105	3.9659204001892494	7.311326138309441e-05	0.0018050255631367601	LOC105369157
gene31370	186.68938157301602	1.05786487691116	0.266817475473506	3.96475109073658	7.34725728543154e-05	0.0018101931960614601	ORMDL2
gene46194	262.100247721318	1.5613471457789498	0.3940172744718061	3.9626362774880697	7.412666919203829e-05	0.0018181302963156602	LINC01272
gene5239	410.281643268387	1.24757262352801	0.31517010133423	3.9584104527890895	7.545021800980059e-05	0.00184339268048069	PLB1
gene52	8.21001836275575	-3.4887295118884505	0.881484384852825	-3.9577893515050095	7.5646623413914e-05	0.00184579720887033	HES4
gene30678	124.97810063765199	1.38588802378833	0.350299350513282	3.9562962984591	7.61207382938765e-05	0.0018525663401056198	GUCY2C
gene42964	134.67169645030398	1.09845929971435	0.278089461764247	3.9500213087743	7.814423590044119e-05	0.0018920346679390894	C19orf35
gene33915	11.759611720466099	1.3150748623523898	0.333062177722213	3.948436509201029	7.86632723920978e-05	0.0018997180282691601	LOC102725228
gene2287	18.7579826676232	-1.7883022578229195	0.4537125109328379	-3.9414876485247294	8.097780562123359e-05	0.0019481212317843893	LOC105378916
gene4427	13.852422613046901	-5.976566104881308	1.51713937805087	-3.93936522335848	8.16974815880683e-05	0.00196292788351332	LOC105373165
gene6066	62.446920800577495	-1.4003947268625598	0.3562485096204621	-3.9309490118415	8.46112163915807e-05	0.00202518612854918	LOC105374846
gene2868	4186.322718682921	1.43758748374799	0.367083308984269	3.9162431212845	8.99395509073322e-05	0.00213105826470618	S100A6
gene16962	112.365681178899	1.47550262933866	0.3768980694100039	3.91485854955005	9.045722301886601e-05	0.00214063154523414	SLC26A8
gene8162	30.9176992151437	-1.71186627902532	0.437489819119563	-3.91292826532605	9.11836281450788e-05	0.0021497196537782893	NMUR1
gene14497	1881.15664745923	-1.20875137956012	0.30910147751222605	-3.9105325192511	9.20928598753494e-05	0.00216303391704733	LUCAT1
gene32237	23.508488295818506	1.610039998739	0.4123667394793379	3.90438860508457	9.44638896636051e-05	0.00221045501812836	RPH3A
gene2954	44.2929098358971	1.17712413736696	0.301847228456233	3.89973478765151	9.629811431547193e-05	0.00224779130032286	MTX1P1
gene38410	53.6510158255363	-1.11317715782703	0.285502302807095	-3.89901288669873	9.658563477427008e-05	0.00225171237901352	LOC105371160
gene35381	20.7954209097831	-1.6779766993376202	0.431024674129571	-3.89299453152234	9.90143851333902e-05	0.00229696694660263	ASB2
gene16342	37.6530283299893	1.26542506236898	0.32548787792487	3.88777938655237	0.000101165511262334	0.00233822666950747	LOC105374995
gene3128	13.373908128823599	-2.43967560153973	0.628281436331785	-3.88309356358474	0.000103135859076096	0.00237502466676824	FCRL6
gene893	792.5212466339709	-1.05731853457145	0.272318176936518	-3.88265868428582	0.000103320547287436	0.00237628177259657	LCK
gene38382	185.839666653004	1.18091071488186	0.30466675255248304	3.87607346383631	0.00010615564543279899	0.00242971311423772	SULT1A1
gene17199	17.7848194594251	-1.74381448802628	0.4502440725142841	-3.87304263282879	0.00010748501669641899	0.00244824094257611	PLA2G7
gene16744	41.433843133310795	1.59341091005831	0.411370812653305	3.87341751297557	0.00010731974103158101	0.00244824094257611	TNF
gene4914	10.5329909823796	1.5227628908143205	0.39329960370256895	3.87176309479808	0.000108050944938559	0.00245815899735223	LOC105373413
gene45007	868.7696995916182	1.1815504956170602	0.305211746239539	3.8712484371088	0.000108279365302173	0.00246038408226421	LILRB3
gene41853	291.378080140715	1.17302807144402	0.303090344280398	3.87022580422032	0.000108734592873521	0.0024677512360946	SLC16A3
gene44829	1297.8021175569	1.51662486654296	0.39232664014187296	3.8657198144753098	0.00011076203807026899	0.00249572309943739	FPR1
gene6690	36.2840220447318	1.6832500620238102	0.437000454523293	3.8518267992650097	0.00011723993639915	0.00261045943493002	MARCO
gene38458	74.3578760008894	-1.3805176878484198	0.35854462876456	-3.85033710477071	0.000117955360450127	0.00262328822290324	LOC101928595
gene12508	29.6931577584001	1.2880169975668605	0.33464170779387603	3.84894341490816	0.00011862840401913301	0.00263345036452733	SGMS2
gene50176	9.5769964733554	1.63128749757976	0.424230549929392	3.84528530029548	0.000120412256003517	0.00266221322340171	HMGB3
gene9048	9.62270440015267	2.30026996115442	0.599215938058216	3.83879969649763	0.000123637239023507	0.00271123943129895	CCRL2
gene41728	16.0962278399069	1.8195508761038	0.474371019838548	3.83571255411656	0.00012520077195131999	0.00273597092952089	LOC101928674
gene6116	27.2747260163561	-1.82677849803322	0.476470751052185	-3.8339782536476	0.00012608729349872	0.00274209283983739	ANKRD36BP2
gene12665	29.9301414743839	1.20291012577846	0.31379962941094297	3.8333701286918	0.00012639954707919498	0.00274209283983739	KLHL2P1
gene19984	340.661923706791	1.50353073760106	0.39220909721388303	3.833492767714	0.000126336517075478	0.00274209283983739	STEAP4
gene3265	65.4852996546721	-1.192666153764	0.31144198257459005	-3.82949705079777	0.000128405421955248	0.00277382217129702	SH2D1B
gene23047	29.091884820492602	1.76550703681518	0.461207052382413	3.82801396400005	0.000129181429062805	0.00278738897967474	LOC105375769
gene8643	19.0817336584366	2.1789914021921297	0.569978314095116	3.82293737903247	0.000131871278700843	0.00283245071480933	LOC105376972
gene5507	26.7207917613235	1.27865482952349	0.334788019473639	3.8192968539729	0.00013383262543484399	0.00285890078163332	LOC105374591
gene42426	60.3063035591479	-1.12302669947134	0.29445263018754897	-3.8139469114473097	0.00013676485953992	0.00291429825696094	RNF165
gene13328	2515.2419110367	1.83877639773785	0.482424387066835	3.81153284749494	0.000138107698679927	0.0029329590981215198	ACSL1
gene31909	262.232282562129	1.11136083922993	0.291694958580502	3.8100104459749113	0.000138960920256108	0.00294775546718954	LOC642969
gene39353	422.26908116750394	1.23080976625133	0.32342702860480604	3.80552538098246	0.000141503501965136	0.00299158413750534	CRISPLD2
gene49720	29.2085793292502	1.1365804493833602	0.29868983769490504	3.80521968258028	0.000141678387719432	0.00299192353079701	PLS3
gene16252	19.806412056293894	1.43014315055872	0.376368938290734	3.79984373060557	0.000144787359685472	0.00305415396908762	HIST1H3D
gene5351	20.064403391036894	1.18738177621729	0.31266308861183	3.7976397581468895	0.000146080415957701	0.00307454390546952	LOC105374860
gene44145	217.733213600505	1.21924814528173	0.321472383336139	3.79269949296656	0.00014901844899663602	0.00312303324868321	SPINT2
gene9724	17.754517832338898	1.25278126099971	0.330274568077299	3.79315085715743	0.000148747725530332	0.00312303324868321	TMEM45A
gene15624	1321.72536125018	1.32314453700419	0.34887061165202504	3.79265118015713	0.000149047453977077	0.00312303324868321	HRH2
gene15321	17.8099614271099	1.68232868335017	0.443919287131377	3.7897174827015	0.000150818717173416	0.00315313227013945	LOC105378228
gene35466	4832.31162049335	-1.15726482368294	0.305483266368073	-3.78830839882588	0.000151676499644628	0.00316657217090182	BCL11B
gene135	41.314244784959705	-1.3526882895111498	0.357380549579245	-3.78500814077237	0.000153703546974834	0.0031921871161686307	PLCH2
gene47631	59.130928001000996	1.29044047921451	0.341126451214713	3.78288014494155	0.00015502407333311898	0.00321209673434533	RAB36
gene42279	126.92325278380501	1.51940749926121	0.401679116638703	3.78264001369	0.000155173755282383	0.00321209673434533	DSC2
gene2642	72.9580112433689	1.00795952087465	0.266773703795686	3.7783316216452	0.000157882546410034	0.00325030986527411	LOC100996517
gene17883	9.54510317250328	2.0839621768563	0.55164139519171	3.77774799900952	0.000158252888191408	0.00325437735246895	LOC101927686
gene47968	128.812994625585	-1.25086951694722	0.33125610450052506	-3.77614027319832	0.000159277314228736	0.0032718721571719602	IL2RB
gene7502	31.4180781805303	-1.14056276543893	0.302113664161992	-3.77527699252743	0.00015982995951645802	0.0032725184210994893	LOC105373784
gene10628	11.152377978927099	1.49720110040027	0.397474085591317	3.76678921890694	0.00016536049696968898	0.0033565686222177	RPL6P8
gene20793	32.696770889404895	1.07801922327699	0.286687661107284	3.76025678647388	0.000169739031172984	0.00342825173815114	RAB19
gene20829	107.67233713815399	1.59138445440829	0.42323295112008297	3.76006747630755	0.000169867532737619	0.00342825173815114	LOC93432
gene4697	93.943625287984	1.13950894864543	0.303568376673819	3.75371427396676	0.00017423345935076498	0.0034952456589886697	NLRP3
gene19982	109.280020725566	1.2636673780826	0.337084793899101	3.74881157783952	0.000177674505479413	0.00354915658506436	SRI
gene24677	14.658553578083	-2.41388615688442	0.644657084143797	-3.74444990407641	0.000180789443267659	0.003603736235802	LOC105376202
gene39519	451.295798437025	1.31571211524432	0.351713171559634	3.7408667676844	0.00018338672050310201	0.00365164445466905	FAM157C
gene10018	29.480169012001802	1.25689662232842	0.336134823353654	3.73926334019255	0.000184560308281802	0.003671132552380471	LOC100129550
gene39955	204.948775330913	-1.02950704059818	0.275701412546582	-3.73413770748904	0.000188359417738389	0.00373094253621244	PIK3R6
gene39567	148.70830804111	1.3761701574564698	0.3685239216650471	3.7342763293051	0.000188255711488125	0.00373094253621244	LOC101929817
gene617	79.50711731294679	2.4760920409168703	0.6634653615380229	3.7320592520111098	0.000189920812007346	0.00375652426517967	C1QA
gene30546	73.57988851360591	-1.50064250705998	0.4023633458537739	-3.72957060458818	0.000191806356443606	0.0037872707927968704	KLRF1
gene44425	492.31965889804803	1.64704578647028	0.441686855452344	3.72898981742051	0.000192248919533662	0.00378941057423956	BCL3
gene46216	12.815165660748198	-1.80344547325039	0.484109014718203	-3.72528793809008	0.000195092402786627	0.00382854194365113	KCNG1
gene20246	63.11484442808421	1.25098493653753	0.3360928039448641	3.7221413902772897	0.000197540349760148	0.00386805360543857	AP1S1
gene19036	28.672752128243108	1.2275205129319098	0.329985975214724	3.71991722415825	0.00019928808200763998	0.00389822388450459	LOC101930332
gene43039	8.03461918524662	1.64850192077437	0.44352579930588	3.7168117916799503	0.00020175262098723895	0.003938252975685621	EBI3
gene30914	1204.6091523872599	1.18899886157799	0.320165494333746	3.71370082854262	0.000204250237127426	0.00397876082396	FGD4
gene22988	7.16256701220315	-2.32834236224137	0.627185961977844	-3.712363642354	0.00020533268847476002	0.00399571472396596	PRNCR1
gene45303	46.753611045640895	1.32652282432437	0.35747795123572	3.71078221674617	0.000206619805915001	0.00401661226421142	LOC105372499
gene12202	281.43063572596196	2.3363329665922405	0.631212943152258	3.70133881432258	0.000214464875956245	0.00412653204125413	ANXA3
gene34708	35.4092444313357	1.24421363730123	0.336372034601153	3.6989211626244	0.000216517836148334	0.00414908085404494	LOC105370491
gene39343	57.769584504465996	1.24123850533515	0.335696817562759	3.69749857727829	0.000217734439401231	0.004168154100610761	ATP2C2
gene7667	12.7407426456725	1.5722428430763102	0.425445142466194	3.69552425481328	0.000219433529620223	0.00419641563193516	AOX2P
gene1481	43.2268093610603	1.00540360659721	0.272218405671772	3.6933711521677	0.000221300663080009	0.0042278302134261	PPAP2B
gene29313	205.97690964265098	1.20336998155567	0.325889345730981	3.69257233266239	0.00022199717098080098	0.0042325513256734285	DGAT2
gene30568	11.652768910654302	-1.76832192955943	0.47967531392283	-3.68649767505841	0.00022736151808227002	0.00429178714057117	LOC101928100
gene2656	73.3411216966642	1.0058747047133	0.27280399658449	3.68716997297278	0.0002267618994095	0.00429178714057117	LOC100996716
gene24917	11.431802089378099	1.29706833061184	0.351869558903244	3.68621921900468	0.00022761030702503598	0.00429178714057117	LOC105376263
gene48525	7.38280091220114	1.88053468370218	0.510191296015898	3.68594034901681	0.00022785972187144702	0.00429219358089244	ACE2
gene2794	599.909133241202	1.62971608443504	0.44230188931797104	3.68462383678275	0.000229040647752275	0.00430856165319015	S100A11
gene26870	32.730849762369196	-1.0600673566588	0.28837449646916	-3.6760093893121497	0.000236910806713546	0.00441322111204587	LINC00866
gene44282	30.286074406349503	1.53684318736277	0.418118113637277	3.67561972858225	0.000237272730663519	0.00441322111204587	B3GNT8
gene41078	22.882177810432	-1.59152371468171	0.43365072028089097	-3.6700589673893	0.00024249452238328905	0.0044955414457897	HOXB-AS1
gene15328	108.59669587627	1.13444889834982	0.30920883931143395	3.6688760284993305	0.00024361917108384903	0.00449907286833966	GM2A
gene26241	26.3734688438937	1.16452729769277	0.317702301991218	3.66546698086235	0.000246887665640625	0.004541623982102	SLC16A9
gene16985	65.1419918410006	-1.38746596210135	0.378634978063586	-3.66438929968152	0.000247929441766004	0.00455189755803725	RAB44
gene37487	112.81385930971001	1.01141870861731	0.276238117160203	3.66140168856838	0.000250839115491471	0.00458299034405192	FES
gene39415	373.3907554110711	1.04926495969513	0.28661455293097304	3.660892124859509	0.000251338572043333	0.00458765957517467	MAP1LC3B
gene18660	43.56727640922	1.6915720367861298	0.462324011862074	3.6588452976367902	0.00025335421352150296	0.00461997417241486	LOC102723872
gene6422	213.746864153645	1.80954256606599	0.494800838326428	3.6571129753668905	0.000255071976162233	0.00463782897197682	IL18RAP
gene49047	21.3888315950491	-1.33026185361448	0.363789372054706	-3.65668146406003	0.00025550155663957205	0.00464115990590126	TSPYL2
gene11348	64.362198865205	-1.14394363882195	0.312938805981114	-3.65548668608068	0.000256694531006552	0.00465833803523161	LOC339988
gene17058	60.0920671089289	1.22365493346733	0.33504028901857	3.6522620519811695	0.000259940421755557	0.00469013192012397	TREML2
gene37090	12.1954787416105	1.38831542505613	0.380580065130562	3.6478931826864303	0.000264399511506461	0.00475691843194575	LOXL1
gene43418	1413.6981769983802	1.46755444282377	0.4024377684585971	3.64666181418496	0.00026566920341839	0.0047615706801067605	JUNB
gene22117	11.1823754170228	1.61457918246924	0.442914480561508	3.64535198854268	0.00026702606676552596	0.0047813403228728285	LOC105375841
gene29445	138.667324369987	-1.12354027533733	0.308585227423401	-3.64093992677023	0.00027164451952471603	0.00485941862705326	PRSS23
gene49649	29.7287113496451	1.03013839971726	0.283030791881304	3.6396690016303097	0.00027298872289358	0.00487883166332673	COL4A5
gene45017	32.949473355156805	-1.82455473725554	0.502139687820744	-3.63356010590199	0.000279537289938827	0.0049769791404325895	LILRA4
gene10598	139.735989227409	1.15304179050125	0.31736306177568496	3.63319468891508	0.000279933635900173	0.0049793294612385	MFSD1
gene48482	77.941886540238	1.14460429875405	0.315149630988505	3.63193920032164	0.00028129940571700496	0.00499890274102946	FRMPD4
gene20117	1148.43540880782	1.16940214127293	0.32206930661217303	3.63090216069889	0.000282432244330974	0.00500486941341726	BRI3
gene39518	8.37939635365863	1.9935948161056205	0.5493180714369129	3.6292176059140897	0.000284281529730958	0.00502828065987066	LOC105376786
gene25195	23.189767219005798	1.09263236358493	0.301327893250322	3.62605781960332	0.000287780944338576	0.0050757768244435895	CACFD1
gene38234	21.4070129032595	-1.39828328204263	0.385828134974955	-3.62410917009305	0.000289959119074083	0.005105799897224261	LOC100887080
gene12446	23.076202729008198	1.25938117441906	0.347506546906591	3.62405021036217	0.000290025263578593	0.005105799897224261	LOC105377621
gene38409	75.32485559955	-1.15009794661904	0.317559753824085	-3.62167413461388	0.000292702678907904	0.00514332123375763	LOC105371161
gene49957	48.862361295459394	1.17248046787241	0.323818679796287	3.62079318157315	0.000293701226721434	0.00514878933070139	PLAC1
gene49762	7.26050449691065	1.81550914079952	0.501557970336276	3.619739388414641	0.00029489987763531	0.005157872790173001	LOC101928336
gene10382	22.4395663220364	1.81033578219203	0.500362993942117	3.61804490761652	0.000296836899290526	0.005186935688251989	PCOLCE2
gene11053	8.41774069911833	1.4138173423898102	0.3909296364306761	3.61655195880889	0.000298553411249421	0.00520726908120865	LOC647323
gene40906	52.5039610484542	-1.06273940064911	0.294029924920315	-3.6143919736643295	0.000301053306541579	0.00523149551229126	LOC105371785
gene13204	17.151088209225097	1.3171494170681002	0.36466837128401	3.61191021977138	0.000303949803673094	0.00527696078505997	SAP30
gene49645	64.0653730393093	-1.06945546964067	0.296159920087645	-3.61107427812708	0.000304931306557075	0.00528912617091679	VSIG1
gene47853	2668.5468115590697	1.32939067111417	0.3687423587728789	3.60520195059278	0.00031191028071912404	0.00538045234240488	LIMK2
gene25996	22.754559287556898	1.21545293975615	0.33760776712048	3.60019246631371	0.000317981720880673	0.00546765730353839	RASGEF1A
gene46428	8.14824919375864	-2.75896337652566	0.766770365556221	-3.598161197224	0.000320474977694882	0.00549647136074474	HAR1B
gene47181	13.6222631536525	1.22896346475217	0.34156888098340005	3.5979959919472404	0.000320678559508333	0.00549647136074474	LINC01547
gene49882	15.7991844887084	1.46523094937884	0.40749549147126296	3.5956985538382704	0.000323522259550181	0.00553513969404792	LOC105373335
gene40135	35.2619326547809	1.11332780687693	0.30996887815219104	3.59174060800485	0.000328476711974656	0.00560971516180108	FLII
gene969	29.5718937934969	-1.1710081645165	0.326856909215052	-3.58263243487396	0.000340149070594212	0.00574502508421877	LOC105378645
gene5346	20.940128906989894	1.52709009752186	0.4262364398854849	3.5827300404727	0.000340021955063759	0.00574502508421877	LINC00211
gene31309	626.465605374456	1.14977995846996	0.321182909987714	3.57982919612361	0.00034381886693119	0.00578777122107491	NFE2
gene29922	150.624337553033	-1.1507990160704098	0.32165336847478804	-3.5777614315909703	0.00034654953465967003	0.00582489860981407	BCL9L
gene4054	29.5674521167192	1.24241208789306	0.347289086757474	3.57745790255911	0.000346952075182427	0.00582489860981407	LOC101930114
gene44002	16.7133325251125	1.85405855270414	0.51868932649605	3.57450685409131	0.000350888621377344	0.0058752790763422396	SCN1B
gene48463	46.5121796927206	1.1805704263821102	0.330450738099305	3.57260641381086	0.00035344578267583	0.00590759379615316	SHROOM2
gene18061	1226.6086394754302	-1.01920859615642	0.285459834019565	-3.57040982545575	0.000356423141403349	0.00594154222532291	SAMD3
gene49497	11.8017989783503	1.41671048298719	0.397058852092134	3.5680113301150094	0.000359700953857949	0.00598558910584999	NOX1
gene27476	43.310167319723604	-1.23088399013899	0.345065716505058	-3.56710021095633	0.000360953471517893	0.00600010612927078	RASSF7
gene25585	17.2055271662209	1.26962578266547	0.356164800101727	3.56471437464579	0.000364252635216779	0.0060236976693960895	LOC105376414
gene11505	383.246955219523	1.16068936609117	0.3258692224323449	3.5618256840200497	0.000368284885774061	0.00605356229784117	BST1
gene25865	746.7101310242371	1.1250065906471205	0.31605455774582003	3.55953288150927	0.000371515017376453	0.00610133250420249	ZNF438
gene26830	50.2392105797933	1.20299421544798	0.338279662055194	3.5562120647137703	0.00037624041538141	0.00615746368769732	LOC105378443
gene43913	19.1938656422338	1.32082066618499	0.3714824543825739	3.55553983937214	0.000377203778938941	0.00616252175531035	LOC101927254
gene5352	10.032490015724902	1.64640126040092	0.463221809704771	3.5542395152988	0.000379073815454614	0.00618770663927085	LOC105374466
gene48793	20.8734176740859	1.17862784992732	0.331715759259713	3.55312588270648	0.000380682250110059	0.0062085814245222285	LOC105373187
gene20572	237.86023705268397	1.00948737577208	0.284661903101114	3.5462679226644	0.000390728733239529	0.00632982711163375	IMPDH1
gene49801	26.998840654586505	1.0347379218296602	0.29206186985414	3.54287234532336	0.000395794241940752	0.0063941476290205294	C1GALT1C1
gene2935	25.9374954093871	1.05040812711354	0.296763738317714	3.53954338581951	0.000400819880263336	0.00644768922674676	ZBTB7B
gene47098	22.258191344629196	1.10429403287434	0.311975337911391	3.5396837463735302	0.00040060678350330403	0.00644768922674676	CBS
gene5269	147.478231422686	1.59578652311418	0.45126382396724	3.53626069354504	0.000405833998482571	0.00651166527207512	GALNT14
gene49932	26.558302341273798	1.2353194788491	0.349391521087149	3.53563095923263	0.00040680255387662403	0.00652165081478635	GPC4
gene7751	331.795535116199	-1.07154195697014	0.30404837723602	-3.52424823546533	0.000424686183748737	0.00676738995964827	CD28
gene49751	17.832350416041397	1.1050943468397	0.313586517405748	3.5240492990004	0.00042500516654795896	0.00676738995964827	LINC01285
gene12289	24.257113052032494	1.18396928607324	0.337081148308676	3.51241620011641	0.00044405201455869806	0.0070055341693820794	WDFY3-AS2
gene36440	16.9640997047375	1.51974049981842	0.432890653623053	3.5106798612976404	0.000446962323768045	0.0070396565993467095	THBS1
gene48520	11.288799351424801	1.1950906107177	0.340640459161949	3.50836366783289	0.00045087225598576893	0.00708938287646404	ASB11
gene3049	102.89270495372699	-1.01646167397668	0.28978771536022	-3.50760788017937	0.00045215498169767803	0.007103622510624821	FCRL3
gene46921	35.1424840320634	-1.20672939886259	0.344199485891957	-3.50590122392389	0.000455064063801808	0.00713742029128614	LOC101928126
gene44818	274.31144960906397	1.27678659820275	0.364169899063032	3.5060190353122995	0.000454862688435613	0.00713742029128614	SIGLEC5
gene15688	133.260503670947	-1.09674552049859	0.313165220509153	-3.5021306603443096	0.000461553211695347	0.00722116100390802	FAM153A
gene45293	121.622722367114	-1.10158724615119	0.314631420311895	-3.50119910166372	0.00046316967362851797	0.00723443378286932	SNPH
gene45314	13.9772617773924	1.71171021930011	0.488940538996487	3.50085559036128	0.000463767074137522	0.00723533112959591	LOC727993
gene44310	124.653387370311	1.00559979518791	0.287533098526674	3.49733578617774	0.0004699299268373369	0.00730368814507832	RABAC1
gene5841	1721.8132172182095	1.43437625867233	0.41100582511784894	3.4899171033915497	0.00048317039982393	0.00744858812705073	DYSF
gene47830	26.1242560692658	1.66318194572757	0.4767721667517	3.48842080497065	0.000485882733263518	0.007477592358239291	TCN2
gene24845	43.84690974575379	1.14165934646747	0.32736503498409303	3.487419927186	0.000487704938711279	0.00749950851469744	LOC105376244
gene49925	36.0541503039722	1.22307324228627	0.351546426933298	3.4791229510016604	0.000503057725904933	0.00769788658234868	HS6ST2
gene9120	23.1383123483257	1.28600571097845	0.3701372178417701	3.47440259716925	0.0005119922089353742	0.00779030471705625	SLC26A6
gene41786	7.907990557687381	-2.7182657114405604	0.7828268817299591	-3.47237144620468	0.0005158820166942162	0.00784315540635105	PP13
gene20220	20.4690996370034	1.10852321554892	0.31930019510026697	3.47172733546503	0.000517121278667461	0.00784839336115437	MOSPD3
gene13784	9.53350399717718	1.26221780657017	0.363653795039961	3.47093258419446	0.000518654195415211	0.00785992685360928	LOC105374716
gene45679	980.544183889133	1.29639850563836	0.37377010820728296	3.46843815803326	0.000523492997602696	0.007901764925649129	APMAP
gene43987	13.764999467042804	-1.63490240748393	0.4716604976151021	-3.4662695217230097	0.0005277339730553888	0.00795273988035549	ZNF181
gene19288	66.69111940560501	1.15522029578708	0.333408533494844	3.46487920893286	0.000530469682297641	0.00798197870394845	GLI3
gene10215	228.773408339273	1.0028022777118	0.289578481083057	3.4629723657683504	0.000534243260753422	0.00800669804666027	NUDT16
gene45881	511.420904782842	1.04313714960628	0.301221535689061	3.46302314414553	0.000534142448710686	0.00800669804666027	ROMO1
gene37588	11.998845827361698	1.55795728939222	0.449897845824553	3.46291342323913	0.0005343603035991678	0.00800669804666027	ARRDC4
gene25388	11.0073547142469	1.58116132351877	0.456556896236228	3.46322952638232	0.00053373289342308	0.00800669804666027	LOC102724394
gene44989	46.8170450431369	-1.24275634396884	0.3589347690568929	-3.46234595002931	0.0005354883645232348	0.00801190970812087	CACNG8
gene33801	42.4093651798891	-1.15092853897156	0.333098718327121	-3.45521755457879	0.0005498489552540009	0.00819422845737311	TEX30
gene29472	12.2410820473349	1.34103949864962	0.388363379494882	3.45305342742103	0.000554279210429737	0.00823628280166813	FOLH1B
gene47672	29.137037646972104	1.7603188674686598	0.50979626917735	3.45298499400409	0.000554419843526846	0.00823628280166813	GGT5
gene28955	48.91510743924089	-1.4314939644403002	0.41538986749303	-3.44614560070923	0.000568643888316817	0.008407806062970079	TIGD3
gene15275	24.704322246113506	1.2402503562900802	0.360848776281438	3.437036337135229	0.0005881166975178692	0.008628001737651159	ABLIM3
gene38377	133.241670831495	1.87139945933413	0.544597147294874	3.43630051796958	0.000589716449075119	0.00863801613625818	IL27
gene24736	146.855044277437	1.77229530315725	0.516438282880205	3.43176592810483	0.00059966488879038	0.00874971921777257	TXN
gene2332	9.36605132097693	-1.98636250117832	0.579701866457579	-3.42652424653471	0.0006113591775857768	0.008862986272754409	TRIM45
gene28732	187.510508454793	1.12370029723811	0.32802741678940506	3.42562919964563	0.000613377131847403	0.00886737147552536	SLC15A3
gene20614	10.754979490105299	1.3854923080260602	0.405231031243326	3.41901829130683	0.000628475015631361	0.009057830045484279	LOC105375620
gene18468	2135.26368330163	1.4842428798748202	0.435247045578384	3.4101159214130097	0.000649352731928438	0.00932306205132317	SOD2
gene31620	59.7189371778499	-1.34353790867917	0.39440987480877693	-3.40645099043365	0.000658133653042886	0.00939186638058246	LOC100507195
gene44841	11.677799566958802	1.13772050400027	0.334181397343275	3.40449981071684	0.000662853462492972	0.009437770727876127	ZNF350-AS1
gene31222	20.612002828152303	-1.83749608485676	0.540004893286667	-3.40273969310367	0.000667138083995405	0.00949160127509172	KRT72
gene46531	22.2637500860662	1.02785129760996	0.30249274554878003	3.39793701744893	0.000678960493049783	0.00960178589157565	LOC102724560
gene48660	17.526926933661098	1.41212809222055	0.416029306640495	3.39429955938372	0.000688043861722233	0.00967743945225017	LOC101928481
gene32297	127.610579805013	1.05983313911811	0.31231654277496	3.3934582193482403	0.00069016085729484	0.00969467566656443	MAP1LC3B2
gene47934	59.41197891765321	-1.12544220759357	0.33176715570435805	-3.3922652928201904	0.000693172900508521	0.00970654262192502	LOC102723507
gene36363	211.30835556927602	1.33147002836265	0.3925204498877651	3.39210359292965	0.000693582118655363	0.00970654262192502	NOP10
gene36788	32.3482861994084	1.1633324887053798	0.34380274852485204	3.38372073433638	0.0007151069920519259	0.00997074049539757	LOC102724766
gene756	13.8735137786304	-1.37817602366914	0.407626163342425	-3.3809802893133	0.000722277238493758	0.0100409862298944	KDF1
gene13650	139.58068511289	1.12382400846182	0.332486407530469	3.3800600054871	0.000724700060335228	0.0100598194816026	MYO10
gene50475	13.179556899904304	-1.50876678022627	0.448993596350927	-3.36033028641913	0.0007784934364946191	0.0105651879418221	USP9YP4
gene49066	16.1552337581112	1.27415321816954	0.37937035170752703	3.35859988118376	0.000783384051219443	0.0106086307496913	LOC100128454
gene19183	11.001994022869502	1.39190668385773	0.41489943432246296	3.3548049688974304	0.00079420956570035	0.0107090376443074	TBX20
gene6594	81.8072398875088	1.01914326725345	0.303807778795624	3.35456607231587	0.0007948956751926588	0.0107103973645168	MERTK
gene43054	25.427858724504198	1.46483992348398	0.436695461907308	3.35437404612853	0.000795447571957265	0.0107103973645168	SEMA6B
gene3734	18.961274602861	-1.37905134385495	0.41157283769099695	-3.3506859966554	0.0008061165328796282	0.0108308253422636	LINC01032
gene15667	138.987452786613	1.28669412262856	0.38437462157341895	3.34750020009526	0.0008154392890467442	0.0109093962271119	PRELID1
gene40569	130.066440666952	-1.58052607753255	0.472317547155231	-3.3463208958719903	0.0008189156430094508	0.0109403645158646	LOC101927369
gene10141	36.7451939019659	-1.6054168584186297	0.480737361155055	-3.33948843618341	0.000839328453182826	0.0111419521300951	GATA2
gene47013	8.27659034579331	1.67400951359955	0.501388221741096	3.33874917880293	0.0008415651447958361	0.0111480749877069	LOC102724740
gene13653	150.71638599973102	1.54555943670636	0.4629708774837539	3.3383513129518394	0.000842771211893213	0.0111533119662875	LOC285696
gene7970	25.2094716748203	-1.32090707265967	0.3957400371635621	-3.33781510237674	0.000844399185354691	0.0111542408517015	WNT10A
gene12893	74.99568749135321	1.89854645328036	0.568855208305895	3.33748628044456	0.0008453989543701309	0.011159621656251	GYPB
gene33024	62.786918212017	1.5021571269682	0.450670159720606	3.3331630563236403	0.000858646044788001	0.0112949130905528	LOC105377814
gene47244	21.0745323029854	1.03659102954755	0.311217338174378	3.33076246853167	0.000866084714625539	0.0113689461807674	LOC101930531
gene22177	1472.83155932046	1.2294480927778202	0.369560872844122	3.3267810071884703	0.000878553880499435	0.0114846075273892	SDCBP
gene45384	80.1434196525348	1.22550223102289	0.36849992010947	3.32565128008395	0.0008821221603587529	0.0115152703636021	SMOX
gene5350	30.034665191016003	1.93027675067171	0.58266755465119	3.31282690320256	0.0009235812148118381	0.0118754261729765	CYP1B1
gene47956	433.80039636714895	1.14753837455947	0.346884057109488	3.30813236019454	0.0009392040892093821	0.0120352295431545	NCF4
gene40954	117.95500994973301	1.17010878318943	0.353843326188877	3.30685559564529	0.000943495156880976	0.0120819974644235	ITGA2B
gene40951	2287.2715991623	1.21210166419293	0.366656260475999	3.30582563248576	0.0009469699789390119	0.0121100295270021	GRN
gene27759	9.49319833266146	1.99574630622488	0.6041013710929211	3.30366127561379	0.0009543106075059633	0.0121790981799389	CNGA4
gene43562	30.8104699471728	-1.23633575511245	0.37425731301127896	-3.30343780102753	0.000955071537887257	0.0121805569121071	CIB3
gene13657	2268.79374852114	1.31072404044854	0.396942785456306	3.302047772305	0.0009598172152612553	0.0122327989742059	BASP1
gene26073	50.888441146825286	-1.31334327657772	0.39785892994350297	-3.30102751938789	0.0009633143342965759	0.0122690683672377	ANTXRLP1
gene8914	114.496968196854	1.08263039868782	0.327998991033392	3.30071258840429	0.0009643962038873039	0.0122745481706927	EIF1B
gene11196	50.275408925575896	-1.03581148415222	0.314076155259711	-3.29796282463946	0.000973890273897474	0.0123536505652571	ABCA11P
gene19502	64.8725531340573	2.3552972117088498	0.714458821586595	3.29661716049423	0.000978567904513552	0.0123796397698602	LOC442309
gene1221	46.8882311378469	1.2261754487856398	0.372287860233406	3.2936218978961302	0.00098905445114106	0.0124871438982199	PLK3
gene36782	1006.1158231063	1.32077560235536	0.40128770730435104	3.29134328890277	0.0009971015401111527	0.0125677542049659	AQP9
gene41727	97.81639122803041	2.5268087321836	0.7682194489827421	3.28917568479884	0.0010048128229689802	0.0126339506714683	SOCS3
gene19937	19.036570888369	1.06048316407098	0.323081564812112	3.28240072963528	0.00102927219213092	0.0128145408348778	LOC100128317
gene32407	70.5207264906416	-1.01728536782376	0.310189891002732	-3.2795568048179704	0.0010397027677637	0.0128917863585038	MORN3
gene36698	17.1983991352846	1.32853485997891	0.4051370827736821	3.27922304935255	0.00104093326473695	0.0128917863585038	GLDN
gene36112	71.1412103481224	-1.27042957556311	0.3875681231190611	-3.277951667797069	0.00104563297658167	0.0129157956589304	PWARSN
gene28873	486.05706743727995	1.0099913585367	0.30848009727019	3.27408921183032	0.00106003139339361	0.01299141923055	COX8A
gene3201	547.510889740441	1.02009434663683	0.31156215803854803	3.27412787566652	0.0010598863583712401	0.01299141923055	SDHC
gene45276	93.547036248232	-1.21684764813482	0.371999212150412	-3.27110275610694	0.00107128977187188	0.0131038217095783	LOC105372491
gene3777	67.5741827442711	-1.01975241759282	0.311920848177583	-3.26926662180739	0.0010782664561742401	0.0131806004120403	LOC105371677
gene8836	8.37744611055822	-2.19515625561421	0.67270540483135	-3.2631761835844704	0.00110171006188792	0.0134323057836782	LOC105377031
gene41263	12.479321789027699	1.4385559133678305	0.44091093888481	3.2626904585455603	0.00110359988741965	0.0134466436476869	MPO
gene47980	187.768535693932	-1.4350494499184798	0.440100402350246	-3.2607319653764395	0.00111125030963604	0.0135136359474591	LGALS2
gene36268	9.42787997808155	1.6361171821486002	0.5018669867081961	3.2600613817619	0.00111388104652531	0.0135368885634822	LOC105370745
gene3096	744.087451057975	-1.1812457729510502	0.3629192333169439	-3.2548447822809203	0.00113454354278939	0.0136713577258474	PYHIN1
gene37543	2575.6349964678	1.01146273715759	0.310769514517518	3.25470385577532	0.00113510662436828	0.0136713577258474	MCTP2
gene47972	1416.9684363221695	1.07853224721439	0.331547334721292	3.2530264437837704	0.00114182870663952	0.0137259906489908	RAC2
gene48	12.914233008044901	-1.19208000684543	0.366711733118331	-3.25072774931029	0.00115110029816461	0.0137759061731428	KLHL17
gene13330	58.832784209398	2.13509004838901	0.65678059377044	3.25084216653222	0.0011506371652343801	0.0137759061731428	LOC105377587
gene8984	42.8214960101442	1.99615786873649	0.6160000785922309	3.24051560723561	0.00119313740511057	0.0141264169076479	LOC102724231
gene45133	20.769387518010603	-1.13127559888132	0.3492550973463289	-3.23910977241808	0.0011990341641125804	0.0141629322914359	ZNF582
gene38922	72.249887996045	1.9096145609656296	0.5905181209660899	3.233795023667509	0.00122157094665037	0.0143547922158783	CNGB1
gene9661	9.41491196245306	1.17843494657561	0.3645247209113121	3.2327984330651702	0.00122584022679166	0.0143732625900675	GABRR3
gene48984	7.50245870066629	1.25245444317898	0.38817105427523096	3.22655290595401	0.0012529106661549301	0.0145865749186405	CCNB3
gene13195	7.647358313823759	1.1759223024613898	0.3648286477139071	3.22321810480061	0.00126758996227758	0.0147210802215923	LOC102723440
gene11174	476.548879454838	1.10599829767178	0.343366239997563	3.2210455450705497	0.0012772384876675099	0.0148148653892813	FAM157A
gene8985	99.3190409488675	1.25898617915044	0.391213831990177	3.21815354213256	0.00129018732366599	0.0149191274499056	LOC100506319
gene42009	14.0077871300432	1.20614981507422	0.3754960411889339	3.21215054959085	0.0013174531656360599	0.0151507114048147	LOC105371973
gene25937	12.901456594980301	1.4279931812051698	0.445402938146534	3.20607041154132	0.00134561057730545	0.0153993113272799	ANKRD30A
gene31192	20.913675259746803	1.37947898671782	0.4306870562582129	3.2029729398014903	0.00136016761049775	0.0155134723072886	ACVRL1
gene22612	22.863760394732104	1.1190827417648102	0.349948206268914	3.19785248707594	0.00138455085299479	0.0156664560419389	ESRP1
gene37836	29.637614490721504	1.13078101871107	0.3536139556526379	3.19778391275333	0.00138488011752376	0.0156664560419389	TRAF7
gene2205	21.980752866500698	1.18499185433691	0.370558134740109	3.19785680907532	0.00138453010302345	0.0156664560419389	TMIGD3
gene14396	9.191925623877939	1.39091498626972	0.435014280405484	3.1974007496333905	0.00138672123211562	0.0156664560419389	LINC01337
gene41730	198.35693745349	1.07125700576801	0.335510854417838	3.1929131104470496	0.0014084532036708801	0.0158299719555778	DNAH17
gene6776	54.495799326624784	1.32040221640052	0.413617801550177	3.19232443925734	0.00141132710149528	0.0158433662758443	LIMS2
gene23644	8.38729307477565	1.29384530279911	0.4055344775868139	3.19046930485	0.0014204192877940599	0.0159359369411416	PTENP1
gene16770	2712.13439826017	1.00540937583238	0.31517631059326096	3.1899903071391296	0.0014227756557833	0.0159528720404703	CLIC1
gene6712	43.874373008606604	1.07464963724771	0.337149932599121	3.1874532169208503	0.00143531675249388	0.0160648019410144	TMEM185B
gene1004	9.81013383521682	-1.6165175891298602	0.507525539723676	-3.1850960446443395	0.00144705973403569	0.016138699946732	LOC105378649
gene11700	18.898514046169694	-1.19994818802886	0.376807482354188	-3.18451263369804	0.00144997981475008	0.0161616980890221	LOC102723415
gene45020	30.4837660045726	-1.09670950342283	0.344791505495786	-3.18079037894462	0.0014687386244453301	0.016293656930905003	LENG8-AS1
gene8660	7.87681640523391	1.16158910999225	0.365320708929144	3.17964211061888	0.00147457045971905	0.0163487249851252	LOC105376978
gene25933	176.24274078695	1.58824872335035	0.4999752597883561	3.17665462891637	0.00148984342931793	0.0164695895998016	NAMPTP1
gene10457	24.718933247990797	-1.4017714960576	0.4422734348026061	-3.16946799367056	0.0015271827701106	0.0167545380550806	ANKUB1
gene49253	50.397615230663796	-1.1202823298866	0.3536977588749829	-3.16734359146045	0.0015383843904698301	0.0168338120758495	CXCR3
gene50071	33.3157165076525	1.17933928227564	0.3724265633571961	3.1666357835612406	0.0015421333176865901	0.0168596432415916	SPANXA2-OT1
gene10536	818.145549995265	-1.1384415059305	0.35981203792596794	-3.1639894887695004	0.00155622415831529	0.0169742874754981	MME
gene43052	82.31682977378419	1.27884325157128	0.404160377185571	3.16419749129465	0.0015551123196762698	0.0169742874754981	PLIN5
gene32015	9.61681297656242	1.33842416085763	0.42494972283868093	3.14960591553492	0.00163490834079115	0.0176789715358685	SLC5A8
gene186	42.0166716670221	-1.11329588009571	0.3535943932889721	-3.1485111224200897	0.00164104478222343	0.0177148198067294	AJAP1
gene6006	1022.02208247599	-1.10577402110275	0.351348727055323	-3.14722649024607	0.0016482723166593696	0.017755162760983004	TRABD2A
gene15680	628.588977208694	1.09438418516827	0.34773520659094603	3.1471768300287204	0.00164855229967401	0.017755162760983004	DOK3
gene22885	8.77181251407707	-1.80400232001246	0.573336115001297	-3.1465004084181603	0.00165237030734799	0.0177861139882938	NOV
gene15691	15.5634599823434	-1.641595930415	0.5218310013295561	-3.1458382622581498	0.00165611561732219	0.0178162477918322	OR1X5P
gene36734	12.6848522650755	1.14486027583231	0.364209177464645	3.14341413305943	0.00166989400849406	0.0179133220034183	LOC105370828
gene5341	256.931615862528	1.21276804017464	0.38577914275288894	3.1436848335563905	0.00166835017280036	0.0179133220034183	QPCT
gene2590	16.6524933228224	1.2768795445348	0.4070625515647829	3.13681408330578	0.0017079439249702	0.0182555159719575	LINC00624
gene7951	1631.3966075774	1.0891330429307702	0.34735145226659303	3.1355361718622	0.00171540272369713	0.0183066482298347	SLC11A1
gene41524	96.2486516384074	1.85064006753832	0.5904108945522211	3.13449511960968	0.0017215011744160802	0.0183415823656537	KCNJ2
gene46406	10.9337107636358	1.68358060699084	0.538591329277962	3.1258962323954504	0.0017726408869208395	0.0187065750066823	SLCO4A1
gene36213	12.306635039400499	-1.66879290935623	0.53440847675276	-3.12269168987806	0.00179205364799545	0.0188691529163165	LOC105370739
gene48698	21.0024070088893	1.04743062823106	0.336039043663311	3.11699086157534	0.0018270723562507894	0.0191628964224366	LOC105373153
gene1784	123.301365672572	1.15678972269838	0.371343770257234	3.115145090214	0.00183854450924032	0.0192190138293895	GNG5
gene1091	13.7807345979988	1.26832718456794	0.40744910328957495	3.11284814306374	0.00185291331067689	0.0193151448945384	COL9A2
gene8723	19.5372376080057	-1.03849836601537	0.334074372981628	-3.1085843452963	0.00187985979887297	0.0195424497965619	OXSM
gene23974	11.5807582487278	1.2460226720011	0.401198253805533	3.10575297918685	0.0018979519388533	0.0196546017988893	AQP7P4
gene23072	11.3852643942639	1.18874590935784	0.382824060962323	3.1052016593984	0.00190149336348888	0.0196696488127622	LOC101927872
gene4237	11.508317676547401	1.25892445099099	0.405407160910531	3.105333532253089	0.0019006457211742	0.0196696488127622	LOC105372984
gene11671	19.332732171950607	1.0445203024903298	0.3364313368182429	3.10470573986583	0.0019046841060845101	0.0196901919844579	LOC439933
gene25364	11.0174769438155	-1.57351596373599	0.507660228375324	-3.09954547507444	0.00193817822088915	0.0199046788241627	NOXA1
gene9425	32.9700066095554	1.03763478469036	0.334817831942533	3.09910251395588	0.00194107843946147	0.0199046788241627	ADAMTS9-AS2
gene8867	134.490950222273	1.57338263934365	0.507578342572423	3.0997828460720003	0.00193662570926662	0.0199046788241627	MYD88
gene19043	12.170980655813901	1.18953363800019	0.383960807776367	3.09806004651657	0.00194791956165543	0.0199309944502463	C7orf71
gene5853	46.151507837478114	-1.05911356849232	0.341965273862039	-3.09713777814644	0.00195399033314777	0.0199497647184306	RAB11FIP5
gene14848	1921.2005098568695	1.5666310852808	0.506469871218527	3.09323648712136	0.00197986295155297	0.0201913826630743	LMNB1
gene24394	216.46232404201598	1.1173233072937	0.3613688095378621	3.0919196062399195	0.0019886669943920397	0.0202379903691858	NFIL3
gene30092	28.9381696713199	1.01834649183421	0.329585299089852	3.08978129378455	0.00200303931604327	0.0203495790361077	ESAM
gene28095	14.155466736851801	1.09574689068112	0.355099257873166	3.0857481855749103	0.00203040696205506	0.0204954515908019	BBOX1-AS1
gene13068	15.5909688429246	1.35202378471	0.4381937806630361	3.08544722534455	0.00203246289598227	0.0204954515908019	LOC101928007
gene27395	7.321024611823361	-2.03464344871852	0.6595099776334741	-3.0850836495597003	0.00203494911986455	0.0205088036079904	KNDC1
gene48616	1330.63528631253	1.12438578297084	0.364522907387064	3.08454080713485	0.0020386664086967	0.0205156594700853	SAT1
gene10983	57.76335642988111	1.36472371265494	0.443045757659035	3.08032226708562	0.0020677672547553	0.0207404322565631	LOC105374264
gene3845	63.4329497574032	-1.10200739609224	0.35784741017200605	-3.07954554026964	0.00207316672656367	0.0207724689512126	LGR6
gene32133	96.5924241365562	-1.03690251336668	0.33678062455183605	-3.07886629388645	0.0020778991536364397	0.0207977610823856	CMKLR1
gene17188	19.718970925599802	-1.09863235235463	0.3570599827518471	-3.0768845724113705	0.00209176283571477	0.020925404427169	ENPP5
gene7570	13.848063920088599	-1.3685979637786	0.44505668069204907	-3.0751093583192004	0.0021042538234479	0.0210210351739354	LOC105373806
gene44830	136.32594727883	1.6536534633125402	0.537792328047896	3.07489225313988	0.00210578613225121	0.0210210351739354	FPR2
gene43321	9.916202674418159	1.16077545545238	0.3777440754895379	3.0729150522032005	0.00211978820883185	0.0211272224813574	SPC24
gene38204	12.352982818586801	1.66751662905038	0.542802417530603	3.07205085164597	0.0021259350482462	0.0211772810702346	CLEC19A
gene41044	151.954681267372	1.3403963217584098	0.43676740839449896	3.0689018823211605	0.0021484714092437607	0.0213116145002236	LOC102724508
gene20686	12.6266153126862	-1.4751104285922398	0.480837920254271	-3.06779138345034	0.0021564710623296697	0.0213797081058442	LOC105375515
gene13331	102.208972919503	2.05557317593831	0.670246601763782	3.0668908585720303	0.00216297817572223	0.0214216718696528	LOC731424
gene24820	49.0609979490088	1.08112882892311	0.352666767234702	3.0655818165129705	0.0021724693040731	0.0215043637839333	DEC1
gene38520	43.915325496692105	1.03767119044569	0.3389736625335529	3.06121479376876	0.00220440893167647	0.0217519387354582	BCKDK
gene50223	10.534082954124	-2.18852270545292	0.7155380090389329	-3.05856946494346	0.00222396512089246	0.0218817014880033	PNMA6A
gene47628	18.2764406834305	1.1295504092405502	0.369315946390428	3.05849346685515	0.0022245292960411107	0.0218817014880033	RSPH14
gene16376	24.6097367583676	-1.15700405698007	0.378454467392704	-3.05718166032243	0.0022342882426214	0.0219445470308315	ZNF204P
gene31071	16.090997799152902	1.1774878502848505	0.385178646779733	3.05699150284985	0.00223570613568008	0.0219445470308315	C12orf54
gene47810	22.690388283728105	2.43617061440137	0.798532013410866	3.05081145588072	0.0022822383998612104	0.0222979900094323	OSM
gene9211	16.8179816315223	-1.14078025096117	0.374246587582248	-3.04820481685878	0.00230212961133162	0.0224109640768237	C3orf18
gene48869	10.1205415476466	1.14510011441261	0.375618436949992	3.04857270508547	0.00229931267232906	0.0224109640768237	SYN1
gene594	34.4242862070585	1.43141331057331	0.469805895324837	3.04681853679931	0.0023127728499943608	0.0224812194822818	LOC105376834
gene15887	115.875878956611	1.0559447050346702	0.3477702302334961	3.0363286251549	0.0023947820004634893	0.0230744289221129	HTATSF1P2
gene12686	25.3311444323839	1.07411189077509	0.353737130405896	3.03646917003765	0.00239366586034593	0.0230744289221129	TNIP3
gene21912	48.093274175214006	-1.24866300875589	0.411837291860317	-3.03193283715404	0.00242993263590778	0.0232702801538357	ZNF703
gene22557	10.798414121433401	1.40595834609403	0.463705371012505	3.0320078954964704	0.00242932849498456	0.0232702801538357	C8orf88
gene36675	44.06121395522271	-1.22862253529806	0.406538460036866	-3.02215572712762	0.00250981394032902	0.0238428572699884	HDC
gene6717	15.1766674739684	1.0814998270978902	0.358315016166597	3.01829334050308	0.0025420271351698	0.0240987242804195	INHBB
gene7580	603.4129725915	1.06743307505843	0.35370875259716794	3.01783053775349	0.00254591228178555	0.0241234153179046	NABP1
gene25648	17.943582102797198	1.10994142605756	0.36798219156324	3.01629114534692	0.0025588743137103893	0.02423404497102201	ACBD7
gene32932	27.0592531180328	-1.29349651225777	0.429583824091558	-3.01104566726444	0.00260349693563493	0.0245948203493255	LOC105370144
gene42614	16.472408507135302	-1.27253032820831	0.422818652358002	-3.0096362142767	0.00261560764316325	0.0246597603474806	PMAIP1
gene48416	9.356270009145499	1.4688797924508	0.488404206830882	3.00750847741863	0.00263398778018709	0.0248082139076921	ARSH
gene47492	12.207529856224198	-1.42982449109494	0.475546365618263	-3.00669838836012	0.00264101659097905	0.0248465101604779	RIMBP3C
gene12663	470.16288270495903	1.57460512422959	0.523718995280315	3.00658394753621	0.00264201092803723	0.0248465101604779	C4orf3
gene49756	16.96797676699	1.42789683612534	0.475470937000523	3.003121168947	0.0026722601304226697	0.0250559303518028	KIAA1210
gene12112	319.177332729819	1.2234688196065902	0.40769631474721	3.00093176060518	0.0026915487530857697	0.0251985291353057	PPBP
gene12135	8.531830077197501	1.28931789353111	0.42974634893281	3.0001834727226204	0.00269817026415626	0.0251985291353057	LOC105377283
gene10721	11.9439305146822	1.33614124657111	0.4452701822030479	3.0007426950538902	0.00269322036839915	0.0251985291353057	CLDN11
gene9046	20.4578939527346	1.37858656576658	0.459816544697749	2.9981230159362102	0.00271648000030421	0.0253424816584094	LOC102724297
gene38459	150.41297888386802	-1.01917900149648	0.33997963577869	-2.99776484895089	0.00271967431986808	0.02534908716643	GDPD3
gene29142	127.16932863896002	1.2960318206943602	0.432715903693761	2.99511020887177	0.00274345697214208	0.0254950660997733	LOC105369370
gene46174	12.2376630656176	1.59158321962854	0.531526906724575	2.9943605854995097	0.0027502070881725107	0.0255451927612947	LOC105372652
gene5489	73.91730170239451	1.07822995029762	0.360110645057276	2.9941629471301203	0.00275198928333394	0.0255491484130909	LOC101927043
gene4433	12.564684145315402	1.25011115355434	0.418219861948609	2.9891243034936403	0.0027977828434161103	0.025821575414713	CAPN9
gene41077	20.2372831985526	-1.55684431055819	0.522517817549522	-2.9795047331771403	0.00288714769405861	0.0262779459139841	HOXB2
gene38938	17.4209604151701	1.08917689909063	0.365928879141038	2.97647155274354	0.0029158613254072693	0.0264449108265271	NDRG4
gene18409	9.627347033013509	1.3475796751185602	0.453209952480981	2.97341147903214	0.00294509342720857	0.0266715023501576	NOX3
gene27443	39.43934826668421	1.40221296644822	0.471617545073449	2.97319932452861	0.0029471299644916803	0.026677120202369	LINC01001
gene3682	15.468623243415301	1.4510834137973	0.488121513224901	2.97279135314144	0.00295104982121051	0.0266997720855631	LINC01350
gene28247	20.612180211160396	1.1614545489973798	0.390870641898794	2.9714550659399803	0.00296392242538878	0.026803363767186	LOC105376640
gene31618	14.4577007253448	1.17316269991231	0.3952246803505	2.9683437250728	0.00299409307700917	0.0269984352760277	MDM1
gene12232	10.0938676019897	1.56104896367002	0.526152493089039	2.96691355486146	0.0030080552003199303	0.0270518674142252	BMP3
gene41530	17.8717633129156	1.13910895388243	0.383991593043848	2.9664945132076204	0.00301215735603273	0.027070614558964	CASC17
gene21075	24.117385360843397	-1.22212042496813	0.41243163413032	-2.96320729020985	0.00304451467161439	0.0272962983670634	ATP6V0E2-AS1
gene44821	106.810099955002	1.65449319423228	0.5591887377404849	2.9587384054221	0.00308901200112005	0.0275901939616399	SIGLEC14
gene32029	17.0585914239224	1.17054714317719	0.395973309812503	2.95612637056638	0.00311529421729735	0.0277985775325582	SYCP3
gene48417	13.249685666566	1.16257208742397	0.3935202904704171	2.95428753123306	0.00313391867281746	0.0278812837176659	ARSF
gene48456	23.7209685564494	1.06953648922759	0.362708847193209	2.94874662557614	0.00319065446246852	0.0282038283010415	FAM9B
gene2759	10.2591690494167	1.07554864667235	0.3647428111425611	2.94878641556548	0.00319024371964422	0.0282038283010415	LOC105371439
gene9096	83.051901565392	1.44104788592436	0.489033865167378	2.9467241198748897	0.00321159591379633	0.028295992623097	CAMP
gene49648	26.466916217304398	1.34291233315534	0.4566195169378521	2.94098759107162	0.00327167639869907	0.0286911398148484	COL4A6
gene49673	28.4326576540771	1.00566458331408	0.342226351015854	2.9385948227800096	0.0032970378550744197	0.0287929077774858	PAK3
gene13661	10.404742424002801	1.42378967546927	0.484964333414471	2.9358647169882404	0.00332619346354207	0.0289937557948829	LOC101929544
gene4902	11.2116276338873	-1.63749853305067	0.558712029457231	-2.93084531335657	0.00338041061006888	0.0294119143934723	LINC00298
gene49401	11.0463451978697	1.23260450713361	0.421185556035876	2.92651181758147	0.00342786482452175	0.0296740301927923	RPS6KA6
gene26691	30.339721871149802	1.17538551437575	0.40194104110471296	2.92427344852684	0.0034526130051276893	0.029847118484438	FAS
gene10602	9.433784549319741	1.30940365438162	0.448052177766298	2.9224356433428698	0.00347305387072204	0.0299962933346131	IQCJ-SCHIP1
gene26254	8.47393162681545	1.61875607468032	0.5546477001726421	2.91853022049213	0.0035168578425953103	0.0303190165587953	TMEM26
gene36281	24.0524023953275	1.04036658937079	0.356646651634314	2.9170793686226	0.00353325852683544	0.0303672292567089	CHRFAM7A
gene5099	26.110853189256396	1.10850047480914	0.37996334604231	2.91738791742745	0.0035297648223009	0.0303672292567089	LOC101929251
gene49569	11.8595080789903	1.12674267751897	0.386255787817614	2.9170894341420497	0.00353314450512281	0.0303672292567089	WBP5
gene10	167.584076194331	1.13324722036583	0.388500723741109	2.91697582813515	0.0035344316227853704	0.0303672292567089	CICP27
gene32560	8.6345421157383	1.4254643480254	0.490621938306168	2.9054231715497703	0.00366756875263605	0.0309941644654128	LOC105370073
gene2468	60.2240424643421	1.10278141827711	0.379926212937604	2.90261998441845	0.00370055374655877	0.0311889623820705	LOC105371209
gene26382	156.308835214342	-1.02891603464847	0.354899496093714	-2.89917581166916	0.0037414503505973705	0.0314457299039233	PRF1
gene38875	10.0588124753633	-1.9782704706944096	0.683680398545935	-2.89356031692854	0.003809011246155	0.031790139496598	LOC101927536
gene8426	17.992460997346498	1.04679424253978	0.361990665473015	2.89177136977256	0.00383076604422056	0.0318447219660117	LRRN1
gene1470	11.0037741476549	1.19484211857423	0.4132400510701261	2.8913996004987097	0.0038353011518262	0.0318683580930525	LOC105378740
gene47350	12.726259971515699	-1.38226680751121	0.4781463289334071	-2.89088658401834	0.0038415673041901797	0.0319002734092789	RIMBP3
gene46304	8.25100186932046	1.44325172698459	0.499426271724043	2.88981939616916	0.00385463209754385	0.0319866541063584	CTCFL
gene32913	12.9137092590585	-1.28274935775537	0.444143383232792	-2.88814244719489	0.00387524331490698	0.0321011250320593	LINC00544
gene11778	12.6686274266186	1.10450122089353	0.383382565620476	2.88093752804324	0.0039649421962996	0.0326146795422252	GRXCR1
gene25720	7.782344522835682	1.61152654736127	0.559646571656288	2.87954332069242	0.00398251580221707	0.0327306501598442	SKIDA1
gene21270	42.6782262124125	1.12294565423816	0.3900162700943711	2.87922771520903	0.0039865037276753295	0.0327491368156215	ERICH1-AS1
gene24106	11.5306451598068	1.05137397274111	0.365368852822698	2.87756869426225	0.00400752645879488	0.032893148542187	LOC105376076
gene18345	8.24478259155795	1.35314585057679	0.471395382469376	2.8705114663797	0.00409808333538212	0.0335050328943546	LOC105378054
gene25520	39.6874440573609	1.24680243112007	0.43443281094692093	2.86995456996548	0.0041053077716326	0.0335495368738583	LOC399716
gene41729	244.032806931277	1.02171752593768	0.35649309585199496	2.86602331945824	0.00415663625636805	0.0338661579416977	PGS1
gene29993	22.5250882447185	-1.05908895876947	0.36956376571846905	-2.8657813806786203	0.0041598140757805714	0.033877396344781	LOC105369536
gene49271	16.3492621339886	1.05566853903898	0.368514763697247	2.864657384273129	0.00417460647976172	0.0339507792437807	PHKA1
gene11659	14.4867604953941	1.34575080336223	0.470430635807021	2.8606784952548905	0.00422735509100759	0.0341469501926715	LOC101928622
gene10436	17.6051892015995	-1.13981027634029	0.3985381232448901	-2.85997802935381	0.0042367035881478105	0.0341931385989462	CPA3
gene45042	8.153524023643829	1.5316243656122	0.535526624831714	2.86003401995839	0.00423595564228604	0.0341931385989462	LOC102724300
gene47074	17.9771524033378	2.3305002533819	0.816791208418773	2.85323866045709	0.0043276106915751105	0.0347461821290262	TFF3
gene30710	55.1674702043826	1.17637811447933	0.41340053605871097	2.84561342298855	0.00443259703253659	0.0352393021665244	MGST1
gene27460	1617.98477769698	1.09664904279462	0.385784649968156	2.84264561299973	0.00447407881996428	0.0354706324628228	IFITM1
gene12984	13.4067144335667	-1.3928439542793998	0.491440952746073	-2.8342040818870897	0.00459399833080122	0.036057144398876	LOC105377488
gene26705	25.670242990486997	1.2627144502013798	0.445590838962837	2.8337980492159303	0.0045998390930074295	0.0360579146878822	IFIT1B
gene46256	10.871557000673599	1.39329723129589	0.491861878620829	2.8327001783563	0.004615665608526829	0.0361353623353915	CYP24A1
gene48325	14.422502527871199	1.2102970819796202	0.427428736071565	2.8315763069729103	0.0046319180005666	0.0362039167538062	MAPK11
gene31820	8.54675209605952	1.16885356134303	0.413410559388216	2.8273432663954003	0.00469359853304973	0.0365495310322686	LOC105369881
gene27687	113.656159769445	1.6479018073955405	0.582905534912343	2.8270477953916697	0.00469793154150333	0.0365536100120919	HBD
gene11672	75.19972426168641	-1.1375942772205	0.402699938730301	-2.82491792973024	0.00472927277469797	0.0367210681191202	DTHD1
gene14622	10.7537337157784	1.3194054565633602	0.467650831280574	2.82134739919186	0.0047822383830111	0.0370407172782813	C5orf30
gene1986	9.61286369782577	1.34120851431637	0.47547149205073	2.82079690736384	0.00479045202804319	0.0370888290152447	LOC105378866
gene45189	11.792649388691899	1.37870709743839	0.4887875653496661	2.82066729020019	0.00479238784430141	0.0370888290152447	ZSCAN4
gene13780	18.8983010413963	1.01248591752304	0.35922486430585204	2.81852961230708	0.004824416073606961	0.037290736798742	NPR3
gene44144	14.2128211545548	1.1215256778652	0.398172076611474	2.81668590979461	0.00485219517380125	0.0374095236272357	PPP1R14A
gene20044	16.598250371973	1.1280757747106	0.40058315440475	2.81608390743957	0.0048612968457987	0.0374095236272357	CALCR
gene32845	26.8698078725611	1.1313201009353	0.40178273318393104	2.81575092082763	0.0048663379014891395	0.0374095236272357	WASF3
gene2684	419.228682767785	1.47306307917324	0.523418092993061	2.81431440543032	0.00488813943675772	0.0374889189254386	HIST2H2AA3
gene43534	15.0566886527912	-1.48590180213493	0.5284762246497839	-2.81167199739142	0.00492847329210289	0.0377235479087128	CYP4F12
gene43128	14.2240256252903	1.06841776971286	0.3800554227098609	2.81121569610783	0.00493546869886268	0.0377405229660393	C3
gene48581	10.4631996859241	1.35448794786672	0.482749332127176	2.80577901972094	0.00501951027412808	0.0381413937207546	ADGRG2
gene50829	11.0574423175102	-1.4094487294853402	0.5029429545494439	-2.80240277100209	0.00507235033110226	0.0384252623619443	LOC105377243
gene20673	15.7154686244386	1.12540560904874	0.4015935868284871	2.80234955427558	0.00507318721102912	0.0384252623619443	FLJ40288
gene8097	13.0285190173887	1.11779039611826	0.399152104235981	2.80041213426102	0.00510373996654874	0.0385871827853518	TM4SF20
gene495	685.580211370862	1.13091012338139	0.403897748302391	2.79999115651097	0.00511040066300772	0.0385984832754918	PADI2
gene9491	1282.14735976282	1.73368331160773	0.6194709049355022	2.79865171680377	0.00513164553571881	0.0386968802867635	PROK2
gene50706	12.0277851654655	-3.46017574009536	1.2369882998284598	-2.79725826070886	0.00515383184677569	0.0387753850772946	PRY
gene42721	8.61697606756781	-1.78446586092364	0.637974623953725	-2.7970796861241096	0.00515668133064434	0.0387753850772946	LOC105372184
gene4639	267.911425436323	1.54110215311325	0.551070239181896	2.79656211411658	0.00516494818286489	0.0387983503864938	LOC105373262
gene6617	120.763059121792	1.6777671890125805	0.6006631561444411	2.79319144490548	0.00521907936222127	0.0390281055760866	IL1B
gene16131	33.6055351418656	1.0840401379213	0.38849684209090896	2.79034478655461	0.005265193861206529	0.0392483010540354	LOC105374956
gene50184	10.7709057321249	1.41165237080616	0.505949523579163	2.79010514886924	0.00526909262340103	0.0392618266404293	PASD1
gene35467	12.5880159098513	-1.63561229542323	0.58725092151691	-2.7852017519160803	0.00534944270040001	0.0396298235669911	LOC105370660
gene50726	8.48020717942417	-1.62406116725265	0.5837840614831981	-2.78195530574518	0.00540324806031577	0.0398764441989561	LOC105377240
gene25748	31.2440312030261	1.1101461191204298	0.399063247611314	2.78188012994298	0.00540449976322848	0.0398764441989561	YWHAZP3
gene44005	8.10868339107699	1.22669854481636	0.441091508423945	2.7810522791505403	0.00541830108891766	0.0399469814528148	HPN-AS1
gene1067	18.8514170546777	-1.2021607580017	0.4323285651285589	-2.7806646494529503	0.00542477429998597	0.03997905848546	HPCAL4
gene32332	7.606695775111951	1.16525434873165	0.4191346881255829	2.78014295104706	0.00543349740916741	0.0400276850592438	SRRM4
gene17002	72.83155214377871	-1.40851601517293	0.507177462858863	-2.77716601844528	0.00548351623630999	0.0402858796190995	LOC100505530
gene21752	7.5671673987599	1.53576402302143	0.552988312744678	2.77720882634733	0.00548279403664131	0.0402858796190995	PNMA2
gene17478	673.199449937853	1.08978634653126	0.39247391210449	2.77671028040488	0.00549121018499026	0.040295257598232	COX7A2
gene1884	11.1433504801848	1.23498672909077	0.444734371450492	2.77690866362068	0.00548785980479701	0.040295257598232	LOC105378849
gene3610	126.378572667606	1.13224714177275	0.407934547522111	2.7755608066300805	0.00551065935250994	0.040390774405926	CACNA1E
gene23106	14.5415785502058	-1.65910738266554	0.5985802567545361	-2.77173756391684	0.0055757969581236	0.0406971547444267	GPR20
gene85	7.675294205179711	-1.7967549151311102	0.648486910538811	-2.7706880215026004	0.0055937994166775605	0.0408083109334263	MXRA8
gene5097	13.603878605042803	1.1369068429073	0.41056333087617	2.76913878421891	0.00562046882622461	0.0409407468211883	LOC105374322
gene28704	15.2827512791168	-1.29692506988004	0.468453779776139	-2.76852301309172	0.00563110086350377	0.0410023374433013	MS4A2
gene16768	85.16498255726209	1.1332008808316398	0.409817815795942	2.76513327911515	0.00568995426096776	0.0413669117768621	C6orf25
gene7358	2110.4754360920497	1.3760880879159998	0.4982305358816671	2.7619505205173303	0.005745718518385221	0.0416437474916592	H3F3AP4
gene49036	7.5660661107173395	1.85926575516559	0.6743478706872371	2.757131498422	0.0058310896544468	0.042181350161603	SSX2
gene46577	403.06745581813794	1.3458770179854398	0.488655800014376	2.75424341212331	0.00588279978157049	0.0424584685617808	LOC102723603
gene26227	14.6813764832517	1.02682034550849	0.37307468031056895	2.752318502702201	0.00591749374959583	0.0426263211323658	LOC105378316
gene44471	19.592639706158	-1.14597256347196	0.41647310112764896	-2.75161243395819	0.00593026586637695	0.0426693728513914	GIPR
gene28705	17.3875916558661	1.11576645721471	0.4060344807523979	2.74795986574132	0.00599673490003645	0.0429834457047133	LOC105369319
gene40965	10.7470804591055	1.15145821772282	0.4191346691432151	2.7472273292891902	0.0060101460521604	0.0430468141386104	ADAM11
gene35451	11.3313174216197	1.44291360049416	0.525729921506467	2.74459098002169	0.00605863579968797	0.043246124501221006	LOC100129345
gene44865	9.5832279405331	1.40342006115047	0.511574639754087	2.7433339186342103	0.006081880476685829	0.0433463422396258	ZNF534
gene46492	44.5948011718118	1.0091830872636098	0.368027758646219	2.7421385032908	0.00610405972399875	0.0434254787016478	OPRL1
gene39992	9.3023204818517	1.28813816321042	0.469920200841197	2.74118490949005	0.00612180451899952	0.0435320618061132	LOC105371538
gene49537	26.605496211138306	1.10509309652416	0.40371515185548	2.7373089452925896	0.006194408923617021	0.0439071397082365	NXF2
gene17774	57.3151016514369	1.19445624313647	0.4366344665189661	2.73559770180119	0.0062267098727983	0.0440619497258456	CD24
gene38913	108.850814208572	-1.0331166249270098	0.3777164471759501	-2.7351645199759003	0.00623491050580174	0.0441032704460335	ADGRG1
gene36691	18.236743590011198	1.3137116337816002	0.480392167805129	2.73466497129592	0.006244379611168961	0.0441371027150431	PIRC66
gene49484	44.2536697538062	1.0307217132753002	0.377171228011947	2.7327686650654304	0.00628044266782405	0.0443196639819295	XRCC6P5
gene18106	8340.063851304141	1.06661985273084	0.390469094187917	2.7316370709163498	0.00630205200299774	0.0444446849795838	VNN2
gene30499	21.3643185499493	1.26758159190575	0.46411434375386	2.73118383209894	0.0063107259709668795	0.0444892010161314	LOC105369644
gene28804	13.4124818912989	-1.09975739628326	0.402722065166477	-2.73080988455064	0.0063178905715007	0.0445181233053373	LBHD1
gene49505	8.100375883933559	1.40474079128055	0.5150785316462551	2.72723614939031	0.00638673128638822	0.0448404238694353	TMEM35
gene30378	7.7655136717450715	1.04223000439068	0.3823636053706	2.72575629519057	0.00641543473446406	0.0449916396474681	SCNN1A
gene14507	24.9316895799848	1.05658962284134	0.387733889920897	2.72503810037576	0.00642940672577052	0.0450058470803937	LOC105379082
gene38206	20.4422907177357	1.128507271178	0.41448874552676096	2.7226487651524	0.0064760868798529785	0.0452334459814333	LOC105371114
gene37211	13.475351380534	1.24111966033201	0.456220874327745	2.72043593393404	0.00651959039066745	0.0454009331567478	LOC105370912
gene48712	13.5949886641328	1.19345305429924	0.439084054685366	2.71805145635368	0.00656676247862605	0.0455386708225231	LOC101928627
gene4464	12.554187472276402	1.1943567511823705	0.43942970653729	2.7179699811237503	0.0065683797114612285	0.0455386708225231	LOC105373172
gene49634	11.5792906033531	-1.22583136462549	0.451259814051275	-2.7164647204464	0.00659832271085161	0.0456790168703829	FRMPD3-AS1
gene49676	13.3040602792274	1.32536498468669	0.488541428193156	2.7129019325719903	0.00666968416478542	0.0461221881835767	DCX
gene49672	9.3827171807367	1.28857465658848	0.475253049154299	2.7113443225276805	0.0067010999745836	0.0463054366182066	CHRDL1
gene42288	7.8076620099558305	1.12034358477505	0.413606757559416	2.70871682896552	0.00675439608025339	0.0465882676542413	DSG2
gene26885	16.7567240735339	1.25542829272463	0.464447388474925	2.7030581372133304	0.00687047282344845	0.0471643937956627	CNNM1
gene49539	31.0117790667765	1.04371872818822	0.386840678855386	2.69805836158817	0.006974521214366321	0.0477048134041461	NXF2B
gene25435	8.516515671023429	1.29331446511785	0.479740824996887	2.69586076008071	0.00702070072902613	0.0479538112994231	LOC105376351
gene38587	11.384564707124	1.52778270952508	0.567450317471923	2.69236382901606	0.0070947501212032206	0.0483458082071084	LOC105379465
gene17961	12.570291528808	1.0671250951523	0.396648595308526	2.6903538995827203	0.00713762809756982	0.0485152658687747	LOC105377972
gene10162	36.88286300418171	1.1681366105826398	0.434162753305632	2.69055003380338	0.007133433732439091	0.0485152658687747	GP9
gene31568	16.165953166633	1.24814160884895	0.464162432886269	2.68901901665699	0.007166233664867609	0.0486276453692764	LOC100507065
gene31868	7.121746872730429	1.51549609396121	0.5638201123233699	2.6879071193757405	0.00719013932440663	0.0487371912392399	DCN
gene49039	7.55015458126966	1.85030167396687	0.6885246949405109	2.68734249848038	0.00720230598773455	0.0487845515609334	SSX2B
gene34109	362.91247568585504	1.5491660738993502	0.576589854164221	2.68677303756047	0.007214595658886459	0.0488151359290389	RNASE2
gene49334	11.124671579760498	-1.28920400857667	0.480099537676987	-2.6852848365874795	0.00724680178750545	0.0489978482667768	TTC3P1
gene16883	74.31585678496091	1.0971158309505	0.4088217658247391	2.68360425658167	0.007283326254704541	0.049209475129078	KIFC1
gene42081	8.75690126573156	1.13792684690076	0.4241503086472721	2.6828386628549503	0.00730001979346495	0.0493045797237359	ANKRD62
gene30715	12.7033769016799	1.2730331775198	0.474854116379836	2.68089321247771	0.00734259431361363	0.04948567051361	LOC105369677
gene24802	11.8584611557323	1.47618921134423	0.550829035493183	2.6799408096244	0.00736351794722815	0.0495734766161318	LOC105376224
gene2687	427.20564611476095	1.41440627211102	0.528213119408261	2.67771893605279	0.00741253906813095	0.0497789655709029	HIST2H2AA4
gene20387	13.3828633744972	1.24318917643581	0.464515816134132	2.67631183536889	0.007443735074394059	0.0498498759956642	LOC105375451
gene1547	16.604987879663998	1.04318914054533	0.3898785054615279	2.6756774890948	0.00745783726311095	0.0498698191427835	LOC105378767
gene50776	10.025368790011	-2.25376829543006	0.8424431080428859	-2.6752765544796	0.0074667628171344	0.0498940798816462	DAZ3
