# Supplementary material for: Diagnosing enterovirus meningitis via blood transcriptomics: an alternative for lumbar puncture?
Source: J Transl Med. 2019 Aug 23;17:282. doi: 10.1186/s12967-019-2037-6 (PMC6708255; doi:10.1186/s12967-019-2037-6)
Supplement: Supplementary file 9 — Additional file 9. EVM1_EVM2 vs BM1 (DEGs fold1_sig). [file 12967_2019_2037_MOESM9_ESM.txt]

Unnamed: 0	baseMean	log2FoldChange	lfcSE	stat	pvalue	padj	genes
gene9050	115.623580145376	-4.73505999345695	0.512335072227675	-9.24211565854454	2.4167068477563397e-20	4.521900182836889e-16	LTF
gene25037	49.5576783011031	-5.31715122850345	0.5941043558425899	-8.949860704122221	3.5593121816879295e-19	3.32991451157815e-15	LCN2
gene10273	1178.90498619442	3.63541556307716	0.41030513284921505	8.86027317726282	7.98186057135802e-19	3.7337148287670005e-15	LOC101927568
gene33308	270.639033382636	-7.60006719713912	0.85751449041659	-8.86290235567556	7.79578548555512e-19	3.7337148287670005e-15	OLFM4
gene43161	493.024412827273	-5.94245618224733	0.6797147359481249	-8.74257371212981	2.27859118678735e-18	8.526943939195642e-15	RETN
gene10276	1040.02175503927	2.7859369825217497	0.321673257708735	8.660766525529231	4.6860243300588005e-18	1.4613366873288403e-14	EPHB1
gene24882	267.884434260682	-2.85423861459181	0.344676727113184	-8.28091481109644	1.22232609935494e-16	3.26727766357576e-13	STOM
gene29643	51.304610490874005	-7.77582556888947	0.941302942289766	-8.26070462498969	1.4481503552503504e-16	3.38704266213617e-13	MMP8
gene26706	1460.49046497009	4.659850829062839	0.572766834487019	8.13568549798505	4.09613916973859e-16	8.515873333886541e-13	IFIT1
gene23198	83.0897970541773	-2.62511810844609	0.327291557878977	-8.020732723624919	1.05116228070987e-15	1.96682974343624e-12	EXOSC4
gene6684	32.6596638275357	-2.8635782598774	0.36406428545049296	-7.865584113349691	3.67379156182893e-15	6.24911944667101e-12	INSIG2
gene4885	1425.5846018777697	4.51196114442599	0.575238037976532	7.84364184311828	4.37664242143203e-15	6.824279695617901e-12	RSAD2
gene19977	107.377914035314	-1.52619718111373	0.195659177036366	-7.80028416878225	6.176792484376821e-15	8.8903049365519e-12	SLC25A40
gene47053	6212.70906326588	3.8752674260930897	0.5250421503298979	7.38086918099463	1.5725946922995002e-13	2.10177280625829e-10	MX1
gene26702	211.203989807172	4.4282629692908	0.608865774334379	7.27297075308897	3.5166648280691804e-13	4.3866877065335e-10	IFIT3
gene17181	357.23324242817597	1.26158311739575	0.17688888475513498	7.13206552883268	9.88737786407487e-13	1.1562670450919098e-09	RUNX2
gene14394	26.537704491389103	-3.46519820898217	0.49647190950329706	-6.9796460638608595	2.9592462579363503e-12	3.23993516765747e-09	ANKRD34B
gene4884	752.5943907288099	3.77685404004502	0.541689978538404	6.972353541108121	3.11682074810723e-12	3.23993516765747e-09	CMPK2
gene26672	1733.3476127952802	2.2437157434938504	0.32763895115145597	6.8481349229343	7.48189853730931e-12	7.3680949227155e-09	LOC105378415
gene14497	3493.0850676471696	2.4667713173898598	0.378634924923485	6.51490698563622	7.27347148683043e-11	6.291247617894701e-08	LUCAT1
gene13225	101.68833863538	-3.1092810699743	0.4773443701575661	-6.513706381302789	7.33187502172574e-11	6.291247617894701e-08	HPGD
gene12336	1136.46565903379	3.8512847233141603	0.591379335971194	6.51237621786256	7.3971165407345e-11	6.291247617894701e-08	HERC5
gene35336	187.539707965517	1.59104872994672	0.244881418677418	6.49722113886723	8.181715563268371e-11	6.3786699960131e-08	GPR68
gene43492	1087.85052766865	1.99606122464746	0.307193430034847	6.49773409679052	8.15387550392597e-11	6.3786699960131e-08	CLEC17A
gene42649	2744.07749264504	2.55815665881136	0.395776819364425	6.46363438596401	1.0221767377560999e-10	7.356134207751679e-08	ZCCHC2
gene8837	3120.47102548258	1.8429637868184399	0.28509985088174605	6.46427481851918	1.0178574338308201e-10	7.356134207751679e-08	TRANK1
gene43561	3578.6072260855894	2.5413420595272997	0.398713552437735	6.373854221883191	1.8433581714304899e-10	1.23182409805842e-07	HSH2D
gene4424	293.523537032836	-1.05527926437732	0.16555621329299	-6.37414472937819	1.83986783141776e-10	1.23182409805842e-07	GALNT2
gene26456	103.93208511118799	-2.05418026702539	0.323332773417907	-6.35314584819513	2.10955525440131e-10	1.3157296121701e-07	NDST2
gene28006	185.461821359205	-2.01956145582064	0.317799369258046	-6.35483154210038	2.0865515477379902e-10	1.3157296121701e-07	LDHA
gene3848	1281.10213144555	1.53019030391172	0.24257318338314898	6.30815938748991	2.82373345409721e-10	1.70435085998751e-07	PPP1R12B
gene43562	101.795421998764	3.01373707479362	0.48674692471605197	6.19158934912985	5.95605594293237e-10	3.4826175858814897e-07	CIB3
gene10536	1471.2714678407	2.3113417051831	0.37413775155554396	6.17778263640406	6.50081299254818e-10	3.68596096677482e-07	MME
gene11116	97.5978238952173	-3.14606581806016	0.510394236781046	-6.163991658490831	7.0933681206495e-10	3.9036473795727295e-07	ZDHHC19
gene32238	1152.20479359502	2.9569393406346696	0.48038002269948205	6.1554169634662	7.488022177445969e-10	4.00309665606262e-07	OAS1
gene43493	1385.5011243599802	1.81503957197317	0.296954893301622	6.11217263266179	9.82837786362014e-10	5.10829939461657e-07	ADGRE3
gene20648	64.2295842437267	-2.20215344171754	0.36199207600044503	-6.083429963574231	1.1763831746876e-09	5.94900150853505e-07	LOC105375508
gene45369	269.04943521242296	3.56036797294802	0.589906177500181	6.03548175751546	1.5848913429517401e-09	7.80392155736055e-07	SIGLEC1
gene32956	1565.8857348103	1.65955158375983	0.27567154380612297	6.02003224869293	1.74382324611669e-09	8.36632737386907e-07	FRY
gene42046	16.4169912362413	-3.5042448636336405	0.5857658654015079	-5.98233026301675	2.1996768796212602e-09	1.0289538523648301e-06	LOC105371985
gene39801	1392.0582118605898	3.00991709762146	0.505326619487149	5.95637946141883	2.57887159704542e-09	1.15402996808033e-06	XAF1
gene3876	26.2297152056987	-4.70149905288309	0.789981824271355	-5.95140154929457	2.65855923989096e-09	1.15402996808033e-06	CHIT1
gene2860	1674.9873417041501	-2.9916469604289198	0.50296372227744	-5.94803725979007	2.71376829648521e-09	1.15402996808033e-06	S100A12
gene28589	644.734833737995	3.16362051331385	0.53185671845129	5.94825712181653	2.7101264458453e-09	1.15402996808033e-06	SERPING1
gene13831	82.83681586170891	-2.96211955280731	0.502933884025852	-5.88967983047063	3.8694453950189296e-09	1.6089153952488701e-06	SLC1A3
gene32239	964.039159240834	3.46158044943707	0.5894026155332239	5.87303204670279	4.27895714969854e-09	1.7405123310436798e-06	OAS3
gene37516	769.2444167706219	1.4596785652011397	0.250361115610399	5.83029262208847	5.53302620914818e-09	2.20273305105046e-06	FAM174B
gene54	2246.74389691257	3.52239689255184	0.605209499670732	5.82012822744558	5.88024978916481e-09	2.29219487093881e-06	ISG15
gene5332	2639.6930053266	2.2773402345761697	0.39241395456111794	5.80341297271954	6.49784857310933e-09	2.48124989084589e-06	EIF2AK2
gene44145	174.535881109412	-1.86177582893738	0.321037907348205	-5.799239860226389	6.66161910347718e-09	2.49291110090323e-06	SPINT2
gene5797	118.651922395056	2.73640479235711	0.47343868948149503	5.7798503864439	7.476708488149641e-09	2.74307240238761e-06	ASPRV1
gene1741	446.212329152268	3.3960383382521004	0.588054576570243	5.77503938164904	7.69350885804908e-09	2.76833162005685e-06	IFI44
gene46308	815.7637523806401	2.55797260338068	0.445195463748519	5.7457292620250495	9.15256524736582e-09	3.1241533301568802e-06	ZBP1
gene16190	274.100601367873	1.9083426324228998	0.33216083827271503	5.74523668216447	9.179249906567808e-09	3.1241533301568802e-06	KIAA0319
gene32240	1032.2380756346402	2.7630721691773097	0.480938920458886	5.745162330677941	9.183284333206592e-09	3.1241533301568802e-06	OAS2
gene23194	79.307400799497	-2.46133242201075	0.428748310143044	-5.74073964557335	9.42639202581035e-09	3.14959323562388e-06	SPATC1
gene44464	25.767185905141396	-2.05165227882575	0.358135380579427	-5.72870593099843	1.01199649606178e-08	3.32201165575647e-06	PPM1N
gene1740	1422.75344373182	3.73628979329115	0.653907484504999	5.713789613708871	1.10487583796828e-08	3.5643675524525e-06	IFI44L
gene26071	129.589095228298	3.49480704374884	0.617024292755431	5.6639699356765405	1.4791033290051898e-08	4.61258373150267e-06	LOC105378288
gene44365	41.36175480560139	-3.900674905183	0.6885231722810489	-5.66527760025887	1.4678669889383199e-08	4.61258373150267e-06	LOC105372409
gene5689	150.882491865948	1.82183801873283	0.32447247793781003	5.61476902543953	1.96824980694437e-08	5.9865871205517e-06	LOC100507006
gene29170	13.6913751298399	-2.91075531973989	0.518535325226795	-5.6134175978595	1.9836908849030302e-08	5.9865871205517e-06	DHCR7
gene23596	1170.36281026003	2.41445613116518	0.431846841027396	5.59100102578267	2.2576424720975498e-08	6.70519814212973e-06	ACO1
gene33231	93.0703296412332	-1.3708637525187	0.24573411928227695	-5.57864636999788	2.4239745899818997e-08	7.086716961429891e-06	CDADC1
gene32393	395.399961398058	2.68717187292374	0.48581696756720705	5.53124335360312	3.17968830720968e-08	9.15309967941544e-06	OASL
gene28162	478.08322991251	1.73655305799914	0.314427964911994	5.5228963444304	3.33456478834991e-08	9.45349117497199e-06	PRRG4
gene46562	75.5743708940367	-2.22840325434698	0.407636300084406	-5.46664576703684	4.58631290219493e-08	1.28081344347715e-05	LOC102723475
gene29231	955.680575179754	1.84693499968205	0.338542896399202	5.45554202828167	4.8823681412803e-08	1.3434410336984698e-05	LOC105369380
gene30024	618.808217508927	1.8525308426402598	0.341319005995229	5.42756427301371	5.712829748446809e-08	1.5491703974375102e-05	GRAMD1B
gene35157	238.176762052824	-1.6488513606485	0.305643229342355	-5.39469290452233	6.86408477111036e-08	1.8347698593178e-05	BATF
gene13153	725.007742344252	2.3725581235012205	0.44070536512788705	5.3835471751353206	7.30320952347853e-08	1.9246528647015e-05	DDX60
gene21991	378.165766344738	1.55544660459415	0.28947773670412896	5.3732857742492195	7.73146477338951e-08	2.0092144079846e-05	POLB
gene24233	201.609228603504	-1.13369204053696	0.21153027552973602	-5.35947886276728	8.346235799141741e-08	2.139266000517e-05	TLE1
gene35333	1601.08624001763	1.79349073372271	0.33612075643311	5.335852366736	9.50967556084473e-08	2.39434313115193e-05	C14orf159
gene33111	3076.51931023087	2.4916206343422798	0.46710406515182207	5.33418743322741	9.597334981368971e-08	2.39434313115193e-05	EPSTI1
gene12715	16.2499590908433	-1.88327150958435	0.35342956624580396	-5.3285624334965	9.899316888465151e-08	2.4371857671062e-05	SPRY1
gene26686	111.114131558149	-2.86984687996124	0.541212575322129	-5.30262416436483	1.1414977538933e-07	2.77383954196072e-05	ANKRD22
gene24087	112.97456420580099	2.0576711607352	0.38886868751132897	5.29142928401829	1.2136411746999301e-07	2.9113384640782503e-05	TMEM252
gene41378	75.9263262145332	2.04862281863373	0.390623987090207	5.2444880149171205	1.56716892039913e-07	3.71180983159343e-05	CYB561
gene47074	12.195574917279101	-4.181858382134431	0.801417060363644	-5.218080059634509	1.80787323153701e-07	4.22838950441113e-05	TFF3
gene35086	497.015076528992	1.68730203382673	0.323947162429021	5.20857173489342	1.9029977885687398e-07	4.3959248915938e-05	LOC101928143
gene34922	1749.55348633686	1.20639358109459	0.23185362635632	5.2032551746271505	1.9582768453906e-07	4.468453421232129e-05	SYNE2
gene6413	3531.7250256465704	-2.62371919544671	0.504466609270357	-5.20097692737597	1.9824371414828398e-07	4.46908209087776e-05	IL1R2
gene40020	180.67929320029202	-1.49198517523958	0.287614807501057	-5.187442149459191	2.1320212361685897e-07	4.74907730356553e-05	HS3ST3B1
gene48092	255.155672556104	-1.0286733542651998	0.19867744187741898	-5.177605190325901	2.2475222598001698e-07	4.9474575297789294e-05	RBX1
gene47332	489.857273950416	2.53432793701341	0.48995477421528794	5.17257524650595	2.3088947018120603e-07	5.0234568332099393e-05	USP18
gene17229	19.926785760315102	-3.0870544839058702	0.5988372813170401	-5.15508065415771	2.53521785090238e-07	5.45246680554419e-05	CRISP3
gene5798	1955.98994595316	1.8952425218924098	0.368009897411943	5.14997703926128	2.6051834975503395e-07	5.53927141166641e-05	PCBP1-AS1
gene35331	1075.79171931831	1.41611305757204	0.27537398654946005	5.14250846754436	2.71094219558324e-07	5.6993752159053894e-05	RPS6KA5
gene4001	267.00729032336	-2.7797171681558104	0.541378998095562	-5.134512380299519	2.8287647380327e-07	5.8810018903699706e-05	PFKFB2
gene45940	40.243318490921794	-2.6195905475469	0.511057472976602	-5.12582377925004	2.9623959177842e-07	6.0911417601824404e-05	BPI
gene32102	926.077378869299	-1.96058186361271	0.384843670850764	-5.0944890409098	3.49683060551773e-07	7.11186928911328e-05	CKAP4
gene12571	85.1441262785888	-2.18402727845528	0.430564166323217	-5.07247803992999	3.92668461286376e-07	7.90023610659073e-05	TIFA
gene22553	31.519674915633303	-3.11064043361143	0.613529777862508	-5.07007246567343	3.9766426084712e-07	7.91563402628773e-05	LOC105375633
gene9150	41.858217318501296	2.4353807546312995	0.48071062968716294	5.06620949117809	4.0581530101582704e-07	7.992852734007521e-05	KLHDC8B
gene2287	40.531835384643	2.8596527146277797	0.5667273734960171	5.045905400664191	4.5137871277585105e-07	8.79765322369681e-05	LOC105378916
gene41944	8117.77738654583	1.5304897055817601	0.30443468491550607	5.02731712717472	4.97389432232893e-07	9.59448831598934e-05	SMCHD1
gene47052	4267.78664741211	1.8296789800538302	0.36445804632026396	5.0202732482575305	5.15980277524854e-07	9.851537727313821e-05	MX2
gene46874	299.15530273144	1.08388389527465	0.216242584808161	5.01235173560384	5.37688021297066e-07	0.000101623036025146	EVA1C
gene1742	13.617956137730902	5.42054052361031	1.08247317175831	5.00755184057403	5.51267068110568e-07	0.00010303960807081801	RPL23P3
gene22266	269.199036640294	1.81966512065271	0.36350863429957203	5.00583741059944	5.56196911717848e-07	0.00010303960807081801	MYBL1
gene7662	154.478665425351	1.7939257857143	0.358838483609245	4.9992569572548495	5.755166451231551e-07	0.000105573450459798	SPATS2L
gene44364	516.3428539730651	-4.678453794374	0.9364198933437741	-4.996106797419849	5.84992720478606e-07	0.000106269891192963	CD177
gene14496	52.2440136875124	2.24029761210391	0.44886183008913105	4.99106286595822	6.00479483690097e-07	0.00010803434249351401	LOC729040
gene46132	1019.57941194485	1.5996550784015	0.321695459898171	4.97257586074685	6.60691042530461e-07	0.000117735143778928	SULF2
gene25101	61.2432760276509	-2.60212661105089	0.524459303298332	-4.96154152416799	6.993591507631121e-07	0.000122642107634963	PTGES
gene13865	1671.89682444673	1.55246720422087	0.31293475638141	4.96099321843529	7.01336407297366e-07	0.000122642107634963	RICTOR
gene18128	934.695020252287	1.5799869907548298	0.31893495432353197	4.95394740945225	7.27228690667058e-07	0.000124838894188756	SGK1
gene3193	985.762671155018	-1.87985939134666	0.379544917775662	-4.95292995191096	7.31042962388903e-07	0.000124838894188756	FCER1G
gene35364	2904.62655238922	1.5178963281700901	0.30651152165586	4.95216727896557	7.339147218621779e-07	0.000124838894188756	ITPK1
gene12893	59.1504744696101	-2.4725003038498996	0.5003282460977849	-4.94175638320183	7.74219194843702e-07	0.000130508246438923	GYPB
gene14914	1595.1509900641502	1.4409779508131	0.291789245565522	4.9384203589145805	7.875793030330949e-07	0.000131574967312967	C5orf56
gene12264	529.9385333802201	-1.51142380340567	0.30710393383389	-4.9215384008177105	8.58665492020905e-07	0.000142181327621267	PLAC8
gene27277	67.88220689666271	-1.3685933693029402	0.27854713689478805	-4.91332772097342	8.9543416085208e-07	0.000146038230896141	OAT
gene43134	123.273345761322	-1.9456364274317601	0.39602918511975	-4.91286122471869	8.97568091125873e-07	0.000146038230896141	ADGRE1
gene31616	42.395527584795104	-2.56795159286063	0.524864443451065	-4.8925996510183705	9.95127012634293e-07	0.000159598966602354	LOC105369818
gene17774	37.901614236403496	-2.46083134858031	0.503027881396809	-4.8920376774087995	9.97973336137854e-07	0.000159598966602354	CD24
gene4883	116.853984236711	2.81897812534441	0.576700182410155	4.88811727709758	1.01804880832336e-06	0.00016142975637744398	NRIR
gene44490	58.446816378517	-2.40801029518946	0.493541247658296	-4.879045685876799	1.06600371837473e-06	0.000167613408189156	PGLYRP1
gene33467	63.9328413305494	-1.67501553690626	0.34354078872094296	-4.875739917645889	1.08401355705606e-06	0.00016902481388396599	KLF5
gene46275	709.6727919922951	1.4373475709290502	0.29675231539404495	4.84359344937362	1.27511707088728e-06	0.00019717946705266002	CASS4
gene13060	123.740383473766	-1.4838487048880902	0.306466175345742	-4.84180253567649	1.2866659249571101e-06	0.000197334476408791	PDGFC
gene1618	47.0974317890125	-2.66306601238285	0.5502962869558989	-4.839331239384269	1.30276760866553e-06	0.000198179550615779	GADD45A
gene48012	446.718819407332	1.01547244459182	0.21027353956298	4.8292925809986205	1.3701895693988399e-06	0.000206754976072756	TMEM184B
gene19938	48.332733473302	-1.80787741169148	0.375817535937831	-4.810519038660679	1.5053886281120701e-06	0.00022533861296484	HGF
gene37988	3272.80959408628	1.30174140520895	0.270696049541213	4.808867389883219	1.51787854114792e-06	0.000225404963360466	UBN1
gene48556	133.106618870912	1.14570017959193	0.23862783774118804	4.801200859199571	1.5771697484309999e-06	0.00023055018096009703	NHS
gene35389	494.436729117849	4.006246422422009	0.8344064133515109	4.80131307516005	1.57628605498877e-06	0.00023055018096009703	IFI27
gene47071	856.2944750442309	1.32664675151948	0.276734844157757	4.793927398471019	1.63547482450946e-06	0.000235395149549204	ABCG1
gene12334	290.926013200125	2.07528561549318	0.435234069273885	4.76820580465	1.8587385331374298e-06	0.000263476187072231	HERC6
gene5407	89.882481037264	-1.3695664926529398	0.28765970723395	-4.76106475189829	1.9257424352615e-06	0.00027092155418179	COX7A2L
gene41248	376.97307542721603	1.29946042372687	0.273212707196316	4.75622249441403	1.97249068516565e-06	0.000275427412015929	CUEDC1
gene13004	305.187539039699	1.144666582986	0.24155501291110396	4.73874074974076	2.15050424978354e-06	0.000298059889019998	ARFIP1
gene28281	2931.46190303498	-1.31244688219023	0.277729968108269	-4.72562212544019	2.29411908362477e-06	0.000315626927747817	CD82
gene10158	240.44046005163997	1.1134355808432301	0.23673600328464803	4.70327945641816	2.56015618596191e-06	0.000349657535733819	KIAA1257
gene48311	1582.3013279620002	-2.01225583849105	0.428224458143332	-4.6990679776107696	2.61351458975909e-06	0.000354358489050596	PIM3
gene2859	26799.6476210935	-2.04493812729315	0.435520651887799	-4.69538727596316	2.6610208171631598e-06	0.00035820403244561096	S100A9
gene8129	1010.37389125157	1.54185285237972	0.328846309742515	4.688673117806871	2.74982230888558e-06	0.000367513751582558	SP140
gene36592	793.032093210542	1.26758353869982	0.27094178361343396	4.6784350563969905	2.89072696737616e-06	0.000383605619053726	PATL2
gene23143	606.862860943697	2.58216842397777	0.553136186677093	4.66823268152076	3.03801725506376e-06	0.000396524433654768	LY6E
gene30909	509.94219960833396	1.71033075521721	0.366448759833407	4.66731216663076	3.05165509306219e-06	0.000396524433654768	LOC105369725
gene49171	29.345547743866895	-2.49729019041172	0.5348340723138	-4.6692802865156695	3.0225676536523e-06	0.000396524433654768	VSIG4
gene11066	185.237747490524	-1.05311509484979	0.22595692043425197	-4.66068971388827	3.15151522727173e-06	0.00040667587184469903	ATP13A3
gene24258	132.691604746865	-1.0005578086949498	0.21586667319114897	-4.63507309351526	3.56811377809039e-06	0.000457280663711296	IDNK
gene29334	528.856007166972	-1.04618631851361	0.22608140188106798	-4.627476253283179	3.7014865799607596e-06	0.00047114636324929103	ACER3
gene16712	1178.2290035502801	1.5685620623777399	0.33922413424377595	4.62396953528822	3.7646518145979104e-06	0.00047594864934419903	HCG27
gene40218	716.4730301498261	1.04458809470958	0.226049242249853	4.62106435001888	3.8177632409028395e-06	0.00047942394631230194	SPECC1
gene18455	170.931076721064	1.1056964976977401	0.23948750450686399	4.61692771810584	3.89462845577316e-06	0.00048581595357314504	LOC105378083
gene48179	889.350370013741	-1.78759966366727	0.38737546771810705	-4.61464344708607	3.937707311597979e-06	0.00048793669872390595	TSPO
gene807	245.45649171845199	-1.3421104587091899	0.290923816449302	-4.61327118243367	3.96380592409925e-06	0.000487939293722508	SESN2
gene7171	3031.2795844405296	1.2516991759598501	0.27146790876179	4.61085504238441	4.01016106985627e-06	0.000490419109660658	BAZ2B
gene2192	46.107306312141	-2.14529147296488	0.465697522551959	-4.60661989612694	4.09267124861981e-06	0.000497259556707307	CHI3L2
gene5364	294.439875066595	1.7470578020585599	0.38014711981588	4.59574125645021	4.3121353171087005e-06	0.000520544283344651	GALM
gene30392	1174.96106365254	-1.55006870941266	0.338248901040176	-4.58262748125987	4.59169605464026e-06	0.0005507386210152179	GAPDH
gene12925	44.461659818049895	-1.72674795566394	0.377126065970916	-4.57870222048535	4.67869705214383e-06	0.0005575993665137791	LSM6
gene43682	260.960900288714	-1.15394422047755	0.253060169021716	-4.55995988992849	5.1163392268984904e-06	0.0006058976156613769	NDUFA13
gene16066	157.357978394139	-1.20085201205079	0.26350526142006	-4.55722214265956	5.183459408889421e-06	0.00060998559119327	SIRT5
gene3201	447.56889107515406	-1.41856424342336	0.31238566048148697	-4.54106709391492	5.59702147352121e-06	0.000654536679944096	SDHC
gene19115	96.2098466186516	1.28037454073385	0.28206733979450105	4.53925130667968	5.64543204601453e-06	0.000656097385173775	LOC105375217
gene33279	453.768636061555	1.69517106469064	0.37361376700177706	4.53722858848125	5.6998314873693195e-06	0.000658330536791156	LINC00282
gene1020	1060.6608046378199	-1.36209238281842	0.30046018175231703	-4.53335405335425	5.80543836003454e-06	0.000663921108296347	MTF1
gene4903	375.56927489886596	1.4048145893418202	0.309918332397523	4.53285411829044	5.81920056440602e-06	0.000663921108296347	LINC00299
gene11118	108.638293938988	-1.75625634656304	0.38804709639979296	-4.52588451983578	6.01434170632088e-06	0.000682026349496787	SLC51A
gene10015	2079.3339745623803	1.73737715319933	0.384341298712105	4.52040194228706	6.17223296784366e-06	0.0006957147654296549	PARP14
gene47985	981.065281436008	-1.60127783936405	0.35446511007146997	-4.51744838593899	6.2589277700824e-06	0.00070126226051504	LGALS1
gene48619	59.4913541919835	-1.22331860929491	0.271326866443768	-4.5086527011818704	6.5240604194051905e-06	0.000726617229211253	CXorf58
gene34139	317.11614425057303	-1.24230680056148	0.2758281856528	-4.50391535448534	6.67127873121418e-06	0.000735576743734493	RAB2B
gene26892	82.0653623638478	-1.43268725264327	0.319410692965086	-4.485407922144519	7.277456937076711e-06	0.000795963719711846	ENTPD7
gene44522	1891.21362919601	1.38501678738483	0.308862077477625	4.48425652866098	7.31685959010408e-06	0.000795963719711846	PRKD2
gene23420	48.2332878825918	-2.10117708637064	0.468759492959919	-4.4824203411925305	7.380119482792751e-06	0.000798204714696735	LDHAP4
gene2899	3687.6910781747297	-2.1018700361982	0.46973536921956105	-4.47458329503768	7.65604768752246e-06	0.0008185846187499019	RPS27
gene45276	125.30650809669599	1.99886463768165	0.446707804895935	4.4746579660664505	7.65337270935268e-06	0.0008185846187499019	LOC105372491
gene48339	16.2806738476335	2.56538357963588	0.57370181307782	4.4716323378394005	7.762479968696499e-06	0.0008252486516720469	LOC105373098
gene49887	17.433539859018303	-1.45052414250797	0.324502040364275	-4.47000006804168	7.8219572321757e-06	0.000826873682323387	RAB33A
gene28709	57.4250360449782	-1.53459943521541	0.343461996624807	-4.46803270899222	7.89422372561818e-06	0.000829824832191245	MS4A4A
gene31448	177.771899456119	1.7414620880010199	0.39143774391746095	4.44888648338476	8.63166181628536e-06	0.00090227387846098	GLI1
gene11068	69.24243118294021	-1.3707948276886799	0.30844069551979403	-4.444273559228531	8.818933584778841e-06	0.000916728146137761	LOC105374290
gene785	3118.82684080783	2.43900867108163	0.5522651861173771	4.41637230155451	1.00371150979489e-05	0.00103759370495979	IFI6
gene30910	4344.88095557749	1.3357763512466398	0.303144373550516	4.406403244769599	1.0510122282707902e-05	0.00108052141775685	KIAA1551
gene25789	144.577456046083	-1.1728800713043201	0.266456125388239	-4.4017756003746396	1.0736857244820599e-05	0.00109183334732521	PDSS1
gene25701	5617.28816657633	1.38708790652843	0.315111250079758	4.4018990314606	1.07307494789686e-05	0.00109183334732521	PLXDC2
gene12951	351.23992452642	1.01295125715595	0.23065586171177105	4.391612897407049	1.12512887285918e-05	0.0011328192043052801	NR3C2
gene31395	1855.0407731672	-1.32232839408702	0.301115976598664	-4.39142555311656	1.1260989364586698e-05	0.0011328192043052801	MYL6
gene20763	185.301235622161	1.82428256060942	0.4159365994658879	4.385963060120259	1.15473718640968e-05	0.00115541644357816	TTC26
gene25195	18.7737794615675	-1.66869895003699	0.38127740350291794	-4.37660069730364	1.20544514193255e-05	0.00119973851333511	CACFD1
gene44247	189.449001265776	-1.3299480053975101	0.30404185428544606	-4.37422672784027	1.2186367282749902e-05	0.0012001006222501802	ITPKC
gene16987	348.057857003109	-1.29703631197495	0.297391208551531	-4.36138081650857	1.2924419206021301e-05	0.00126611941237625	CPNE5
gene45615	419.383341831878	-2.17137934802011	0.49814489266477296	-4.3589312667737	1.3069915058445e-05	0.00127370406593002	RPL41P1
gene1585	928.67217864763	1.72317846647305	0.39616469212456396	4.3496518006992	1.36353867703901e-05	0.00132192602000399	LOC105378775
gene15867	16.3148717386013	-2.9500103630124803	0.6805149177073729	-4.33496795772082	1.45781355500512e-05	0.00140603863029386	FOXC1
gene41495	69.68464383215529	-1.72062272539846	0.397834376705801	-4.32497246629561	1.5255091500686499e-05	0.0014563164136191	FAM20A
gene41772	4558.888053703	1.88750589675217	0.4366586362051839	4.32261208241681	1.5419270577442402e-05	0.00146451762322094	RNF213
gene44301	24.206638254095804	2.2178518813504304	0.513605167823519	4.31820398293289	1.57304016767174e-05	0.0014865229584498	HNRNPA1P52
gene38814	172.09347951636101	1.5439946501556399	0.357760604708286	4.31572014871397	1.59083416780413e-05	0.00149578382481322	LOC101929000
gene45445	1016.08536811953	1.0957158783001	0.254156042605953	4.3111934977635595	1.6237573363905898e-05	0.00151910617606021	PLCB1
gene2127	333.00745981086004	1.7051421823681203	0.395917615988549	4.3068105926800495	1.6562531291119e-05	0.00154179862183148	KIAA1324
gene28586	547.984412085439	2.21745626720464	0.515166556068847	4.304348256077991	1.67478037113016e-05	0.0015513275011988302	SMTNL1
gene24867	450.513769911177	-1.23369662886856	0.286829430427038	-4.30115078160495	1.69913388468849e-05	0.00155490435064722	FBXW2
gene6776	47.143731002217905	-1.94728416328184	0.45279646891332703	-4.30057276717541	1.70357218685629e-05	0.00155490435064722	LIMS2
gene14024	594.156022588021	-1.3667222903519698	0.317915507857599	-4.2990110786421605	1.71561897678293e-05	0.0015582983822614198	IL6ST
gene43285	20.0769254448775	-2.13559795512373	0.49709609986711895	-4.29614707436774	1.73792301760751e-05	0.00157093128417653	ICAM1
gene5072	42.7708031787095	1.38507791623768	0.32253693307565	4.2943234532239405	1.75226853775076e-05	0.0015762834908583901	LOC105373465
gene38260	784.9832829839161	-1.33880029214935	0.312048685131094	-4.2903571011264106	1.78386040782745e-05	0.00159702450195499	METTL9
gene31366	3502.9464376974897	-1.4976980538693	0.34926545158553696	-4.28813685141286	1.80178076873277e-05	0.0016053866649409	CD63
gene19408	229.815104272964	-1.99846274087073	0.466191641200988	-4.28678372637132	1.81278625980808e-05	0.00160753761645824	UPP1
gene24298	2573.75570649711	1.03782795008331	0.242178900360399	4.28537725020167	1.8242935409043103e-05	0.0016101111530122901	ZCCHC6
gene37111	65.80002990055371	1.05660133986965	0.24669004188779198	4.28311305873568	1.8429646483783498e-05	0.00161895359323039	LOC102723714
gene34740	33.1358442080478	-1.7916097741716699	0.4196391841495661	-4.26940534116831	1.95994805186834e-05	0.0017136723363789	PTGER2
gene52	18.339104218214104	4.09775004637235	0.960283217075621	4.267230722673	1.97914442456163e-05	0.00172240796874291	HES4
gene34803	1362.1812844941699	1.0570453671954598	0.24793043046536498	4.26347570651729	2.0127139199233604e-05	0.00174351343313361	PELI2
gene30559	31.6088859286018	1.23917649125609	0.29140682248522304	4.2523935462044005	2.1149776191978e-05	0.00182365650842443	CLEC1A
gene43193	138.231467785756	-1.39407993811088	0.32819507728536895	-4.2477173930878696	2.15959572333733e-05	0.00185358695318187	NDUFA7
gene10010	1511.27359322191	1.8384463670449298	0.433586534512122	4.24009101000698	2.23429180179035e-05	0.00189786469506176	PARP9
gene25647	25.6817380662714	-3.26119544269377	0.7692665845591099	-4.23935669136449	2.2416124077208604e-05	0.00189786469506176	OLAH
gene31038	85.882915011396	1.42267222610003	0.335777654368516	4.23694730006854	2.26579289959123e-05	0.0019096959884798	LOC105369748
gene30453	128.58697250377	-1.93604824259089	0.4571446558748689	-4.23508886675213	2.2846133822327e-05	0.0019120520880692	CD163
gene43271	150.798848762638	1.7682889222128302	0.417575651478016	4.23465524379579	2.2890260687697102e-05	0.0019120520880692	C19orf66
gene15877	1376.02211039363	-1.78727671123348	0.422428185499253	-4.23095989468876	2.32696162416337e-05	0.00192653889158057	SERPINB1
gene31362	17.210160528719598	-2.0157682047582	0.4763949826904221	-4.2312960421502	2.32348623345292e-05	0.00192653889158057	ITGA7
gene2043	43.3820206328495	-1.96170431558411	0.46395968569198204	-4.22817838721975	2.35590973754002e-05	0.00194191308806658	S1PR1
gene620	166.993652404406	1.22784422967626	0.29047406853389196	4.22703560380982	2.3679021175678898e-05	0.0019432375667461802	EPHB2
gene39779	1374.44037614576	1.02569324708974	0.243200582339582	4.21747858176409	2.4704927728645e-05	0.0020185759944571103	NLRP1
gene43319	145.026906972804	-1.24034877638899	0.294254466829314	-4.21522497093808	2.4952931845484802e-05	0.0020299752511342	LDLR
gene33077	30.973214433834702	-1.62928614468835	0.38663496478428705	-4.21401656106652	2.50868878557228e-05	0.00203203791631355	KBTBD6
gene9010	372.853890743918	-1.0654157003131999	0.25296379839653	-4.2117319041957	2.53420206177251e-05	0.00204385580938903	ZDHHC3
gene46160	1827.9284625220498	1.29056093205387	0.30698221732814196	4.2040250516346696	2.62209897527696e-05	0.00210566926722778	ZNFX1
gene30911	759.939757760496	1.29803025927707	0.309551554408572	4.19326034965996	2.74973550079479e-05	0.00218937450873921	LOC102724618
gene796	65.8128158399166	1.15681995075827	0.275836816343976	4.1938562302563795	2.74251839640431e-05	0.00218937450873921	SMPDL3B
gene12760	2718.04643395815	1.266963202056	0.302729483231144	4.1851331708204595	2.8499896813721998e-05	0.00225958292068454	SCLT1
gene47939	336.823564995989	1.79623209629093	0.429575956664	4.18140742847924	2.8971020030565803e-05	0.00228724369532455	APOL1
gene38458	90.4952411174281	1.94074984211029	0.46450678044412896	4.17808721813421	2.9397093189039398e-05	0.0023089680327731	LOC101928595
gene49773	1577.8781632452099	-1.87873046023267	0.449742577069508	-4.1773462332037905	2.9492991279609302e-05	0.0023089680327731	RPL39
gene43859	265.316665531088	-1.66268437974179	0.39848217593589097	-4.172543918273741	3.01217514390616e-05	0.00234836704656784	RPSAP58
gene18989	206.236550954117	-1.3486955738463797	0.323441872030249	-4.169823669955259	3.04835401279335e-05	0.00236595221512689	IGF2BP3
gene20339	31.165190960538002	3.1270595515250896	0.750203523956767	4.16828160847895	3.0690461942879604e-05	0.00236595221512689	LOC105375438
gene27722	765.826195256827	1.4375477892401	0.34490003188813695	4.16801292064348	3.07266521445051e-05	0.00236595221512689	TRIM5
gene48036	30.7486133045258	2.2368417434845003	0.5370742469557921	4.16486501850203	3.1153682610815194e-05	0.0023890022759465697	LOC105373033
gene10438	340.33498655496396	-1.74845433185098	0.42013549874909994	-4.16164389121315	3.15964806737746e-05	0.0024130683668857	GYG1
gene42174	2855.80893128601	1.3650169202928502	0.3283141005449	4.15765548304912	3.21530431584399e-05	0.00244559183145353	ABHD3
gene18103	172.05762643082699	-2.2041673794463996	0.5309634604341189	-4.15126000882294	3.3064986554228305e-05	0.0025047731312395397	VNN1
gene17462	344.837325602032	-2.40828311565618	0.5806277579038791	-4.1477230168091	3.3579830792085e-05	0.0025268026756988396	RPL39P3
gene17984	12.587552442193802	-1.9802128420189198	0.47745779699317403	-4.14740916263062	3.3625881366522995e-05	0.0025268026756988396	SMPDL3A
gene20739	394.450999796993	-1.43253010081469	0.34560740458231104	-4.144963567971	3.39867741300227e-05	0.00254370612298742	DGKI
gene22142	126.66616353073601	-1.8413283020667	0.444811881886253	-4.13956635838601	3.47962940505427e-05	0.00259391815928169	CHCHD7
gene16973	66.9549694328953	2.06240600534671	0.49840044044416293	4.13805012593636	3.50269858282841e-05	0.0026007536977501	ETV7
gene24779	43.312520725522006	-1.06649606610518	0.258153783970839	-4.13124320589332	3.608065995184679e-05	0.00266840011209093	CDC26
gene41301	6495.13729035245	1.57601666919904	0.381607633017906	4.12994010820817	3.62857749703839e-05	0.00267300447035769	VMP1
gene42422	247.438473870498	-1.2824989845560701	0.310740054312303	-4.12724065262318	3.6714212496175395e-05	0.00269395933339583	ATP5A1
gene35672	902.2433823307581	-1.2642720944680401	0.306514273617079	-4.12467608620232	3.71256868896906e-05	0.0027135106538789104	C14orf2
gene26457	1363.88995861094	1.1928914360427099	0.289393049645722	4.1220459078165606	3.7552233878173497e-05	0.0027340071910292	CAMK2G
gene31475	223.96951878725798	1.23637752223181	0.301450906448723	4.10142247305572	4.10618083885459e-05	0.00296643821142117	AVIL
gene8099	1194.50690813849	-1.0141415202464399	0.24724219893827398	-4.101814029326089	4.09923688014971e-05	0.00296643821142117	AGFG1
gene20761	4395.83018471652	1.28135236852322	0.31373471799945696	4.08419054382574	4.4230726535731704e-05	0.00315878291683235	ZC3HAV1
gene38459	243.85151604277198	1.76585600070335	0.43227302578007504	4.08504786417498	4.40677316152467e-05	0.00315878291683235	GDPD3
gene8836	10.723009245101801	2.6620772091612404	0.653492841325428	4.07361342132219	4.62892923652917e-05	0.0032932279446653	LOC105377031
gene21921	3094.60133658669	1.05785488079289	0.260578938898254	4.05963308188133	4.91498887706395e-05	0.00345730664957682	RAB11FIP1
gene18351	566.982730944399	-1.07659870286549	0.265682810334732	-4.0521955541989705	5.0739226731047704e-05	0.0035557365968712897	PLEKHG1
gene23102	753.252381097151	1.23444459192237	0.305235391819468	4.0442380700482	5.2493557989804e-05	0.0036378035686934203	SLC45A4
gene10009	116.21193171992701	1.46148743345967	0.361680541168334	4.04082406186033	5.326370773419e-05	0.00367755437422299	LOC105374071
gene5425	109.520031842493	1.5015988466130803	0.3720657663662849	4.03584253740456	5.44066979160339e-05	0.0037253181866998297	LOC101929763
gene32971	18.0223863576761	-2.09052037692972	0.518431433290657	-4.03239511088378	5.52112594430173e-05	0.00374296331680542	KL
gene46098	2426.79752566252	-2.45984889053312	0.610171538880954	-4.03140548810987	5.54442920459234e-05	0.0037451918717374398	MMP9
gene20041	1150.43344348911	1.64373896079554	0.40784823484729404	4.03027111643865	5.5712555682972704e-05	0.00374977564526655	SAMD9L
gene17095	2508.86362456371	1.23306515199718	0.306887566647413	4.0179703774505295	5.8701574442599295e-05	0.00391413269442814	UBR2
gene1019	60.9399750223499	-1.8373097281287398	0.457309850794731	-4.0176473892609	5.87820686833578e-05	0.00391413269442814	C1orf122
gene18853	88.4031859902559	-2.00952315133008	0.500669781719782	-4.01366973742142	5.9781977391585705e-05	0.003966597797780001	NDUFA4
gene24361	2728.80489789895	1.13742711430045	0.283620088118294	4.01038982057591	6.0618582837426096e-05	0.0040078950652688294	SEMA4D
gene13154	1988.1634475532699	1.6123103234368898	0.402287725620906	4.00785363497827	6.12730726042098e-05	0.00402940311581052	DDX60L
gene1903	524.307266825265	1.0126265694135501	0.252737415895494	4.00663497260836	6.15899359265571e-05	0.00402940311581052	TGFBR3
gene31993	414.759036533265	1.0208396579335501	0.254743045213917	4.00733082654451	6.140881805782121e-05	0.00402940311581052	IKBIP
gene40752	156.044473178359	1.12996609844762	0.28228990984141195	4.0028568469997	6.25821722063161e-05	0.004080052348963	LOC105371777
gene21731	3184.1530550808898	1.2780919900051	0.319403657884442	4.0014945303710405	6.29436504654489e-05	0.00408937029117714	DOCK5
gene24883	47.309020078074205	-1.19304517598144	0.298727090648597	-3.9937629138056896	6.50328928598812e-05	0.00418787402417763	LOC102723324
gene5775	2285.57141569809	1.08138776351355	0.270793435516204	3.9934046460622	6.51312779132965e-05	0.00418787402417763	ARHGAP25
gene1864	156.78001498597098	1.6601733099301899	0.41559038922039204	3.9947346064583398	6.47667608431372e-05	0.00418787402417763	LOC100421401
gene45881	398.46409589583703	-1.6291089478386798	0.408045174434935	-3.9924720347316702	6.53880463634181e-05	0.00418998539556821	ROMO1
gene35150	16.5623323355348	2.15329788759046	0.5400876550053	3.9869415040958898	6.69305188688661e-05	0.00427418750360189	LOC105370571
gene1848	1796.9050792742999	1.16501961562628	0.29344590326347697	3.9701341973762	7.18321618758266e-05	0.00455610705375794	PKN2
gene32296	26.905007672694	1.72193477727521	0.435345668592621	3.9553276890105598	7.64298187809202e-05	0.00478287069969832	LOC105370009
gene47938	136.71368514620002	1.5577651250667301	0.39423037538628797	3.95140816721784	7.769268505446659e-05	0.004845692766847079	APOL2
gene31924	1614.3940777868302	1.25696289089508	0.318653208257893	3.94461081301211	7.992968574269359e-05	0.0049358559403681205	TMCC3
gene39177	418.37672585407097	-2.7535878057389302	0.698244872339839	-3.94358471478863	8.02726169052723e-05	0.0049407267595873395	HPR
gene28068	67.1087786480953	-1.26170360422506	0.32047561290174	-3.93697227942242	8.251613473833459e-05	0.0050414532775308	SVIP
gene32935	2037.78055524443	-1.85339586902297	0.471109540890503	-3.9341081174446897	8.35061908647149e-05	0.0050730010950314295	ALOX5AP
gene3937	34.9855403881362	1.34747492688127	0.342753777703932	3.93132042455621	8.44805865344244e-05	0.00510596534870613	LOC105371696
gene46999	4390.05916695159	1.50185353209596	0.38225466407155295	3.92893448597616	8.532307865187909e-05	0.005133376606608711	KCNJ15
gene34801	26.6485301732453	2.01178113029947	0.5121844697053201	3.92784484749592	8.57104730164891e-05	0.005140155963498479	LOC105370513
gene2862	22223.0827631995	-2.67065051638957	0.680166572410925	-3.92646540526559	8.62032840946673e-05	0.00515319376579974	S100A8
gene20924	15.470179797498501	2.39662014423288	0.6116831834962211	3.91807427259063	8.925920593692521e-05	0.0052849301245119	LOC105375542
gene26707	174.805057589848	2.02451363350596	0.516714026816556	3.9180543365135003	8.926658672922701e-05	0.0052849301245119	IFIT5
gene47682	73.4230683759212	-1.3201412521026799	0.337000647040291	-3.91732557102435	8.953678849181071e-05	0.0052849301245119	UPB1
gene4012	38.1900265311859	-1.43016015862553	0.36517783468216397	-3.91633889792429	8.99038450370955e-05	0.00528990831600344	CR2
gene39586	383.258277940679	-1.2481869444496498	0.31879781271269503	-3.91529331342851	9.02943684902107e-05	0.0052962317517878795	FAM101B
gene7212	484.975973822717	1.7530958648369899	0.448001694430166	3.9131456122433503	9.110156166212009e-05	0.00531172044157029	IFIH1
gene12980	173.35834815708301	-1.72231812202347	0.440568812615659	-3.90930559019387	9.256181212034321e-05	0.0053786461695147295	FAM160A1
gene37874	467.266625133306	-1.3253835420879199	0.33975514723545297	-3.9009962111609	9.57976504067278e-05	0.00554013902005188	TCEB2
gene21428	101.628589875115	1.94349251524524	0.4982478506837	3.90065408727476	9.59331432043615e-05	0.00554013902005188	FAM86B3P
gene44025	15.2939929885418	-2.86014439825351	0.734954073174463	-3.89159609103162	9.958693317293051e-05	0.0057158622901800704	FFAR3
gene46047	580.074564752235	1.8954330550368899	0.48726041929389097	3.88997952631498	0.00010025267983516801	0.00573647673515545	LOC101929866
gene14604	2086.77606818165	1.02132101782691	0.262839606309605	3.88571963018342	0.000102027203812719	0.00582021649554812	ST8SIA4
gene16035	4245.83690702863	1.0010505745769	0.257878193947917	3.88187368327497	0.00010365471865310699	0.00589508644595223	NEDD9
gene45792	225.50221092752702	-1.1030871843877	0.28441005704788397	-3.87850976803531	0.000105098307380691	0.0059410707836861	MAPRE1
gene33492	164.923608587612	-1.5111252382728602	0.390283087495897	-3.8718696420293903	0.00010800371295358499	0.00605246886974765	COMMD6
gene7060	162.076781909965	-1.28475851660956	0.33182553276105503	-3.8717892077783596	0.000108039367350527	0.00605246886974765	MMADHC
gene41836	224.985053524734	-1.54147646071888	0.39896513864572	-3.86368710296693	0.00011168827106098001	0.00623820668603578	MAFG
gene7931	62.262711932239704	1.3562067627144099	0.351184946287142	3.8618020990157302	0.000112553724223536	0.00626783551769818	RUFY4
gene6580	205.72287332198897	1.30193646944276	0.33747296946389005	3.85789852002373	0.00011436611050995	0.006278899481118321	LOC105373558
gene39802	31.6882823802527	2.10126731116116	0.544763479598426	3.8572103120975	0.000114688478002012	0.006278899481118321	FBXO39
gene12205	186.62791582867803	1.7427807219512799	0.45146974555913205	3.8602381202596403	0.00011327658420359	0.006278899481118321	LOC101928893
gene24804	104.033373419407	-2.2631130786972	0.5867478413045379	-3.8570454280079502	0.00011476583948172	0.006278899481118321	ORM2
gene37588	14.789008692111402	-1.77718241611483	0.46131058466505104	-3.85246399105541	0.000116935176947654	0.00637893322410366	ARRDC4
gene34917	48.909365885228205	-1.3054032659353798	0.339048690774116	-3.8501940914589	0.000118024258582107	0.00641962762305176	LOC105370532
gene26322	56.1250329835584	1.22381392047022	0.31901129970612896	3.83627138473648	0.000124916368642638	0.006755231715816179	HNRNPH3
gene31376	51.30067626790049	-1.1011507375191598	0.28756793525693103	-3.8291846986880698	0.00012856849028641598	0.00689296567836426	WIBG
gene40571	98.5203839370965	2.32218532717668	0.6063676702513161	3.8296654671813704	0.00012831757843788998	0.00689296567836426	LOC100420851
gene46391	2956.93975507417	-1.97066941071138	0.514612132732516	-3.82942664069619	0.00012844216362976898	0.00689296567836426	RPS21
gene4453	1343.98868256267	1.44220155140959	0.37722273508171	3.82320951863411	0.00013172575574493602	0.00699007791157013	EGLN1
gene2231	156.789428435003	1.43589623393665	0.375501639508483	3.8239413170503904	0.000131335186674435	0.00699007791157013	MOV10
gene1583	192.05374114756302	1.6024798939604101	0.419175622430558	3.8229319841372202	0.000131874165078524	0.00699007791157013	LINC01359
gene10628	11.136833479265098	-1.6732734793043798	0.43795297955745793	-3.8206692439795398	0.000133090039370836	0.0070345980979314	RPL6P8
gene36360	460.445625256101	1.0220337251326	0.26765301026606003	3.81850263562009	0.000134264150276763	0.00706024899122722	KATNBL1
gene26856	424.983858155384	-1.05814518386103	0.27738367266956604	-3.8147349253737404	0.00013632919100256102	0.00712529467276236	PGAM1
gene9043	58.90282426308389	1.51806009756783	0.39831683109315	3.81118742434667	0.000138300855255605	0.0072082097567900405	CCR3
gene10903	29.9599285077183	1.17458208031268	0.308271028742178	3.81022532381736	0.000138840192930418	0.0072162190275584705	CLCN2
gene18105	526.6359758583969	1.62543718509155	0.428288188508129	3.79519498483835	0.000147527466302574	0.00760437030850541	VNN3
gene41726	10.1321495438805	-1.8771785612215701	0.4945617126247361	-3.7956406921575296	0.00014726265215382	0.00760437030850541	LOC105371912
gene37989	118.102154447573	1.24462439076848	0.328169094859349	3.79263133020468	0.000149059372594809	0.007662225056652409	PPL
gene49299	875.4152530553109	1.1346355673558701	0.29935767082861797	3.79023381700966	0.00015050554259259	0.007715367691643709	JPX
gene32955	66.6916771653471	1.17825003381266	0.311335031242119	3.78450837707483	0.00015401272025827	0.00783079350204482	FRY-AS1
gene31957	470.41513944876	1.07115593472738	0.283163102976599	3.78282312726282	0.000155059602076818	0.007862656407748879	LTA4H
gene47475	236.542324604073	2.0943306055500304	0.5540244604805649	3.78021324858725	0.000156694093228968	0.00792406264434385	LOC105372935
gene15976	28.085522588407997	1.68953167618904	0.447521552623055	3.7753079517314907	0.00015981010924581102	0.00805895518676415	LOC105374906
gene41319	126.346244367402	-1.92122328123817	0.509866982806096	-3.76808725810123	0.000164503204180279	0.0082080518757792	CA4
gene56357	283.906106161675	-1.44056553893839	0.383023933832599	-3.7610326971577597	0.00016921330671339	0.00837605868231278	TRNQ
gene2049	140.505850137491	-2.14249848163151	0.570111472856364	-3.75803432072186	0.000171253396251254	0.00845467624606125	RPSAP19
gene24256	289.98164883839	1.24156238622316	0.330920687947224	3.75184275702087	0.000175539554450263	0.00860275654783809	FRMD3
gene29115	161.333864780515	-1.08398711839054	0.288953303747611	-3.7514266296029706	0.000175831210177691	0.00860275654783809	CHKA
gene23153	18.6442119102458	-1.93233297034002	0.515143835271045	-3.75105521610933	0.000176091911593287	0.00860275654783809	LOC100507316
gene9494	362.026930577507	1.2555746771814198	0.335497310710139	3.74242844010813	0.000182250441189201	0.00888043751325816	LINC00877
gene40670	19.2317612457204	-1.22650377101187	0.327833691044035	-3.74123772058292	0.00018311621210333401	0.00889944790822204	LINC00672
gene8857	49.6470734547272	1.12178984005597	0.30008305816754	3.73826448885916	0.00018529495711988898	0.00895879571749415	ITGA9-AS1
gene1098	78.5990103465015	1.4014096137666898	0.375196280687261	3.73513727588045	0.000187612817828775	0.00904013094285464	ZNF684
gene28587	667.297490049822	1.46189307310672	0.39143582881308003	3.7346940813760097	0.00018794350578646	0.00904013094285464	UBE2L6
gene35431	160.670149702336	-1.6195515867616102	0.433933557197283	-3.7322570700041604	0.000189771683401679	0.0090813758775673	TCL1A
gene9040	1237.8655126000301	1.8626802017738797	0.499069188465899	3.73230855525187	0.000189732888387202	0.0090813758775673	LOC105377067
gene24135	237.512697801829	1.1397937277403898	0.305445138792462	3.7315824774505	0.000190280689733955	0.009082505065336791	LINC01504
gene35673	147.90860618053	-1.20876916623436	0.32453772959100896	-3.72458748558352	0.000195634860576198	0.0093143101176622	TDRD9
gene10169	171.35948392697202	1.3104198480162699	0.35300993523750995	3.71213305125422	0.000205519895683522	0.009735399412998409	LOC105374102
gene44543	723.224737094482	1.08652259812853	0.292972723072674	3.70861350754147	0.000208397237632613	0.00984676947814098	DHX34
gene30804	846.6607590701891	1.16261915583043	0.31368082839860195	3.7063761969955498	0.00021024593643243002	0.009909097522889659	LRMP
gene43780	99.2510431831332	1.62329583761247	0.438330116321382	3.7033636913560297	0.000212759522027488	0.009998265188032	LOC105372323
gene48800	25.3410338234184	-1.78577789005465	0.482639995850008	-3.70002052339156	0.000215582031753136	0.0100843884903323	MAOA
gene35188	359.21377815734803	1.9277131862078203	0.5213690313459729	3.69740638647297	0.000217813502551468	0.0101400601843596	LOC102724190
gene6026	313.97708870972	-1.27446828560251	0.34475596375747497	-3.6967258570733703	0.000218397961322053	0.0101400601843596	CAPG
gene35187	549.454310908682	1.73165385005399	0.46895125993656894	3.6926094415189503	0.000221964769443806	0.0102432310521317	LOC283575
gene6091	252.319031119219	1.19127814889631	0.32264123401982503	3.69226875949499	0.00022226240217869	0.0102432310521317	LOC101928214
gene2210	422.257411310613	1.2111039872375	0.32864839327980605	3.68510545617177	0.000228607965136937	0.0105097878026468	FAM212B
gene47681	93.0123378856847	-1.05168405701452	0.285662501335806	-3.68156146535393	0.00023180988713278702	0.0105276572770426	ADORA2A-AS1
gene48162	374.998993461182	-1.00685173812329	0.27337722519095203	-3.6830125019376303	0.00023049385072301402	0.0105276572770426	CYB5R3
gene32243	68.2285733316709	-1.12556983893396	0.305644448697705	-3.68261175274017	0.00023085661281182002	0.0105276572770426	DTX1
gene38083	6499.37523138385	1.25808652958227	0.341674112969331	3.68212422840239	0.000231298647011782	0.0105276572770426	CPPED1
gene30265	492.142654080458	-1.06768025112953	0.290066517483108	-3.68081176825832	0.000232492594297348	0.0105330966874036	NINJ2
gene43162	1207.0288726477802	-2.44434561496523	0.6643154593617329	-3.6794953068136205	0.000233695989882939	0.0105620426731876	MCEMP1
gene5130	37.912130838880294	-1.36389509735816	0.371014197153936	-3.67612643349135	0.000236802195163879	0.0106766406595454	PTRHD1
gene34664	15104.6264200892	-1.7954697675300801	0.488953627628363	-3.67206554175471	0.000240597954352429	0.0108217027016545	RPS29
gene45237	1037.49395573233	-1.56447500708876	0.42717995854250396	-3.66233241003766	0.00024992925681245696	0.0112144516168295	RPS5
gene9257	143.070508990818	-1.30584707551096	0.356714281578544	-3.6607647715484797	0.000251463544913075	0.0112336732535214	PPM1M
gene21339	316.086006273594	-2.00445387379659	0.547696759497347	-3.6597877183647998	0.000252424275872728	0.0112455014901301	DEFA1B
gene30496	74.0871535801039	-2.23829710591955	0.6117141159210079	-3.65905747090621	0.00025314457083624103	0.0112508030045532	CLEC4D
gene10186	2106.7907948896104	1.2974616336463702	0.35484970035628793	3.65636953432299	0.000255812512997459	0.0113156215855685	TMCC1
gene3166	356.911250347015	-1.31040189684626	0.358544526637278	-3.6547814831710697	0.000257401118595715	0.0113590385142557	CD48
gene48217	118.795308030584	1.2880007356377199	0.353107262075549	3.64761893614679	0.000264681799925806	0.0116528497844982	PRR5
gene2898	44.786611583382594	-1.00914680454383	0.276754449591777	-3.6463616250158197	0.00026597960067550403	0.0116551388951741	RAB13
gene7568	2154.94341497382	1.2891804971205	0.35351790012853795	3.64671915241564	0.00026560995401025	0.0116551388951741	STAT1
gene2502	2130.69679854764	1.05950960588399	0.290680471510623	3.64492874384674	0.000267465897677729	0.0116656279987133	SRGAP2B
gene37834	111.05032424988501	-1.89768950073903	0.520573658664644	-3.6453813387463905	0.000266995591531403	0.0116656279987133	SNHG19
gene28927	293.728609378922	1.8872093032171002	0.517915665010384	3.64385445491259	0.00026858533754111697	0.0116872098854229	BATF2
gene1413	725.10395112013	-1.2005477077983797	0.32963294948217103	-3.64207434264186	0.000270449938704702	0.0116966882773395	MAGOH
gene19982	92.8327595494074	-1.7564273319118	0.482288947824601	-3.6418568989280997	0.00027067853263257	0.0116966882773395	SRI
gene30474	145.88801957938	-1.45618193175125	0.3999639946696379	-3.6407825483242	0.000271810634812579	0.0117185455944197	C3AR1
gene1080	36.7678433727654	1.01243311622302	0.278481590908055	3.63554773197661	0.000277390624153908	0.0119042568085867	MFSD2A
gene4118	30.7737753755896	1.0769679308568199	0.29675882312002194	3.62910163726199	0.000284409255312431	0.0121775322108716	FLVCR1-AS1
gene34299	123.53804277275299	-1.2306824332008999	0.33925523240949496	-3.62760044837102	0.00028606749533374904	0.012220568276689	MRPL52
gene23598	2169.30171231686	1.6841548890101101	0.46449797110724106	3.6257529499978705	0.00028812070900000497	0.0122802427929364	DDX58
gene23271	25.6692016781078	1.3772506951882801	0.380029495717746	3.6240626338414	0.000290011325011347	0.0123047662183386	LOC105375943
gene18454	363.54815378671503	1.07465882938982	0.29661655946551396	3.6230574291816096	0.000291141149101771	0.0123247557485141	RSPH3
gene17815	14.384938513875598	-1.44255016216367	0.39852297882765203	-3.61974149246616	0.000294897479795435	0.0124286215788488	SMPD2
gene38410	47.5791063925709	1.1159267966553201	0.30829100815832	3.6197189250561697	0.000294923199241562	0.0124286215788488	LOC105371160
gene17478	532.632474269393	-1.5475981684824398	0.427692010761846	-3.61848743848572	0.00029632987992539103	0.0124598390635595	COX7A2
gene31370	178.444341645424	-1.14875010622066	0.317519967364486	-3.61788304450786	0.000297022553015189	0.0124609618597919	ORMDL2
gene42827	139.226631483393	-1.4513960066926699	0.40141111416047404	-3.6157344814135897	0.000299497237053752	0.0125366729362701	KCNG2
gene49661	759.4901079768449	1.28866759837881	0.3564856860936789	3.61492101548271	0.000300439204711976	0.0125480311592986	TMEM164
gene29004	13.770015993922998	-1.2537589652868701	0.34804627849057107	-3.60227660161817	0.00031544245489982596	0.0130314287124286	CATSPER1
gene2203	218.88869316668598	-1.2313234210900201	0.34233590859277696	-3.59682811584551	0.000322121184930942	0.0132757918309314	ATP5F1
gene26890	74.91689677202	-1.09465256429841	0.30461240801522305	-3.59359151332963	0.00032615102423238997	0.0133519376690796	SLC25A28
gene2923	2185.76803206353	1.0471410029849801	0.291414351259425	3.59330622688787	0.000326508483103627	0.0133519376690796	ADAR
gene39176	502.808439152016	-2.8822251455171	0.8021655276590571	-3.59305535595407	0.00032682312289233396	0.0133519376690796	HP
gene47338	223.09595168034699	1.79027234700124	0.49840310285957	3.59201685689679	0.00032812861893771	0.0133760666425784	LOC105372942
gene25514	1593.48035552306	-1.4104880406665803	0.39289788697227396	-3.58996087135006	0.000330727603531904	0.0134235231880379	PFKFB3
gene38060	889.778578133871	1.7735989691649698	0.4939786072543	3.59043679851487	0.000330124273098664	0.0134235231880379	LOC400499
gene32077	4024.75273505856	1.15676004325857	0.32276000421996304	3.58396340356419	0.000338419523071091	0.0136763881127066	CHST11
gene38911	213.8871412077	1.12944883513569	0.3154405256788089	3.5805444868099303	0.000342878956783873	0.0138226093620848	LOC105371291
gene16842	15.889468707618999	1.6293760134674702	0.45520970663217897	3.57939646217616	0.00034438865991827204	0.0138280176303236	PPP1R2P1
gene46075	112.83051731108401	-2.1165443169838403	0.5915386034315779	-3.57803244742701	0.00034619048239486604	0.0138705998203219	RPS2P7
gene31955	471.53294699375	1.3132381495995	0.367153369111511	3.57681083732789	0.00034781167426051803	0.0139057782843772	HAL
gene46790	241.565786493328	1.67682325635448	0.469384915957736	3.5723841975899	0.000353745924008337	0.0140828510300425	LINC00189
gene28697	38.0719748880193	-1.7721564644817098	0.49666234627382205	-3.5681313024375703	0.000359536330770039	0.0142829814968964	TCN1
gene7567	1311.01845299824	1.00309156687917	0.28134890843796695	3.56529397056585	0.00036344858004691403	0.0144078101297835	GLS
gene17022	43.378575729572	-1.2543866625843998	0.351897153448845	-3.5646399815699303	0.000364355958744178	0.0144132438563685	SAYSD1
gene26271	2407.16732969153	1.06774625721204	0.299614608169324	3.5637323017595297	0.00036561883177387	0.0144241530483583	JMJD1C
gene7151	73.1877048556879	-1.3111528051915702	0.36795669511474105	-3.56333455159094	0.00036617351814281497	0.0144241530483583	UPP2
gene3592	11.793936334734301	-1.6519603994966798	0.46443977012611004	-3.55688833247015	0.000375273579677916	0.0147092208596287	FLJ23867
gene21701	149.742156724084	-1.14774976210825	0.322914540339167	-3.55434524844479	0.000378921434267261	0.0148016679677969	TNFRSF10D
gene40313	100.54113647139	1.4997416679132598	0.4221245346131379	3.55284174441015	0.000381093655078586	0.0148555070420321	LGALS9
gene38890	371.681649206294	1.37840437392809	0.38869613338986797	3.5462261018828602	0.00039079075115937403	0.0151076151755022	CETP
gene34109	343.33196413964697	-1.86640102211611	0.52726296758027	-3.5397915971255296	0.00040044311535611897	0.0154170599412106	RNASE2
gene2515	83.2686022348912	-1.26387428328019	0.35767124147642	-3.5336200865998597	0.000409909827964304	0.0157168499816395	LOC729086
gene2204	160.738926065344	-1.39500357205275	0.39501194948395296	-3.5315477769095294	0.000413135222052271	0.0158081250303068	C1orf162
gene28208	1590.73945988708	-1.12340978940408	0.318513973570762	-3.5270345498813795	0.000420241922158997	0.0159495874351258	CD44
gene46655	43.1138797748283	-1.5350016485843998	0.435065353215499	-3.52820935346712	0.00041838112078711404	0.0159495874351258	SAMSN1
gene24803	129.090267543495	-2.45533368157178	0.6964838912447571	-3.52532730826495	0.0004229598460702	0.0160202463154241	ORM1
gene16911	220.363695252803	-1.42482754477559	0.40429288597630003	-3.5242458974633397	0.000424689931297436	0.0160532794030431	HMGA1
gene41674	488.59068886394897	1.0673664743282099	0.30291552987125897	3.52364395044998	0.000425655811303272	0.0160573505751926	ST6GALNAC2
gene8643	21.171784537910398	-1.98022992040846	0.562719744183712	-3.5190340144915404	0.000433121172916102	0.0163060971155597	LOC105376972
gene30902	17.5940292296275	1.84683399552414	0.524966358493974	3.5180044695098998	0.000434805039252541	0.0163366206615548	LOC105369724
gene45421	49.8232845224004	-1.29998862598408	0.369609385780195	-3.5171959262884505	0.00043613172978191803	0.0163536288495981	TRMT6
gene38194	633.4733877433999	-1.7372408657388	0.494382593637198	-3.5139604187069704	0.00044147859129858494	0.0164224769816855	RPS15A
gene37271	349.398644877404	1.15533616704979	0.32891374686170505	3.5125809671176897	0.00044377676638192694	0.0164425882688559	STARD5
gene22353	173.937346726908	-1.73974830807192	0.4955575350130221	-3.5106888406533905	0.000446947227617852	0.0165273311777819	RPL7
gene21337	321.465187814223	-1.96653839913824	0.5605366073165251	-3.50831395036394	0.00045095653220152804	0.0166099363661866	DEFA1
gene8556	1949.73765442916	1.0923532127514801	0.311332914795358	3.50863387981157	0.00045041447590537804	0.0166099363661866	RAF1
gene3247	11534.7607585098	1.65148126971021	0.47096900870831604	3.5065603875711	0.000453938421902088	0.0166541996317843	FCGR3B
gene37133	148.55192065658198	1.00058730784273	0.285405990391713	3.50583849508362	0.00045517132033876505	0.0166652835382462	PPCDC
gene47653	103.94122064084401	-1.55310441048231	0.443067927102044	-3.50534154128608	0.000456021867969754	0.0166652835382462	VPREB3
gene11562	18.401393749894396	-1.71929440177198	0.491751735682445	-3.4962650398904596	0.000471819807656613	0.0170557556309261	RPS27P13
gene7933	4075.10294471386	1.36296103829444	0.38985588333698495	3.49606379318462	0.000472175801230277	0.0170557556309261	CXCR2
gene24666	107.16497379000499	-1.01605233326324	0.290752404451909	-3.4945621006250205	0.000474840128321055	0.0171189472851932	FSD1L
gene1000	137.711086315601	-1.54451563672779	0.44211555884059794	-3.4934659182276295	0.000476793840284597	0.0171265075589459	ZC3H12A
gene2682	346.724642143422	1.2711650330025	0.363874362450741	3.49341741045188	0.00047688046807817805	0.0171265075589459	LOC105371405
gene39834	128.019987343637	-1.1297411996051698	0.323613426611676	-3.49102078808621	0.00048117881230727404	0.01724777156529	EIF5A
gene45819	17.739926617009303	-1.4432103311388897	0.41348106016374103	-3.4903904197386098	0.00048231536571140596	0.0172554546994763	E2F1
gene31991	231.824727321045	-1.09884772768719	0.315086596407433	-3.4874467534197797	0.00048765601566615196	0.0173968929204313	SLC25A3
gene48614	358.25375547185206	1.09534614942166	0.314105860105487	3.4871878832626804	0.000488128308654076	0.0173968929204313	ACOT9
gene15678	46.105937598501704	1.4642336224552	0.42006134961812197	3.4857613626827098	0.0004907385705051019	0.0174566718492794	DBN1
gene20246	55.073015657457894	-1.38469271409617	0.39739348105870703	-3.48443741554886	0.000493172783239668	0.0175099733343405	AP1S1
gene11135	174.749661365388	1.1190570417293	0.32139451279966996	3.4818797370906602	0.000497907254819312	0.017611233733316002	CEP19
gene38815	77.1373573960625	1.44432086005734	0.41501378491072105	3.48017562926986	0.000501085185029375	0.0176369169380215	LOC643802
gene32555	21.973537893039797	-1.4303384636340002	0.411079226753061	-3.4794715240943597	0.0005024037586428	0.0176369169380215	LOC101929984
gene16229	1133.3769736352901	1.01189409400489	0.290799033045204	3.47970240275039	0.000501971037500679	0.0176369169380215	TRIM38
gene30561	10.477161729724301	2.27439651741632	0.6534664846456221	3.48050982086669	0.0005004604761752589	0.0176369169380215	LOC105369655
gene44086	41.801512894864395	-1.19548757451512	0.343820527805674	-3.4770686385276197	0.000506928025537021	0.01772921548752	LINC00665
gene10271	1183.4534610314	1.06498062283418	0.306449442862554	3.4752245358521803	0.000510425918418853	0.0177850639842368	CEP63
gene290	1072.6482412835198	-1.1026628407924999	0.31725420561211104	-3.4756445187700997	0.000509627322192096	0.0177850639842368	PGD
gene11276	93.25980256482259	-1.2444310483139398	0.35849130672768703	-3.47130048891038	0.000517944054825578	0.0180134780852071	MFSD10
gene2120	47.41155187850389	-1.07731155964276	0.31044920400623305	-3.47017014616385	0.000520128765913141	0.0180224617388903	TAF13
gene31622	10.682824617686501	-1.78120869279863	0.51405803027872	-3.46499536605404	0.0005302406157649941	0.0183050408885218	RPSAP12
gene48874	101.572291558161	-1.16160364078794	0.335198127740115	-3.46542401241737	0.000529396105267583	0.0183050408885218	UXT
gene15446	170.49417482707898	1.20262999277567	0.34754862979776696	3.46032149076652	0.000539530822324767	0.0185914571206606	FABP6
gene34533	2096.1724182231196	-1.87612431235131	0.542733194010376	-3.4568077520525597	0.000546614658377918	0.0187769506604477	NFKBIA
gene16687	1203.03139292331	-1.56616512918185	0.4530866759165251	-3.45665677767667	0.000546920961463525	0.0187769506604477	IER3
gene2705	56.8249736466793	1.4861349688904	0.430090784759729	3.4553983055475803	0.000549480430561948	0.0188302716781037	LOC105371433
gene6086	895.5665850081191	1.07909102994409	0.312508414196401	3.4529983223617	0.000554392450673647	0.0189095302715518	LINC00152
gene24088	544.9298229628309	1.16208964633899	0.336676969363003	3.4516457972687595	0.000557178638360086	0.0189552172770101	LOC105376072
gene15077	1810.5233094163602	-2.22463459945652	0.6458718225716701	-3.4443902361287098	0.000572348973984202	0.0194177117914806	CYSTM1
gene21154	12.5000520421168	-1.846127990622	0.536017814817543	-3.44415416724612	0.000572848960980026	0.0194177117914806	LINC01003
gene42679	35.631535221918604	-1.54283555385286	0.44821923985899104	-3.4421448627199305	0.000577121102021696	0.0195271481734683	LOC101927404
gene44327	14.3725032748023	-1.59930860436609	0.46516607174475605	-3.43814543130233	0.000585713037571029	0.0196755415547424	CNFN
gene41573	190.976725183734	1.02339488950777	0.29760264966322103	3.4387962965581296	0.0005843067257638299	0.0196755415547424	CD300LB
gene26564	235.309324821464	1.01221935070188	0.294393812420516	3.43831734226811	0.000585341287005321	0.0196755415547424	PLAC9
gene28363	142.95533013963498	-1.23379860131521	0.358786194336997	-3.43881292198312	0.0005842708447423781	0.0196755415547424	NDUFS3
gene48254	23.210540450977803	1.31845127781385	0.38367672915021206	3.4363597728067403	0.000589587472743673	0.0197701992876467	MIRLET7BHG
gene10011	719.536744012417	1.1151823905765401	0.32477870564543704	3.43366843697564	0.000595472102920325	0.0198607460209308	DTX3L
gene10123	38.621987221879294	-1.1593402779236102	0.33756288905667997	-3.4344423380288704	0.0005937743853526791	0.0198607460209308	MCM2
gene2689	364.568602441974	1.31383895133835	0.3833223375962129	3.42750427636787	0.000609156709218703	0.0201480603796296	LOC105371424
gene9112	4023.22938276242	1.06394890652245	0.31034350090951895	3.42829446534033	0.0006073862587767361	0.0201480603796296	SHISA5
gene5497	32.825903574007604	-1.3343091187871299	0.39012671319121295	-3.4201941924780397	0.0006257644809210361	0.0206138718354111	RPL18AP6
gene19427	225.84500243732103	-1.59932733665373	0.467709614348314	-3.4194878351648996	0.000627391376764274	0.020623601831644998	GRB10
gene2766	136.728699917921	-1.3813912729480002	0.40402077086343297	-3.41910954230355	0.0006282642853956321	0.020623601831644998	PSMB4
gene28873	410.402672650781	-1.2304232115627298	0.35991738983517296	-3.4186267357801605	0.0006293799999725429	0.0206240440971738	COX8A
gene16744	29.4230827793091	-1.71542350622179	0.502375856416031	-3.41462171064448	0.000638706505237459	0.0208202742499967	TNF
gene31885	104.15652506011101	-1.36020505087371	0.398296300739907	-3.4150582075376703	0.0006376838279127519	0.0208202742499967	LOC100507616
gene35020	420.44158237288696	-1.16192096703755	0.340498831224532	-3.4124080921480697	0.000643916363317188	0.0208448426886296	ERH
gene3845	63.3191736960334	1.1070995757598898	0.324419783126354	3.412552604194	0.000643575044926315	0.0208448426886296	LGR6
gene41263	16.5042081387328	-1.14323049583256	0.334956332170106	-3.41307324577455	0.0006423467529134571	0.0208448426886296	MPO
gene55	15.125252510731402	2.3624481434455897	0.692265021017361	3.4126354383379196	0.000643379477483712	0.0208448426886296	AGRN
gene3679	24.738554775768105	1.67326828909435	0.491111534260502	3.40710444036687	0.000656559987636835	0.0212174333828546	GS1-279B7.1
gene17579	114.04914222779499	-1.9248748861451799	0.565236312880516	-3.40543387302167	0.0006605900976402849	0.0212525404868572	SNHG5
gene27967	994.3256610679131	-1.71708794156429	0.504950855739543	-3.4005050631104905	0.000672614902608889	0.0215501668539639	RPS13
gene2542	59.591580535359	-1.0406915678278001	0.306002014625415	-3.40093044518593	0.0006715691300831201	0.0215501668539639	PEX11B
gene32295	151.901382844123	1.0647962188559499	0.31332432484381606	3.3983835100792903	0.0006778532368747981	0.021680875068657	LINC00173
gene1625	57.5919432778644	1.58101037104258	0.46535997327807704	3.3973922593850694	0.000680313714564241	0.0217224401249343	WLS
gene3179	59.8392565210826	1.1747314333958798	0.34590547876658806	3.39610531057408	0.00068352055977454	0.0217506006699684	USF1
gene43608	854.23560088331	-1.08792337358343	0.32033852149800607	-3.3961678055325604	0.0006833645095267259	0.0217506006699684	COLGALT1
gene37900	35.9058879736335	1.64110386782378	0.483884429412154	3.3915203054115	0.000695060126133069	0.0220055330288932	LOC100128770
gene48225	685.6762275339551	1.00843352631335	0.29802696538742895	3.38369893812263	0.0007151637589895441	0.0225276584081706	NUP50-AS1
gene25142	15.8377631603259	-1.0937378856348698	0.32334535387051194	-3.38256873816988	0.00071811304103199	0.0225446528703852	UCK1
gene36740	30.8404044307619	-1.6251221140923797	0.480520099978356	-3.38200652619022	0.0007195843507050951	0.0225530029916969	RSL24D1
gene36704	592.783309426111	1.03963724730444	0.307582191904592	3.38003068664951	0.0007247773716938349	0.0226777749193367	TMOD2
gene3052	55.03523985978029	-1.01787471325209	0.30136384633557894	-3.3775607977827997	0.000731317844102071	0.0228442206694388	FCRL2
gene12335	42.9593291383865	1.4697562231397598	0.43561426571977	3.37398551608788	0.0007408826587881849	0.0230659824102924	LOC102723458
gene2725	4337.3595484228	1.5411927357675201	0.45690920359993503	3.37308315005396	0.000743315019547563	0.0230948460823535	ADAMTSL4-AS1
gene42932	370.23394106103797	-1.13673333206205	0.33715981629748404	-3.3714970679040897	0.000747608345199066	0.023159767793079	UQCR11
gene44044	566.928815078225	-1.06755976752349	0.31671392732840803	-3.3707383080015703	0.000749670346582157	0.0231852592642954	COX6B1
gene44526	200.039030272658	-1.0291427795717198	0.305444216816583	-3.3693313636699505	0.000753507833083169	0.0232271582616461	SLC1A5
gene29774	18.4380606481527	-1.50757042162124	0.44819346331578397	-3.3636599928702005	0.00076916238999445	0.0235688937263453	RPL37AP8
gene48777	39.91372310318871	-1.5510663178059798	0.46114770715946896	-3.36349133634446	0.0007696325192024451	0.0235688937263453	RPS2P55
gene44028	541.500677770371	1.74748350700419	0.52016746696405	3.35946328439829	0.000780940275703773	0.0238474242887057	LINC01531
gene7784	24.824450004444603	-1.7493361682951998	0.521069169204007	-3.3572052842188196	0.000787346314276508	0.0239156442961489	DYTN
gene30557	38.9627517088654	1.0471265994539598	0.312045749681454	3.3556829423983596	0.000791692750260881	0.0239698431231899	CLEC9A
gene30710	58.192750590003605	-1.06039605133415	0.316229171886893	-3.35325183634045	0.000798680000120727	0.0241423287273973	MGST1
gene45908	1412.2500728052403	1.53017205106229	0.45652279027793496	3.35179772762431	0.0008028865666690861	0.024230339595072994	SAMHD1
gene21341	307.986022816074	-2.0768269867671	0.620000475490571	-3.3497183774316	0.000808937614444929	0.024373642035232	DEFA3
gene21934	77.59467488983171	1.07252001269987	0.320460461274156	3.3468091771306603	0.000817474622475842	0.0245912663362467	LETM2
gene4696	104.13544750161199	1.2168470123185	0.363845592650739	3.3444049808418796	0.000824592707144362	0.0247655764741222	ZNF496
gene46223	301.150742567095	-1.38384446038672	0.414550703288041	-3.3381790198657297	0.0008432939882695611	0.0252058687132776	ATP9A
gene6033	48.6632570036198	-1.19242360579716	0.357330487361353	-3.33703293721846	0.00084677912536096	0.0252696717936666	GGCX
gene23201	45.9417468317546	-1.22888017597455	0.368900763068685	-3.33119445390181	0.000864741733728212	0.0256828294917279	CYC1
gene29635	14.0020667470366	1.80972813815122	0.5432066634478889	3.33156468785627	0.000863592266106464	0.0256828294917279	LOC101928424
gene7352	715.9975508562441	1.1719586610536399	0.35201989622480495	3.3292398345155196	0.0008708338036096321	0.0257758761510696	GPR155
gene41403	102.84250723931	-1.36754680376605	0.41081476767297603	-3.32886476187892	0.000872007354156756	0.0257758761510696	CD79B
gene35430	18.962779284226603	-1.6149791032268999	0.48513724585613505	-3.3289118018075494	0.000871860092332918	0.0257758761510696	TCL1B
gene9111	59.5595314293188	1.4775029160458002	0.44464042909061796	3.32291626982189	0.000890816489051983	0.0262489249238609	TREX1
gene21698	209.16667921146	1.30944120063264	0.39442976704457106	3.31983361814747	0.000900711120171501	0.02641568302434	LOC286059
gene45853	94.9048956987666	1.35182125189118	0.407553215488942	3.3169196083249997	0.000910158012879501	0.0266509649123448	MYH7B
gene16726	277.035499565701	1.06921242703099	0.32241076628759197	3.31630497127147	0.0009121622874820939	0.0266679196266835	MICA
gene9246	130.497858290051	-1.3535752857451	0.408481390432468	-3.3136767486813503	0.000920778903178618	0.0268359720519862	RPL29
gene20244	1216.24718391569	1.0548084017325001	0.31871536308004306	3.3095624620630497	0.0009344191426451381	0.0271504664861659	TRIM56
gene23363	12.661620225739	-1.67762000410025	0.507111218758425	-3.30818948988669	0.0009390125057450179	0.027240097666659	LOC645969
gene16430	20.859182832700398	-1.58793941272403	0.48027973692961895	-3.3062802584085094	0.000945434732942033	0.0273416217744643	HIST1H4J
gene20220	19.992145445755302	-1.4306346235213199	0.433392176609736	-3.30101626363594	0.000963352981346503	0.0278168173363803	MOSPD3
gene31618	13.189912903905801	-1.1886743831228501	0.36092586900745505	-3.29340312012465	0.0009898244646779	0.0284058367463009	MDM1
gene45384	71.0361180193316	-1.14002669134157	0.346379145547801	-3.29126827060736	0.000997367500952066	0.0285612876472761	SMOX
gene35127	32.3482775126964	-1.3368488233620301	0.406906039373182	-3.2853993158257904	0.0010183793180654301	0.0290470966773204	ISCA2
gene40892	207.57047959929199	1.3101403156859701	0.39883913433593393	3.2848840620099997	0.0010202434405467901	0.0290559741492708	IFI35
gene10863	57.02292338485479	1.73716733355397	0.528967780999254	3.2840702136382403	0.001023194274883	0.0290957265613005	LAMP3
gene39712	1145.89057616033	1.04531595642482	0.318369275378948	3.2833443339675403	0.0010258328166151901	0.0291198516983057	ANKFY1
gene10598	139.766450696987	-1.2028853007345601	0.366491760222596	-3.28216192365135	0.00103014431475285	0.0291604088855381	MFSD1
gene38143	776.05207319091	1.01601512099954	0.30961674115979104	3.2815251436135298	0.00103247318810129	0.0291821840219989	NDE1
gene17199	18.2137691325125	1.66268212427564	0.5070201695716661	3.2793214630500493	0.00104057029093461	0.02935881983577	PLA2G7
gene48684	239.51516787078302	1.09996440337895	0.33566475332341306	3.27697320760733	0.00104926325419083	0.0294665858206672	CXorf21
gene41844	24.219711206824698	-1.41122851229121	0.430848463523224	-3.2754637227925096	0.0010548866152869998	0.0295478794290944	STRA13
gene20784	400.25644161959605	1.4021775737770399	0.42824900411905603	3.27421093870711	0.0010595748360103	0.0295662253642158	PARP12
gene648	197.30949887024602	-1.1289777982824298	0.345283754947761	-3.26971015028854	0.0010765773599754301	0.0298870014577156	PITHD1
gene7214	397.64748132206495	-1.38656893545519	0.42427107088973404	-3.26812038479889	0.00108264304781756	0.0299677120412358	KCNH7
gene24027	226.81642247134602	1.1793500907560601	0.361017949245866	3.2667353332974702	0.00108795340774984	0.0300329774322734	LOC102724923
gene31391	3588.9857810421795	-1.25083266985871	0.38338852584219	-3.26257200084692	0.00110406122893586	0.0303795436097336	RPL41
gene28696	44.65797337700721	1.21792358267929	0.373597718974998	3.2599866669978304	0.00111417451297638	0.0304960008119252	GIF
gene27687	97.35279514122341	-2.05807910041364	0.6320101418237409	-3.25640201670627	0.0011283386727106	0.0307760129811778	HBD
gene43534	14.6379206720804	1.7128976636696598	0.525959265987646	3.2567116399274503	0.0011271087102606699	0.0307760129811778	CYP4F12
gene10474	555.0390664002359	-1.06821982308332	0.328166778297902	-3.2551126248179	0.0011334740711249	0.0308710820157468	SERP1
gene14087	34.3391792805321	-1.07045194486417	0.32894064534676803	-3.25424042302738	0.0011369601240250901	0.0309210187218511	SMIM15
gene11467	24.4566931764262	-1.23240460680969	0.378829514502594	-3.2531905768425697	0.00114116933726826	0.030990449157657998	LOC105374486
gene13881	2374.70203644722	-1.58472306913335	0.487371125140968	-3.25157356967955	0.00114768069115556	0.0310321581101326	RPL37
gene37304	26.2836439933298	-1.70823016239005	0.525252865046464	-3.2522053206486405	0.00114513268384957	0.0310321581101326	AP3B2
gene44694	45.127717575057495	1.0625117540657	0.326761739357214	3.2516406484914904	0.00114740989732516	0.0310321581101326	PTOV1-AS1
gene19877	34.0480982387271	1.05835840360218	0.32605464051875704	3.2459541195865897	0.0011705770306288	0.0312498269155095	LOC105375355
gene29229	165.873351737537	1.03106677940351	0.317456361090888	3.24790083229209	0.00116259782729111	0.0312498269155095	STARD10
gene33156	2872.63581749693	-1.4558722880636599	0.448529727136127	-3.2458769173660698	0.00117089450858036	0.0312498269155095	TPT1
gene38365	3747.4294589072497	1.1059272572093999	0.340756398698496	3.24550694112698	0.00117241706295934	0.0312498269155095	XPO6
gene43031	2564.80473151159	-1.1029292386814	0.339833038770732	-3.2455032702853	0.00117243217864826	0.0312498269155095	EEF2
gene2279	60.0119353478759	-1.4443263622706801	0.445209543217733	-3.2441496016277402	0.00117801857145499	0.0313397642142346	NRAS
gene6613	221.28551681409598	1.2462642081063602	0.384190003891693	3.2438746335984505	0.00117915632552088	0.0313397642142346	LOC102724955
gene44690	55.5659387301389	1.0257033233731299	0.316377074662463	3.24202796447065	0.00118682376143966	0.0314988076599965	FUZ
gene42420	1253.69455203244	-1.4204435481087898	0.438469799312389	-3.2395470573716403	0.00119719709857234	0.0316717291058452	PSTPIP2
gene19862	628.541268522032	-1.27473806251517	0.39368558750013205	-3.2379596891256406	0.00120387818537929	0.0317264291924393	TMEM120A
gene12833	1022.5719104478699	1.0339081186395698	0.31958733428123703	3.2351348371326	0.0012158529795501698	0.031888052442614	CCRN4L
gene47672	34.4217664642619	-1.7476601688990199	0.540317439933948	-3.23450631005481	0.00121853228028801	0.031888052442614	GGT5
gene46933	994.663942272392	-1.6110509686846497	0.49910122852650396	-3.22790423385845	0.00124700713741638	0.0324065979836083	KCNE1
gene43617	630.291666724597	-1.29104051264299	0.40067657141585705	-3.2221512430359702	0.00127231954758809	0.032972813095458	RPL18A
gene2676	419.986690576704	1.2847868116523402	0.39891049639057	3.22073954753604	0.00127860288297361	0.0330381850576797	HIST2H2BF
gene3613	108.66400920229201	1.11956815402384	0.34764928823342195	3.22039535795662	0.00128013917838799	0.0330381850576797	LOC105371641
gene24438	141.955534906435	-1.05484664497143	0.32766937303588894	-3.2192408927272202	0.00128530460294632	0.0330802399253489	SUSD3
gene47742	180.918703287004	-1.32258632160899	0.410957905990349	-3.21830119905285	0.00128952327083764	0.0330977639514995	MIAT
gene33875	275.84524608555597	-1.22388234604005	0.380253280504694	-3.21859773153212	0.00128819063747582	0.0330977639514995	RAB20
gene10800	46.9127137359142	1.20475910554021	0.37451182628003904	3.21687866977893	0.00129593390813224	0.0331259827254951	LOC105374234
gene39445	29.2632238155233	-1.20538110882877	0.37469242520993107	-3.2169881954603796	0.00129543928672721	0.0331259827254951	MVD
gene10975	71.5541391042528	1.98031413838106	0.6159689987342819	3.21495747748716	0.0013046384662802198	0.0332143432016694	RTP4
gene32366	226.81430016821602	-1.2806026315967098	0.39832857550917894	-3.2149404043125296	0.00130471606291631	0.0332143432016694	COX6A1
gene45015	496.089095348351	-1.4655273444358798	0.4562963357960921	-3.2117885450011303	0.0013191142845210002	0.0335352545892289	LILRA5
gene13319	112.68709167782801	1.03063969047784	0.321048041963583	3.21023509183947	0.0013262645301705901	0.0336071737206322	LOC102723766
gene9801	39.6542909933381	-1.4478080863923002	0.451380034096214	-3.20751468170543	0.00133887226406941	0.0338078798016231	LINC01215
gene44304	2786.11819474607	-1.3501534517791298	0.42216606182337607	-3.19815725107718	0.0013830883800182	0.0346903038586067	RPS19
gene22885	10.9156550419425	2.07359919421527	0.648837161949125	3.1958699590913	0.0013940992891403698	0.0349196677364196	NOV
gene34306	432.46197412991205	1.2309280410268602	0.385288955072641	3.19481787583239	0.0013991910577123199	0.0350003527818919	LOC101926933
gene25671	611.229520080092	-1.41203470947311	0.442304712515594	-3.19244780694786	0.00141072437193687	0.0351983045164946	VIM
gene35352	612.215420895746	-1.12811999935847	0.35362980437130104	-3.19011572388275	0.00142215833613866	0.0354327624866717	NDUFB1
gene48109	97.429619003182	-1.03222969699619	0.32369419550572803	-3.18890394492082	0.0014281332369201099	0.0355343098351225	PHF5A
gene23200	71.661541532849	-1.22189817438324	0.3840092221797779	-3.18195007778014	0.00146287031543369	0.0361645141839824	GPAA1
gene1382	22.0858637715799	-1.114972473199	0.350719627182748	-3.17909916292773	0.00147733541073336	0.0364195294732962	CC2D1B
gene31920	71.6019690538488	1.04777888062907	0.32977459847350205	3.17725769504125	0.00148674866916501	0.0365552619563029	LOC102724960
gene47874	11.397596771923801	-1.3407964942268502	0.422335411958889	-3.17471956236852	0.00149981375048308	0.0368014418248125	RPS17P16
gene18483	89.7334871090365	1.07610623617608	0.339063760892128	3.1737577420384904	0.00150479231277381	0.0368536242988362	SLC22A1
gene31620	50.207802934479105	1.12294536788913	0.353868409437445	3.17334166583083	0.0015069507151041	0.036858241608252	LOC100507195
gene1221	41.403698540928104	-1.2146917184555	0.383206745598935	-3.16980776671086	0.00152539818775876	0.0371105289523394	PLK3
gene12112	278.520218247124	-1.35891121222249	0.42875055795891504	-3.16946809047117	0.00152718226141315	0.0371105289523394	PPBP
gene50285	1521.22046371839	-1.3331209341057	0.420673862119364	-3.16901299117899	0.00152957558145858	0.0371204782161757	RPL10
gene45381	5746.23761504756	1.2397088984263702	0.39135300780309995	3.16775104242995	0.00153623012177654	0.03723368109917201	RNF24
gene15820	966.098750251851	-1.3114157331034801	0.414042800084	-3.16734340710047	0.0015383853658445699	0.0372338184160518	GNB2L1
gene3994	37.1392033484054	-1.28792491795678	0.407037014124927	-3.16414692832209	0.00155538252728409	0.0375035598814596	IL24
gene27726	1029.66774655991	1.24769021765804	0.39448947780802207	3.16279720460689	0.0015626114264727699	0.0375327630304646	TRIM22
gene40891	498.72372485465894	-1.6954082497741	0.535982541641864	-3.1631781225198	0.0015605681653479099	0.0375327630304646	RPL27
gene24961	170.179982762746	-1.23116964475851	0.389799627904405	-3.1584679836083596	0.00158600729310016	0.037953870427618996	RPL35
gene44195	1416.72859554975	-1.44399831784554	0.457189034068504	-3.15842728115211	0.00158622877849383	0.037953870427618996	RPS16
gene13601	38.747774381058505	1.33282914516264	0.42189498573018996	3.15914905425069	0.00158230541892496	0.037953870427618996	LOC389273
gene43404	289.141521721074	-1.76330010157731	0.558373553842943	-3.15792194927858	0.0015889809512186599	0.0379711654894666	RPL10P16
gene44597	2155.1185568813003	-1.28486347232284	0.40697591182535403	-3.15709956041381	0.00159346930131028	0.0380033838284903	RPL18
gene50255	240.392560193769	-1.1065144937473002	0.35152080053644297	-3.1477923697792103	0.00164508499111833	0.0390129090859506	SSR4
gene33033	65.33485448881031	-1.1479905876245702	0.36489047122606394	-3.14612377727272	0.00165449969642788	0.0390875553281088	UFM1
gene16289	583.427054817702	1.05123113527739	0.334312347310898	3.1444580008281404	0.00166394794052055	0.0392611978752585	BTN3A2
gene46877	16.5275910826584	1.67290853860447	0.532499599838728	3.1416146399192204	0.00168019017689038	0.0394950231153215	LOC105372780
gene27455	135.753574300457	1.30751732202387	0.416489627973976	3.1393754710875297	0.0016930835816381	0.039668068480339	LOC105376503
gene25148	1187.70967946862	1.2579515244890902	0.4008431680897321	3.13826360190698	0.00169951961804898	0.0397000144485823	NTNG2
gene23465	1031.04604205787	-1.44721295203765	0.461999271734505	-3.1325005050426	0.00173324129341479	0.0402653336661725	RPS6
gene3097	3013.10831769687	1.11453514243182	0.355821101374184	3.1322907442180097	0.0017344801953361698	0.0402653336661725	IFI16
gene32133	95.83106588481529	1.09548287208584	0.34986816204712706	3.1311304969163705	0.0017413476386751	0.0403746662543368	CMKLR1
gene1069	25.077604660415503	-1.18767694148043	0.37968066046925203	-3.12809438334986	0.0017594367207660602	0.0405339945908891	PPIE
gene29993	24.4838423180959	1.1788035197576299	0.37696514138225706	3.12708892773266	0.0017654651730204698	0.0405339945908891	LOC105369536
gene10944	177.46799107940498	-1.27560946879693	0.408148521538825	-3.1253560933837403	0.0017758993832309997	0.040703741015713994	LOC100287402
gene23193	2129.9799256963397	-1.17868919566745	0.377364539608826	-3.12347629930803	0.00178728258988793	0.0408325330151319	GRINA
gene9048	11.568971137395101	-1.8620265201303798	0.5963908396243169	-3.12215814934938	0.0017953046884897899	0.0409657878369907	CCRL2
gene2721	35.0897584888623	1.63414566915959	0.523543005629775	3.12132079234609	0.0018004179156736301	0.0410324234106811	LOC100289061
gene26147	39.881973016127894	1.2812372463351498	0.41056855545900606	3.12064143563737	0.0018045761626781602	0.0410523200252497	C10orf128
gene37424	34.5241664344292	-1.3039169989668897	0.41786030607490204	-3.1204615035465	0.0018056789792518	0.0410523200252497	MFGE8
gene16782	300.32691865319197	-1.57554811237333	0.505089470334304	-3.1193446011268504	0.00181253842064778	0.0411582601805105	C6orf48
gene7985	578.846010854167	-1.22612385676542	0.393949519341471	-3.11238825424898	0.0018558025621185398	0.0417065978371996	CNPPD1
gene44474	173.658129807586	-1.15006328855809	0.3695078384311789	-3.1124191937062102	0.00185560805519509	0.0417065978371996	SNRPD2
gene31162	2912.00138061586	1.1857512547904299	0.38099176703725895	3.11227527043773	0.0018565130159582698	0.0417065978371996	DIP2B
gene14499	427.64997944551806	1.22292029149497	0.392952462562991	3.1121329117486805	0.0018574085378192601	0.0417065978371996	ARRDC3
gene26548	21.3755773110783	-1.1828687462661398	0.380257372629568	-3.1107056204757404	0.00186640902018117	0.0417731808332654	LOC642361
gene2748	14.3607333307286	-1.07349181140954	0.34536313044544803	-3.1082988216633303	0.00188167705718072	0.0418645177371087	MLLT11
gene38541	101.825159768941	-1.78340102375934	0.573602349482198	-3.1091243356469	0.0018764273554779398	0.0418645177371087	AHSP
gene43261	117.59695850045601	-1.53795087642333	0.494766981574056	-3.10843474544416	0.00188081174858957	0.0418645177371087	RPL10P15
gene48488	57.837502263054	-1.5169549129261002	0.48785805528326104	-3.1094186034200497	0.0018745592696431301	0.0418645177371087	TLR8-AS1
gene47798	217.09413094446603	-1.34741073582677	0.43367917752931295	-3.1069297435561003	0.0018904132014798199	0.0419153590988038	UQCR10
gene9273	67.0566525183298	-1.2762525675452099	0.410781697946757	-3.1068876094636297	0.00189068265081452	0.0419153590988038	SMIM4
gene17426	12.456837463182499	-1.6699575367583002	0.53761972055916	-3.1062058791694502	0.00189504725101982	0.0419624013181442	LYPLA1P3
gene50726	16.0790136863571	2.1486099561178897	0.6918712900924151	3.1055052968463097	0.0018995421861524398	0.0419626137486402	LOC105377240
gene50829	19.1755414093281	1.9823771378443997	0.6385775419405029	3.10436400851237	0.00190688566390288	0.0420256038366157	LOC105377243
gene43262	837.9111949616271	-1.5633708986211101	0.50388556961964	-3.10263082112319	0.00191808751498294	0.0421731321890079	UBL5
gene15657	164.277026752879	-1.1077762808520801	0.35729035745124393	-3.1004930800665402	0.0019319872807884398	0.0422800163869387	HK3
gene22482	18.1426270969932	-1.43447689295861	0.462757760160238	-3.09984405763805	0.0019362255437036199	0.0422963895334659	C8orf59
gene6579	77.04292760133329	1.1361031454208301	0.36717456706520507	3.0941771226193797	0.00197359622727354	0.0429394872192038	LOC101927283
gene40448	16.6948396852405	1.22543337868567	0.39610831405108204	3.0936825489798796	0.00197688891403838	0.0429611712782487	LOC105371724
gene6116	18.561161452722303	1.42876399406486	0.4626455645892029	3.08824746938513	0.0020134073152479103	0.0435021527431913	ANKRD36BP2
gene34374	452.641906840382	1.09230405392161	0.353784483919776	3.08748434023834	0.00201858406920285	0.0435135098143486	IRF9
gene48729	975.9582227186411	-1.1283185472206598	0.365438041285772	-3.08757824787681	0.0020179463800691698	0.0435135098143486	CYBB
gene47008	641.098982285251	-1.45049875867004	0.47015187772125294	-3.0851706169937403	0.0020343541605989603	0.0437024118243022	ETS2
gene27952	16.6525821243333	2.16032455806404	0.7006836580761321	3.0831667517345	0.0020481035588384897	0.0437966465022022	LOC105376568
gene44995	294.79598102136697	-1.19082212932994	0.38618418134014504	-3.08356009093256	0.0020453979795415802	0.0437966465022022	NDUFA3
gene49431	98.30655325411689	2.52745429763708	0.8205572402183491	3.0801681756711203	0.00206883740533878	0.0441895167708836	LOC102724150
gene2170	115.93844208640101	-1.04686137524746	0.339993992381102	-3.0790584501682097	0.00207655936344967	0.0442534194185726	LAMTOR5
gene5927	210.085483175523	-1.19727789065031	0.38897184193437	-3.0780580020811	0.00208354357347757	0.0443517449412273	POLE4
gene40135	33.6359647435395	-1.0138340796876502	0.329694155780969	-3.07507446495712	0.0021045000286657	0.0446961407904245	FLII
gene42570	128.806404945969	-1.0438057763873	0.33970399617645197	-3.07269207349895	0.00212137263779558	0.0450034052446635	FECH
gene16769	479.797073940801	-1.1750551433000802	0.38257206123432	-3.07146094126403	0.0021301403130134697	0.045087166738455996	DDAH2
gene38816	54.007650305279896	1.32650017741123	0.43185210366958	3.07165385125961	0.0021287642865422	0.045087166738455996	LOC102723373
gene31407	526.214852304946	1.3110967736526398	0.427280717441704	3.0684669823218	0.00215160103289859	0.0453873809769622	STAT2
gene15200	9626.87000024067	1.00395347889262	0.3273026363564	3.0673553078240903	0.00215961986186901	0.0455052333732332	ARHGAP26
gene2944	168.616341398857	-1.3336037002653702	0.43482517410895705	-3.0669882510785897	0.00216227355893829	0.0455098993940318	DPM3
gene37812	1533.3729489063198	-1.29187007150193	0.421606450283551	-3.06416106924617	0.0021828135366867302	0.0456165929196425	RPS2
gene3030	53.172825307754096	1.28992468679583	0.421149608671161	3.06286569009498	0.00219228431254666	0.0456376269980324	SH2D2A
gene36952	507.088319513143	-1.4420615582998002	0.470808147071125	-3.0629494567390094	0.00219167074067174	0.0456376269980324	RPL4
gene113	1240.7844736823802	1.0374529408564999	0.338785770919364	3.06226834155743	0.00219666432324425	0.0456686512802479	NADK
gene23766	761.614275320987	-1.09114850524231	0.356763738843394	-3.05846246813016	0.00222475945409466	0.0459199664250575	PAX5
gene44144	11.654567254930699	-1.34831513924649	0.44155266357472206	-3.05357718449891	0.0022613054261000002	0.0464959184920408	PPP1R14A
gene1867	15.542846901242198	1.68884376280325	0.5534125223272179	3.0516905466853195	0.0022755656584923897	0.0466865230658456	GBP6
gene31963	1068.97625188129	1.1045325915403401	0.362186151595646	3.04962679184231	0.00229125894963392	0.0468543674389073	CDK17
gene50776	23.185156424160105	3.1347216087575496	1.02832336454443	3.04838119684881	0.0023007786664874	0.0469976742670805	DAZ3
gene16870	2355.9705689490697	-1.40284532208601	0.46070097269921295	-3.0450235732450004	0.00232662073091193	0.0474475049312075	RPS18
gene8118	339.22333711968497	1.11370960825242	0.36576687170811295	3.0448618899012296	0.00232787181480672	0.0474475049312075	PID1
gene2132	319.798933465432	-1.10192585940112	0.362229600564698	-3.04206463989488	0.00234961431961775	0.0476819102900349	SORT1
gene29298	1179.33480692495	-1.22858684397678	0.40390861606860495	-3.04174458058133	0.0023521139007911	0.0476819102900349	RPS3
gene29678	14.938388397938398	2.08126946512726	0.6842244881938822	3.04179330181692	0.00235173324338821	0.0476819102900349	LOC105369467
gene3935	188.30221209053602	-1.30151873852114	0.427731709576149	-3.0428390259184903	0.00234357662191859	0.0476819102900349	TMCC2
gene17135	27.6695282388838	-1.41214432069585	0.46555047504261704	-3.03327865913269	0.0024191210244018397	0.0487760490167918	POLR1C
gene9214	77.6850071110045	-1.65670877075224	0.546125158791633	-3.03356976708032	0.0024167882189487302	0.0487760490167918	CISH
gene11808	13.467201498543	-1.16400015140035	0.38388168420360996	-3.0321846529749306	0.00242790632570903	0.0488479088820877	COMMD8
gene33091	21.0305303677838	-2.05758254427646	0.6785541388310461	-3.03230416930488	0.00242694514362832	0.0488479088820877	RGCC
gene2740	61.0489306318086	-1.1613930983356298	0.383212941187938	-3.03067295883948	0.00244009388095611	0.0489877645993238	CERS2
gene16471	28.1268146207654	1.4143596365158102	0.4676899464612129	3.02413949074081	0.00249341444792375	0.0499510468255902	NKAPL
