# Supplementary material for: Diagnosing enterovirus meningitis via blood transcriptomics: an alternative for lumbar puncture?
Source: J Transl Med. 2019 Aug 23;17:282. doi: 10.1186/s12967-019-2037-6 (PMC6708255; doi:10.1186/s12967-019-2037-6)
Supplement: Supplementary file 10 — Additional file 10. EVM1_EVM2 vs BM1 (GO terms). [file 12967_2019_2037_MOESM10_ESM.txt]

Analysis Type:	PANTHER Overrepresentation Test (Released 20181113)
Annotation Version and Release Date:	GO Ontology database  Released 2018-11-15
Analyzed List:	upload_1 (Homo sapiens)
Reference List:	measured_genes.txt (Homo sapiens)	There are duplicate IDs in the file. The unique set of IDs will be used.
Test Type:	FISHER
Correction:	BONFERRONI
Bonferroni count:	7931
GO biological process complete	measured_genes.txt - REFLIST (15062)	upload_1 (543)	upload_1 (expected)	upload_1 (over/under)	upload_1 (fold Enrichment)	upload_1 (P-value)
regulation of tumor necrosis factor secretion (GO:1904467)	19	8	.68	+	11.68	2.00E-02
response to type I interferon (GO:0034340)	56	22	2.02	+	10.90	9.85E-11
type I interferon signaling pathway (GO:0060337)	51	20	1.84	+	10.88	1.64E-09
cellular response to type I interferon (GO:0071357)	51	20	1.84	+	10.88	1.64E-09
defense response to fungus (GO:0050832)	21	8	.76	+	10.57	3.64E-02
disruption of cells of other organism (GO:0044364)	27	9	.97	+	9.25	2.26E-02
killing of cells of other organism (GO:0031640)	27	9	.97	+	9.25	2.26E-02
negative regulation of viral genome replication (GO:0045071)	47	15	1.69	+	8.85	1.79E-05
antimicrobial humoral immune response mediated by antimicrobial peptide (GO:0061844)	36	11	1.30	+	8.48	3.62E-03
negative regulation of viral life cycle (GO:1903901)	62	16	2.24	+	7.16	6.87E-05
regulation of viral genome replication (GO:0045069)	82	21	2.96	+	7.10	3.64E-07
SRP-dependent cotranslational protein targeting to membrane (GO:0006614)	90	23	3.24	+	7.09	4.47E-08
defense response to virus (GO:0051607)	157	40	5.66	+	7.07	5.90E-16
cotranslational protein targeting to membrane (GO:0006613)	93	23	3.35	+	6.86	7.92E-08
antimicrobial humoral response (GO:0019730)	59	14	2.13	+	6.58	1.43E-03
nuclear-transcribed mRNA catabolic process, nonsense-mediated decay (GO:0000184)	114	26	4.11	+	6.33	1.71E-08
protein targeting to ER (GO:0045047)	102	23	3.68	+	6.25	3.95E-07
negative regulation of viral process (GO:0048525)	76	17	2.74	+	6.20	1.48E-04
response to virus (GO:0009615)	230	50	8.29	+	6.03	4.78E-18
establishment of protein localization to endoplasmic reticulum (GO:0072599)	106	23	3.82	+	6.02	7.68E-07
regulation of viral life cycle (GO:1903900)	118	25	4.25	+	5.88	1.83E-07
defense response to other organism (GO:0098542)	306	62	11.03	+	5.62	1.06E-21
protein localization to endoplasmic reticulum (GO:0070972)	129	24	4.65	+	5.16	4.70E-06
protein targeting to membrane (GO:0006612)	144	26	5.19	+	5.01	1.59E-06
nuclear-transcribed mRNA catabolic process (GO:0000956)	186	32	6.71	+	4.77	3.89E-08
regulation of viral process (GO:0050792)	153	26	5.52	+	4.71	5.06E-06
translational initiation (GO:0006413)	137	23	4.94	+	4.66	6.08E-05
regulation of symbiosis, encompassing mutualism through parasitism (GO:0043903)	173	28	6.24	+	4.49	2.97E-06
defense response to bacterium (GO:0042742)	143	23	5.16	+	4.46	1.24E-04
mRNA catabolic process (GO:0006402)	201	32	7.25	+	4.42	2.36E-07
humoral immune response (GO:0006959)	131	20	4.72	+	4.23	2.28E-03
RNA catabolic process (GO:0006401)	230	34	8.29	+	4.10	3.42E-07
innate immune response (GO:0045087)	489	71	17.63	+	4.03	9.20E-18
negative regulation of multi-organism process (GO:0043901)	135	19	4.87	+	3.90	1.35E-02
response to other organism (GO:0051707)	655	87	23.61	+	3.68	3.30E-20
response to external biotic stimulus (GO:0043207)	655	87	23.61	+	3.68	3.30E-20
negative regulation of defense response (GO:0031348)	152	20	5.48	+	3.65	1.85E-02
response to biotic stimulus (GO:0009607)	679	87	24.48	+	3.55	2.99E-19
nucleobase-containing compound catabolic process (GO:0034655)	368	47	13.27	+	3.54	6.89E-09
establishment of protein localization to membrane (GO:0090150)	233	29	8.40	+	3.45	3.04E-04
immune effector process (GO:0002252)	822	100	29.63	+	3.37	3.45E-21
defense response (GO:0006952)	902	109	32.52	+	3.35	2.65E-23
heterocycle catabolic process (GO:0046700)	402	48	14.49	+	3.31	3.51E-08
regulation of multi-organism process (GO:0043900)	312	37	11.25	+	3.29	1.30E-05
neutrophil degranulation (GO:0043312)	439	52	15.83	+	3.29	5.61E-09
cellular nitrogen compound catabolic process (GO:0044270)	406	48	14.64	+	3.28	4.82E-08
aromatic compound catabolic process (GO:0019439)	415	49	14.96	+	3.28	2.99E-08
neutrophil activation involved in immune response (GO:0002283)	443	52	15.97	+	3.26	7.70E-09
neutrophil mediated immunity (GO:0002446)	448	52	16.15	+	3.22	1.14E-08
neutrophil activation (GO:0042119)	448	52	16.15	+	3.22	1.14E-08
granulocyte activation (GO:0036230)	453	52	16.33	+	3.18	1.67E-08
organic cyclic compound catabolic process (GO:1901361)	441	50	15.90	+	3.14	6.88E-08
leukocyte degranulation (GO:0043299)	459	52	16.55	+	3.14	2.63E-08
myeloid cell activation involved in immune response (GO:0002275)	472	53	17.02	+	3.11	2.19E-08
myeloid leukocyte mediated immunity (GO:0002444)	468	52	16.87	+	3.08	5.13E-08
myeloid leukocyte activation (GO:0002274)	513	56	18.49	+	3.03	1.43E-08
cytokine-mediated signaling pathway (GO:0019221)	477	52	17.20	+	3.02	9.81E-08
immune response (GO:0006955)	1226	132	44.20	+	2.99	7.98E-25
positive regulation of defense response (GO:0031349)	308	33	11.10	+	2.97	9.16E-04
leukocyte activation involved in immune response (GO:0002366)	544	58	19.61	+	2.96	1.35E-08
inflammatory response (GO:0006954)	357	38	12.87	+	2.95	1.16E-04
response to bacterium (GO:0009617)	433	46	15.61	+	2.95	3.47E-06
cell activation involved in immune response (GO:0002263)	547	58	19.72	+	2.94	1.66E-08
positive regulation of response to external stimulus (GO:0032103)	237	25	8.54	+	2.93	4.08E-02
regulation of inflammatory response (GO:0050727)	256	27	9.23	+	2.93	1.72E-02
leukocyte mediated immunity (GO:0002443)	562	59	20.26	+	2.91	1.54E-08
regulation of innate immune response (GO:0045088)	307	31	11.07	+	2.80	7.18E-03
regulation of defense response (GO:0031347)	540	53	19.47	+	2.72	2.15E-06
generation of precursor metabolites and energy (GO:0006091)	339	32	12.22	+	2.62	1.82E-02
positive regulation of cytokine production (GO:0001819)	346	32	12.47	+	2.57	3.73E-02
translation (GO:0006412)	359	33	12.94	+	2.55	2.77E-02
regulation of cytokine production (GO:0001817)	554	50	19.97	+	2.50	9.52E-05
regulated exocytosis (GO:0045055)	617	55	22.24	+	2.47	3.01E-05
cellular response to cytokine stimulus (GO:0071345)	763	68	27.51	+	2.47	2.95E-07
peptide biosynthetic process (GO:0043043)	373	33	13.45	+	2.45	4.93E-02
response to cytokine (GO:0034097)	835	73	30.10	+	2.43	1.31E-07
leukocyte activation (GO:0045321)	773	67	27.87	+	2.40	1.41E-06
regulation of response to external stimulus (GO:0032101)	595	51	21.45	+	2.38	4.88E-04
cell activation (GO:0001775)	887	72	31.98	+	2.25	3.86E-06
exocytosis (GO:0006887)	695	55	25.06	+	2.20	1.42E-03
response to external stimulus (GO:0009605)	1530	120	55.16	+	2.18	1.75E-11
immune system process (GO:0002376)	1955	153	70.48	+	2.17	3.90E-16
secretion by cell (GO:0032940)	833	64	30.03	+	2.13	3.82E-04
secretion (GO:0046903)	914	66	32.95	+	2.00	1.59E-03
organonitrogen compound biosynthetic process (GO:1901566)	1238	82	44.63	+	1.84	1.91E-03
multi-organism process (GO:0051704)	1831	121	66.01	+	1.83	1.07E-06
regulation of immune system process (GO:0002682)	1157	76	41.71	+	1.82	7.12E-03
response to stress (GO:0006950)	2692	163	97.05	+	1.68	1.29E-07
cellular response to organic substance (GO:0071310)	1810	107	65.25	+	1.64	3.98E-03
cellular response to chemical stimulus (GO:0070887)	2190	126	78.95	+	1.60	1.16E-03
positive regulation of response to stimulus (GO:0048584)	1765	101	63.63	+	1.59	4.43E-02
response to organic substance (GO:0010033)	2302	128	82.99	+	1.54	5.42E-03
response to chemical (GO:0042221)	3091	158	111.43	+	1.42	2.69E-02
transport (GO:0006810)	3625	183	130.68	+	1.40	5.77E-03
establishment of localization (GO:0051234)	3731	184	134.51	+	1.37	2.60E-02
negative regulation of biological process (GO:0048519)	4161	205	150.01	+	1.37	3.93E-03
response to stimulus (GO:0050896)	6037	284	217.64	+	1.30	1.43E-04
Unclassified (UNCLASSIFIED)	1754	52	63.23	-	.82	0.00E00
