# Supplementary material for: Diagnosing enterovirus meningitis via blood transcriptomics: an alternative for lumbar puncture?
Source: J Transl Med. 2019 Aug 23;17:282. doi: 10.1186/s12967-019-2037-6 (PMC6708255; doi:10.1186/s12967-019-2037-6)
Supplement: Supplementary file 11 — Additional file 11. EVM1_EVM2 vs BM1_BM2 (GO terms). [file 12967_2019_2037_MOESM11_ESM.txt]

			Reference list | upload_1
Mapped IDs: 14997 out of 15062 | 299 out of 306
Unmapped IDs: 6702 | 75
Multiple mapping information: 944 | 9


Analysis Type:	PANTHER Overrepresentation Test (Released 20181010)
Annotation Version and Release Date:	GO Ontology database  Released 2018-09-06
Analyzed List:	upload_1 (Homo sapiens)
Reference List:	measured_genes.txt (Homo sapiens)	There are duplicate IDs in the file. The unique set of IDs will be used.
Test Type:	FISHER
Correction:	BONFERRONI
Bonferroni count:	7833
GO biological process complete	measured_genes.txt - REFLIST (15062)	upload_1 (306)	upload_1 (expected)	upload_1 (over/under)	upload_1 (fold Enrichment)	upload_1 (P-value)
defense response to fungus (GO:0050832)	21	7	.43	+	16.41	7.50E-03
disruption of cells of other organism (GO:0044364)	27	8	.55	+	14.58	2.60E-03
killing of cells of other organism (GO:0031640)	27	8	.55	+	14.58	2.60E-03
negative regulation of viral genome replication (GO:0045071)	48	14	.98	+	14.36	1.10E-07
type I interferon signaling pathway (GO:0060337)	50	14	1.02	+	13.78	1.75E-07
cellular response to type I interferon (GO:0071357)	50	14	1.02	+	13.78	1.75E-07
antimicrobial humoral immune response mediated by antimicrobial peptide (GO:0061844)	35	9	.71	+	12.66	1.32E-03
response to type I interferon (GO:0034340)	55	14	1.12	+	12.53	5.18E-07
negative regulation of viral life cycle (GO:1903901)	63	15	1.28	+	11.72	2.41E-07
acute inflammatory response (GO:0002526)	51	11	1.04	+	10.62	2.63E-04
antimicrobial humoral response (GO:0019730)	58	12	1.18	+	10.18	9.30E-05
negative regulation of viral process (GO:0048525)	77	15	1.56	+	9.59	2.81E-06
regulation of viral genome replication (GO:0045069)	79	15	1.60	+	9.35	3.85E-06
defense response to virus (GO:0051607)	147	27	2.99	+	9.04	7.37E-13
regulation of viral life cycle (GO:1903900)	116	18	2.36	+	7.64	1.32E-06
response to virus (GO:0009615)	223	34	4.53	+	7.50	1.08E-14
defense response to other organism (GO:0098542)	291	42	5.91	+	7.10	4.57E-18
humoral immune response (GO:0006959)	130	16	2.64	+	6.06	2.73E-04
regulation of viral process (GO:0050792)	153	18	3.11	+	5.79	7.14E-05
defense response to bacterium (GO:0042742)	138	16	2.80	+	5.71	5.81E-04
positive regulation of inflammatory response (GO:0050729)	104	12	2.11	+	5.68	2.66E-02
modification of morphology or physiology of other organism (GO:0035821)	106	12	2.15	+	5.57	3.18E-02
regulation of symbiosis, encompassing mutualism through parasitism (GO:0043903)	173	19	3.51	+	5.41	7.65E-05
negative regulation of multi-organism process (GO:0043901)	138	15	2.80	+	5.35	3.20E-03
innate immune response (GO:0045087)	473	49	9.61	+	5.10	5.47E-16
response to other organism (GO:0051707)	633	61	12.86	+	4.74	2.47E-19
response to external biotic stimulus (GO:0043207)	633	61	12.86	+	4.74	2.47E-19
positive regulation of response to external stimulus (GO:0032103)	225	21	4.57	+	4.59	1.76E-04
negative regulation of defense response (GO:0031348)	151	14	3.07	+	4.56	4.36E-02
response to biotic stimulus (GO:0009607)	661	61	13.43	+	4.54	1.93E-18
defense response (GO:0006952)	886	79	18.00	+	4.39	2.30E-24
positive regulation of defense response (GO:0031349)	300	26	6.09	+	4.27	1.50E-05
neutrophil degranulation (GO:0043312)	439	38	8.92	+	4.26	2.16E-09
immune effector process (GO:0002252)	809	70	16.44	+	4.26	2.69E-20
inflammatory response (GO:0006954)	349	30	7.09	+	4.23	9.60E-07
neutrophil activation involved in immune response (GO:0002283)	443	38	9.00	+	4.22	2.80E-09
neutrophil mediated immunity (GO:0002446)	448	38	9.10	+	4.18	3.86E-09
neutrophil activation (GO:0042119)	448	38	9.10	+	4.18	3.86E-09
positive regulation of innate immune response (GO:0045089)	213	18	4.33	+	4.16	6.99E-03
granulocyte activation (GO:0036230)	453	38	9.20	+	4.13	5.29E-09
regulation of multi-organism process (GO:0043900)	313	26	6.36	+	4.09	3.42E-05
leukocyte degranulation (GO:0043299)	459	38	9.33	+	4.08	7.69E-09
myeloid leukocyte mediated immunity (GO:0002444)	468	38	9.51	+	4.00	1.33E-08
myeloid cell activation involved in immune response (GO:0002275)	471	38	9.57	+	3.97	1.60E-08
regulation of inflammatory response (GO:0050727)	276	22	5.61	+	3.92	1.08E-03
regulation of innate immune response (GO:0045088)	302	24	6.14	+	3.91	3.02E-04
leukocyte activation involved in immune response (GO:0002366)	541	42	10.99	+	3.82	3.22E-09
response to bacterium (GO:0009617)	413	32	8.39	+	3.81	2.62E-06
cell activation involved in immune response (GO:0002263)	544	42	11.05	+	3.80	3.82E-09
myeloid leukocyte activation (GO:0002274)	510	39	10.36	+	3.76	3.72E-08
leukocyte mediated immunity (GO:0002443)	560	42	11.38	+	3.69	9.32E-09
cytokine-mediated signaling pathway (GO:0019221)	479	35	9.73	+	3.60	1.62E-06
immune response (GO:0006955)	1209	87	24.56	+	3.54	3.35E-21
regulation of defense response (GO:0031347)	557	40	11.32	+	3.53	1.20E-07
positive regulation of cytokine production (GO:0001819)	334	23	6.79	+	3.39	6.30E-03
regulation of cytokine production (GO:0001817)	533	36	10.83	+	3.32	6.58E-06
regulated exocytosis (GO:0045055)	615	40	12.49	+	3.20	1.99E-06
regulation of response to external stimulus (GO:0032101)	598	38	12.15	+	3.13	1.08E-05
leukocyte activation (GO:0045321)	765	47	15.54	+	3.02	2.79E-07
exocytosis (GO:0006887)	690	41	14.02	+	2.92	1.47E-05
positive regulation of immune response (GO:0050778)	517	30	10.50	+	2.86	4.16E-03
cell activation (GO:0001775)	878	50	17.84	+	2.80	7.83E-07
cellular response to cytokine stimulus (GO:0071345)	750	42	15.24	+	2.76	4.78E-05
secretion by cell (GO:0032940)	825	45	16.76	+	2.68	2.77E-05
response to external stimulus (GO:0009605)	1493	81	30.33	+	2.67	2.93E-12
immune system process (GO:0002376)	1921	104	39.03	+	2.66	2.86E-17
response to cytokine (GO:0034097)	819	44	16.64	+	2.64	6.53E-05
positive regulation of immune system process (GO:0002684)	741	39	15.05	+	2.59	8.46E-04
secretion (GO:0046903)	908	47	18.45	+	2.55	7.67E-05
regulation of immune response (GO:0050776)	740	38	15.03	+	2.53	3.09E-03
regulation of immune system process (GO:0002682)	1134	54	23.04	+	2.34	6.33E-05
regulation of response to stress (GO:0080134)	1117	51	22.69	+	2.25	6.81E-04
multi-organism process (GO:0051704)	1778	79	36.12	+	2.19	2.43E-07
response to stress (GO:0006950)	2675	113	54.35	+	2.08	3.34E-11
positive regulation of response to stimulus (GO:0048584)	1758	67	35.72	+	1.88	4.88E-03
response to stimulus (GO:0050896)	6023	177	122.36	+	1.45	4.90E-06
Unclassified (UNCLASSIFIED)	1730	35	35.15	-	1.00	0.00E00
