# Supplementary material for: Diagnosing enterovirus meningitis via blood transcriptomics: an alternative for lumbar puncture?
Source: J Transl Med. 2019 Aug 23;17:282. doi: 10.1186/s12967-019-2037-6 (PMC6708255; doi:10.1186/s12967-019-2037-6)
Supplement: Supplementary file 13 — Additional file 13. Classifier genes EVM vs BM1 (56 and 37 genes). [file 12967_2019_2037_MOESM13_ESM.xlsx]

## Sheet: Supplemental 11 Classifier gene
Gene	Name/Function	Nervous system related	Immune related
LOC101927568	not annotated
RETN	Hormone that seems to suppress insulin ability to stimulate glucose uptake into adipose cells. Promotes chemotaxis in myeloid cells		x
EPHB1	Neuronally-Expressed EPH-Related Tyrosine Kinase	x
INSIG2	Feedback control of cholesterol synthesis: regulate the ubiquitin-mediated proteasomal degradation of HMGCR
SLC25A40	SoLute Carrier 25 family of mitochondrial carrier proteins	x
TRANK1	Tetratricopeptide repeat and ankyrin repeat containing 1	x
GPR68	G Protein-Coupled Receptor 68 / Proton-sensing receptor involved in pH homeostasis. May represents an osteoblastic pH sensor regulating cell-mediated responses to acidosis in bone.	x
NDST2	N-Deacetylase/N-Sulfotransferase (Heparan Glucosaminyl)
CLEC17A	C-Type Lectin Domain Containing 17A: carbohydrate-mediated communication between cells in the germinal center. Binds glycans with terminal alpha-linked mannose or fucose residues.		x
ANKRD34B	Ankyrin Repeat Domain 34B	x
GALNT2	Catalyzes the initial reaction in O-linked oligosaccharide biosynthesis. Probably involved in O-linked glycosylation of the immunoglobulin A1 (IgA1) hinge region.		x
ZCCHC2	Zinc finger CCHC domain-containing protein 2
LDHA	Lactate Dehydrogenase A [(S)-lactate + NAD(+) = pyruvate + NADH]
LOC105375508	ncRNA
LOC102723475	not annotated
POLB	DNA Polymerase Beta / Repair polymerase that plays a key role in base-excision repair
RUNX2	Transcription factor Runt-DNA binding domain
IL1R2	Interleukin 1 Receptor Type 2 / Non-signaling receptor for IL1A, IL1B and IL1RN. Reduces IL1B activities.		x
PLAC8	Placenta Specific 8 / related pathways are Innate Immune System and Gastric Cancer Network 2: neutrophil degranulation pathway		x
GADD45A	Growth Arrest And DNA Damage Inducible Alpha: In T-cells, functions as a regulator of p38 MAPKs by inhibiting p88 phosphorylation and activity		x
TLE1	Transducin Like Enhancer Of Split 1: signal transduction
ZDHHC19	Zinc Finger DHHC Domain-Containing Protein 19 [Palmitoyl-CoA + [protein]-L-cysteine = [protein]-S-palmitoyl-L-cysteine + CoA]
PTGER2	Prostaglandin E Receptor 2 /Activation of EP2 contributes to regulating B cell immunoglobulin class switching, maturation of T lymphocyte CD4?CD8? cells to CD4+CD8+ cells, and the function of Antigen-presenting cells, particularly Dendritic cells. EP2 activation also has anti-inflammatory actions on pro-inflammatory cells	x	x
S100A12	S100 family of proteins containing 2 EF-hand calcium-binding motifs / S100A12 is a calcium-, zinc- and copper-binding protein which plays a prominent role in the regulation of inflammatory processes and immune response.		x
LDHAP4	Lactate Dehydrogenase A Pseudogene 4
FBXW2	F-Box And WD Repeat Domain Containing 2 / Substrate-recognition component of the SCF (SKP1-CUL1-F-box protein)-type E3 ubiquitin ligase complex. related pathways are Class I MHC mediated antigen processing and presentation and Wnt Signaling Pathway and Pluripotency		x
LGALS1	Lectin that binds beta-galactoside and a wide array of complex carbohydrates. Plays a role in regulating apoptosis, cell proliferation and cell differentiation. Inhibits CD45 protein phosphatase activity and therefore the dephosphorylation of Lyn kinase. Strong inducer of T-cell apoptosis		x
COX7A2L	Cytochrome C Oxidase Subunit 7A2 Like Involved in the regulation of oxidative phosphorylation and energy metabolism
ACER3	Alkaline Ceramidase 3 / Sphingolipid metabolism.
RBX1	E3 ubiquitin-protein ligase RBX1		x
NDUFA13	NADH:Ubiquinone Oxidoreductase Subunit A13 / Involved in the interferon/all-trans-retinoic acid (IFN/RA) induced cell death. This apoptotic activity is inhibited by interaction with viral IRF1		x
LOC105371985	not annotated
ACVR1B	Activin receptor type-1B acts as a transducer of activin or activin like ligands signals
FCER1G	Fc Fragment Of IgE Receptor Ig / Regulates several aspects of the immune response: neutrophil activation mediated by integrin.		x
CD177	glycosyl-phosphatidylinositol (GPI)-linked cell surface glycoprotein that plays a role in neutrophil activation		x
SPRY1	Sprouty RTK Signaling Antagonist 1 / related pathways are MAP Kinase Signaling and RET signaling
GAPDH	Glyceraldehyde-3-Phosphate Dehydrogenase / playing a role in glycolysis and nuclear functions. Part of interferon (IFN)-?-activated inhibitor of translation (GAIT) system		x
S100A8	S100 Calcium Binding Protein A8 plays a prominent role in the regulation of inflammatory processes and immune response. It can induce neutrophil chemotaxis and adhesion.		x
ROMO1	Reactive Oxygen Species Modulator 1 / antimicrobial activity against a variety of bacteria by inducing bacterial membrane breakage		x
C14orf2	ATP Synthase Membrane Subunit 6.8PL
MAFG	MAF BZIP Transcription Factor G
RPL39	Ribosomal Protein L39
TRMT6	tRNA Methyltransferase 6
LOC105372409	not annotated
CD63	Plays a role in the activation of ITGB1 and integrin signaling, leading to the activation of AKT, FAK/PTK2 and MAP kinases. Plays a role in the adhesion of leukocytes onto endothelial cells via its role in the regulation of SELP trafficking. May play a role in mast cell degranulation in response to Ms4a2/FceRI stimulation		x
LINC00672	ncRNA
TCEB2	Transcription elongation factor B polypeptide 2
RPS27P9	Ribosomal Protein S27 Pseudogene 9
RPL39P3	Ribosomal Protein L39 Pseudogene 3
RPL37AP8	Ribosomal Protein L37a Pseudogene 8
COX8A	Cytochrome C Oxidase Subunit 8A / mitochondrial electron transport
CYC1	Cytochrome C1 / mitochondrial electron transport
MFSD1	Major Facilitator Superfamily Domain Containing 1 / Atypical solute carrier
EIF5A	Eukaryotic translation initiation factor 5A / mRNA-binding protein involved in translation elongation. Regulates also TNF-alpha-mediated apoptosis. Mediates effects of polyamines on neuronal process extension and survival. May play an important role in brain development and function.	x	x
KCNH7	Potassium Voltage-Gated Channel Subfamily H Member 7 / Their diverse functions include regulating neurotransmitter release, heart rate, insulin secretion, neuronal excitability, epithelial electrolyte transport, smooth muscle contraction, and cell volume.	x
ARG1	Arginase 1 / Arginine metabolism is a critical regulator of innate and adaptive immune responses. Involved in an antimicrobial effector pathway in polymorphonuclear granulocytes (PMN). Upon PMN cell death is liberated from the phagolysosome and depletes arginine in the microenvironment leading to suppressed T cell and natural killer (NK) cell proliferation and cytokine secretion		x
56 classifier genes	AUC = 0,979	feature selection method				boruta	α=0,001
37 classifier genes	AUC = 0,975	multiple testing correction --> Bonferroni correction
LOC101927568
RETN
EPHB1
INSIG2
SLC25A40
GPR68
NDST2
ANKRD34B
GALNT2
LDHA
LOC105375508
LOC102723475
RUNX2
IL1R2
PLAC8
GADD45A
ZDHHC19
PTGER2
S100A12
LDHAP4
FBXW2
COX7A2L
RBX1
NDUFA13
LOC105371985
ACVR1B
FCER1G
CD177
SPRY1
GAPDH
C14orf2
MAFG
TRMT6
LOC105372409
TCEB2
COX8A
EIF5A
Overlap between the EVM1/EVM2 versus BM1 analysis and the resulting EVM versus BM1 classifier genes (56 and 37)
	Names	total	elements
	EVM vs BM1 (37) EVM vs BM1 (56) EVM1/EVM2 vs BM1	36	ANKRD34B
			COX7A2L
			SLC25A40
			INSIG2
			PTGER2
			GADD45A
			SPRY1
			NDST2
			IL1R2
			RETN
			COX8A
			LOC105372409
			LOC105371985
			LOC101927568
			FBXW2
			TRMT6
			RUNX2
			LOC105375508
			NDUFA13
			MAFG
			TCEB2
			LDHA
			CD177
			LOC102723475
			EIF5A
			GALNT2
			ZDHHC19
			RBX1
			FCER1G
			PLAC8
			GPR68
			S100A12
			GAPDH
			C14orf2
			EPHB1
			LDHAP4
	EVM vs BM1 (56) EVM1/EVM2 vs BM1	17	TLE1
			ROMO1
			LGALS1
			RPL39P3
			CD63
			CLEC17A
			RPL37AP8
			ZCCHC2
			CYC1
			KCNH7
			RPL39
			TRANK1
			S100A8
			MFSD1
			LINC00672
			POLB
			ACER3
	EVM vs BM1 (37) EVM vs BM1 (56)	1	ACVR1B
	EVM1/EVM2 vs BM1	627	GPAA1
			CASS4
			CD44
			KATNBL1
			LOC286059
			GPR155
			DEFA3
			LOC101928595
			PHF5A
			NR3C2
			ZNF684
			APOL2
			MYBL1
			NDUFB1
			ATP5F1
			LETM2
			SLC25A3
			RPS18
			CD163
			ITPK1
			EIF2AK2
			SMIM4
			RPS2P55
			PPP1R14A
			UQCR11
			PELI2
			DAZ3
			FRMD3
			GRB10
			AGFG1
			ZCCHC6
			RPS2P7
			LOC105374071
			EEF2
			LOC105369725
			POLR1C
			GRAMD1B
			HIST1H4J
			MOV10
			LOC105375542
			IGF2BP3
			LGR6
			LOC105372942
			C19orf66
			IKBIP
			LOC105369724
			CLEC4D
			TMCC3
			ATP5A1
			LOC105369748
			PTRHD1
			SYNE2
			KCNE1
			LOC105372323
			PPP1R12B
			LINC00665
			BATF2
			SEMA4D
			LOC645969
			FAM20A
			LOC105369818
			LOC100128770
			RPS5
			LOC100421401
			LOC283575
			PARP12
			MOSPD3
			CD24
			XPO6
			FFAR3
			FRY
			TRIM22
			LSM6
			RPS6KA5
			LOC102724618
			LUCAT1
			UBN1
			MMP8
			PCBP1-AS1
			CMPK2
			RPS6
			HS3ST3B1
			LOC105369655
			LOC102723324
			LIMS2
			LOC105378415
			METTL9
			MFGE8
			LOC102723766
			PFKFB2
			IFI6
			ASPRV1
			COX6B1
			AGRN
			RPL41P1
			RPL29
			TCN1
			CA4
			PLCB1
			ABCG1
			RPL35
			ATP9A
			LOC105370513
			UQCR10
			CEP63
			CPNE5
			STARD10
			ALOX5AP
			TAF13
			DGKI
			LOC102724923
			PLXDC2
			PLK3
			OLFM4
			C10orf128
			LOC105372491
			SAMHD1
			LOC105374290
			RSL24D1
			HNRNPA1P52
			DIP2B
			MS4A4A
			PPP1R2P1
			ADORA2A-AS1
			MRPL52
			LOC105373465
			STARD5
			ADGRE3
			RAB2B
			SNHG5
			ZDHHC3
			SUSD3
			RPL10P15
			LOC105371777
			LOC105378916
			LOC102724955
			LOC101928424
			TCL1A
			PTOV1-AS1
			RPS15A
			TLR8-AS1
			PRKD2
			S1PR1
			LOC105373098
			SIRT5
			LINC00173
			LOC105374906
			UFM1
			LOC101927404
			CHI3L2
			MAOA
			LOC100420851
			TSPO
			CIB3
			SRI
			ST8SIA4
			ARRDC3
			LINC01504
			VNN1
			BTN3A2
			ORM1
			ORMDL2
			SERPINB1
			IFI44L
			IFIT5
			SRGAP2B
			FOXC1
			GDPD3
			LOC105373033
			ANKFY1
			UPB1
			IFIT1
			LAMP3
			SORT1
			LINC00189
			DTX3L
			LOC100507316
			CD82
			BAZ2B
			LINC00299
			SERPING1
			DEFA1
			KL
			ATP13A3
			LOC642361
			C3AR1
			SAMSN1
			KIAA1324
			IL24
			LOC729040
			KIAA1257
			NRIR
			OAS2
			KBTBD6
			RPL18A
			LINC00877
			ARFIP1
			SP140
			CHST11
			KLF5
			UBL5
			RPL10P16
			LOC105371405
			LINC01215
			GYPB
			LOC105375943
			CXCR2
			RICTOR
			LOC105376568
			GNB2L1
			LOC101929866
			GIF
			RNASE2
			ICAM1
			RPS3
			NTNG2
			PID1
			VPREB3
			SCLT1
			LOC105378775
			ABHD3
			LGALS9
			CLEC1A
			E2F1
			GBP6
			LOC102723458
			MAPRE1
			CDK17
			LOC100289061
			PPBP
			FCGR3B
			COX7A2
			PATL2
			ETS2
			TMEM164
			TRIM38
			LOC389273
			CD300LB
			TMCC1
			LOC102724150
			PSMB4
			ITGA9-AS1
			CYBB
			LTF
			IL6ST
			FRY-AS1
			TMCC2
			LOC102724190
			HAL
			PTGES
			RPL18
			LOC105371696
			LOC105377031
			PRRG4
			FAM86B3P
			LOC729086
			RPSAP19
			CCRN4L
			PLA2G7
			MCM2
			CXorf21
			SLC1A5
			CEP19
			DBN1
			LOC105370009
			SLC45A4
			HSH2D
			IDNK
			RPS19
			GGCX
			DTX1
			UBE2L6
			LRMP
			RPS13
			MYL6
			CCR3
			POLE4
			PRR5
			MGST1
			CETP
			LOC105369380
			NRAS
			RTP4
			ADAR
			LOC105375633
			NDUFA7
			LOC105377240
			RNF24
			CD48
			MCEMP1
			PARP14
			CYB5R3
			SMPD2
			FLJ23867
			RAB13
			HK3
			USF1
			JMJD1C
			RPL4
			TMEM252
			RPS21
			RAB11FIP1
			CYSTM1
			DYTN
			MTF1
			SH2D2A
			GRINA
			LOC105371160
			LOC105371433
			LOC105369467
			LOC105377243
			FABP6
			IFI27
			HP
			ADAMTSL4-AS1
			RPL10
			LOC100507195
			CHCHD7
			IFI35
			ZC3HAV1
			LINC01003
			NKAPL
			IFI16
			LOC105371291
			NADK
			RPSAP12
			SDHC
			JPX
			FECH
			PPL
			LOC101928214
			PPM1M
			RPS2
			LINC00282
			HERC5
			UPP2
			VMP1
			SLC22A1
			GLS
			NHS
			DOCK5
			PITHD1
			SLC1A3
			TPT1
			ENTPD7
			STAT2
			CXorf58
			HPR
			OAS3
			SMTNL1
			CLCN2
			IER3
			LINC00152
			CDADC1
			CR2
			DPM3
			CATSPER1
			RSAD2
			OAS1
			ST6GALNAC2
			RPL7
			MX1
			MFSD2A
			ZC3H12A
			TNF
			GS1-279B7.1
			TCL1B
			EXOSC4
			SNHG19
			RAF1
			KLHDC8B
			PDSS1
			TRNQ
			STOM
			PGAM1
			NLRP1
			DDX60L
			TGFBR3
			RPS17P16
			LOC101927283
			RPL41
			LOC105375438
			ZNF496
			SMOX
			LDLR
			LOC101929984
			SGK1
			AVIL
			MPO
			LOC105371424
			KIAA0319
			NEDD9
			ANKRD22
			VIM
			SMPDL3B
			LOC105371912
			LY6E
			DEFA1B
			PGLYRP1
			CYB561
			SAMD9L
			MAGOH
			NDUFA3
			RPL6P8
			DDX60
			LOC100507616
			CACFD1
			TMEM120A
			SERP1
			STRA13
			SVIP
			LOC101926933
			SLC25A28
			EGLN1
			DDX58
			RAB20
			LOC105375355
			C1orf122
			ETV7
			RAB33A
			LOC105371724
			HERC6
			LOC105374102
			UPP1
			CAPG
			CUEDC1
			XAF1
			GLI1
			LOC105374486
			ARHGAP25
			PLAC9
			C14orf159
			FAM212B
			IFIH1
			RPS29
			ORM2
			NDUFA4
			LAMTOR5
			C5orf56
			MIRLET7BHG
			NOV
			FCRL2
			DDAH2
			HBD
			ITPKC
			KIAA1551
			OLAH
			SMIM15
			MICA
			TRIM56
			C6orf48
			RGCC
			CDC26
			PPCDC
			CNPPD1
			PLEKHG1
			PPIE
			UBR2
			KCNG2
			NINJ2
			SMPDL3A
			GALM
			LOC105376072
			ACO1
			MMADHC
			SIGLEC1
			SULF2
			LOC102723373
			CERS2
			COLGALT1
			USP18
			MFSD10
			LOC105371641
			SMCHD1
			HIST2H2BF
			NUP50-AS1
			MVD
			LOC105372935
			CYP4F12
			PFKFB3
			LCN2
			ITGA7
			VSIG4
			CNFN
			NFKBIA
			CMKLR1
			LOC105374234
			CD79B
			TMOD2
			PIM3
			LOC101929763
			SPECC1
			ANKRD36BP2
			LOC101928893
			RUFY4
			MDM1
			ACOT9
			SPATS2L
			GYG1
			ARHGAP26
			EPSTI1
			TDRD9
			SAYSD1
			ZNFX1
			HES4
			HCG27
			RPS27P13
			LOC100287402
			MLLT11
			DHCR7
			SPATC1
			ERH
			LOC105376503
			LOC100507006
			HPGD
			COMMD6
			LYPLA1P3
			LOC400499
			RPSAP58
			APOL1
			LOC105378288
			UXT
			MME
			BPI
			DHX34
			HMGA1
			NDUFS3
			FBXO39
			KCNJ15
			RPL18AP6
			IRF9
			PARP9
			MIAT
			TREX1
			EVA1C
			LOC105369536
			FLVCR1-AS1
			CLEC9A
			FSD1L
			PPM1N
			EPHB2
			RSPH3
			ARRDC4
			MYH7B
			LOC101928143
			CHIT1
			SESN2
			UCK1
			ZBP1
			CHKA
			PGD
			RPL27
			FLII
			CISH
			SPINT2
			RPS16
			CPPED1
			FAM101B
			AP3B2
			TFF3
			LOC102724960
			LOC105370532
			PAX5
			TMEM184B
			TIFA
			HNRNPH3
			RPL23P3
			RPL37
			OASL
			FAM160A1
			FUZ
			LOC105376972
			LILRA5
			TNFRSF10D
			CRISP3
			AHSP
			HGF
			LOC105370571
			STAT1
			GGT5
			LOC105378083
			TRIM5
			CAMK2G
			C1orf162
			LOC105377067
			LOC105373558
			LOC643802
			C8orf59
			LOC102723714
			PDGFC
			BATF
			AP1S1
			PEX11B
			SLC51A
			LOC105372780
			IFI44
			LINC01531
			LOC105375217
			SSR4
			LINC01359
			LOC101929000
			TTC26
			PSTPIP2
			ISG15
			ISCA2
			MX2
			LTA4H
			IFIT3
			CKAP4
			ADGRE1
			WIBG
			COMMD8
			CC2D1B
			S100A9
			CCRL2
			FAM174B
			RNF213
			MMP9
			COX6A1
			OAT
			WLS
			SHISA5
			SNRPD2
			RPS27
			NDE1
			PKN2
			VNN3
	EVM vs BM1 (56)	2	RPS27P9
			ARG1
