# Supplementary material for: Diagnosing enterovirus meningitis via blood transcriptomics: an alternative for lumbar puncture?
Source: J Transl Med. 2019 Aug 23;17:282. doi: 10.1186/s12967-019-2037-6 (PMC6708255; doi:10.1186/s12967-019-2037-6)
Supplement: Supplementary file 15 — Additional file 15. Classifier genes EVM specific genes. [file 12967_2019_2037_MOESM15_ESM.xlsx]

## Sheet: Supplemental 12 Classifier gene
EVM specific classifier genes
Gene name	Full name	Functions
LOC105374071		ncRNA
PARP9	Poly(ADP-Ribose) Polymerase Family Member 9	ADP-ribosyltransferase which, in association with E3 ligase DTX3L, plays a role in DNA damage repair and in immune responses including interferon-mediated antiviral defenses
PARP14	Poly(ADP-Ribose) Polymerase Family Member 14	negatively regulates pro-inflammatory cytokines production in macrophages in response to IFNG stimulation / Up-regulated by IFNG in macrophages. Down-regulated by IL4 in macrophages
EPHB1	EPH Receptor B1	nervous system
PLSCR2	Phospholipid Scramblase 2	bidirectional transbilayer migration of phospholipids
DDX60	DExD/H-Box Helicase 60	Positively regulates DDX58/RIG-I- and IFIH1/MDA5-dependent type I interferon and interferon inducible gene expression in response to viral infection
DDX60L	DExD/H-Box 60 Like
LOC389273		not annotated
CCNJL	Cyclin J Like
KIAA0319		neuronal migration
IFI44L	Interferon Induced Protein 44 Like	low antiviral activity
IFI44	Interferon Induced Protein 44	INFa/b, no IFNg
ZC3HAV1	Zinc Finger CCCH-Type Containing, Antiviral 1	Antiviral protein which inhibits the replication of viruses by recruiting the cellular RNA degradation machineries to degrade the viral mRNAs. Binds to a ZAP-responsive element (ZRE) present in the target viral mRNA, recruits cellular poly(A)-specific ribonuclease PARN to remove the poly(A) tail, and the 3-5 exoribonuclease complex exosome to degrade the RNA body from the 3-end. It also recruits …
TTC26	Tetratricopeptide Repeat Domain 26	intraflagellar transport
TMEM252	Transmembrane Protein 252
MEGF9	Multiple EGF Like Domains 9	nervous system
TOR1B	Torsin Family 1 Member B	molecular chaperone assisting in the proper folding of secreted and/or membrane proteins
NTNG2	Netrin G2	controlling patterning and neuronal circuit formation
LOC105378415		Uncharacterized
IFIT3	Interferon Induced Protein With Tetratricopeptide Repeats 3	IFN-induced antiviral protein which acts as an inhibitor of cellular as well as viral processes, cell migration, proliferation, signaling, and viral replication
LOC101926887		Uncharacterized
IFIT1	Interferon Induced Protein With Tetratricopeptide Repeats 1	Interferon-induced antiviral RNA-binding protein that specifically binds single-stranded RNA bearing a 5-triphosphate group (PPP-RNA), thereby acting as a sensor of viral single-stranded RNAs and inhibiting expression of viral messenger RNAs.
CFAP58	Cilia And Flagella Associated Protein 58
TRIM22	Tripartite Motif Containing 22	Interferon-induced antiviral protein involved in cell innate immunity. The antiviral activity could in part be mediated by TRIM22-dependent ubiquitination of viral proteins. Plays a role in restricting the replication of HIV-1, encephalomyocarditis virus (EMCV) and hepatitis B virus (HBV). Acts as a transcriptional repressor of HBV core promoter. May have E3 ubiquitin-protein ligase activity
GIF	Gastric Intrinsic Factor
LOC101927853		Uncharacterized
LOC105369380		RNA gene
CLEC1A	C-Type Lectin Domain Family 1 Member A	diverse functions, such as cell adhesion, cell-cell signaling, glycoprotein turnover, and roles in inflammation and immune response.
LOC105371461		Uncharacterized
GLI1	GLI Family Zinc Finger 1	transcriptional activator
LOC102724960		rna gene
TMCC3	Transmembrane And Coiled-Coil Domain Family 3
HAL	Histidine Ammonia-Lyase
OAS1	2'-5'-Oligoadenylate Synthetase 1	Interferon-induced, dsRNA-activated antiviral enzyme which plays a critical role in cellular innate antiviral response. In addition, it may also play a role in other cellular processes such as apoptosis, cell growth, differentiation and gene regulation.
OAS3	2'-5'-Oligoadenylate Synthetase 3	Similar to OAS1 / significant role in the inhibition of cellular protein synthesis and viral infection resistance
OAS2	2'-5'-Oligoadenylate Synthetase 2	Similar to OAS1
OASL	2'-5'-Oligoadenylate Synthetase Like	does not have 2-5-OAS activity, but can bind double-stranded RNA. Displays antiviral activity against encephalomyocarditis virus (EMCV) and hepatitis C virus (HCV) via an alternative antiviral pathway independent of RNase L.
EPSTI1	Epithelial Stromal Interaction 1
LOC101928143		nc rna
LOC105371641		Uncharacterized
FAM174B	Family With Sequence Similarity 174 Member B
XAF1	XIAP Associated Factor 1	negative regulator of members of the IAP (inhibitor of apoptosis protein) family
FBXO39	F-Box Protein 39	SCF complexes, formed by SKP1 (MIM 601434), cullin (see CUL1; MIM 603134), and F-box proteins, act as protein-ubiquitin ligases. F-box proteins interact with SKP1 through the F box, and they interact with ubiquitination targets through other protein interaction domains																												Substrate-recognition component of the SCF (SKP1-CUL1-F-box protein)-type E3 ubiquitin ligase complex
ZCCHC2	Zinc Finger CCHC-Type Containing 2
LOC101927143		ncRna
CACNA1A	Calcium Voltage-Gated Channel Subunit Alpha1 A
LOC105372287		uncharacterized
SIGLEC1	Sialic Acid Binding Ig Like Lectin 1	lectin-like adhesion molecule that binds glycoconjugate ligands on cell surfaces in a sialic acid-dependent manner. It is a type I transmembrane protein expressed only by a subpopulation of macrophages and is involved in mediating cell-cell interactions/ Acts as an endocytic receptor mediating clathrin dependent endocytosis. Macrophage-restricted adhesion molecule that mediates sialic-acid depend…
ZBP1	Z-DNA Binding Protein 1	role in the innate immune response by binding to foreign DNA and inducing type-I interferon production / Participates in the detection by the hosts innate immune system of DNA from viral, bacterial or even host origin. Plays a role in host defense against tumors and pathogens. Acts as a cytoplasmic DNA sensor which, when activated, induces the recruitment of TBK1 and IRF3 to its C-terminal region…
MX2	MX Dynamin Like GTPase 2	upregulated by interferon-alpha but does not contain the antiviral activity of a similar myxovirus resistance protein 1 / Interferon-induced dynamin-like GTPase with potent antiviral activity
MX1	MX Dynamin Like GTPase 1	induced by type I and type II interferons and antagonizes the replication process of several different RNA and DNA viruses. / Interferon-induced dynamin-like GTPase with antiviral activity against a wide range of RNA viruses and some DNA viruses. Its target viruses include negative-stranded RNA viruses and HBV through binding and inactivation of their ribonucleocapsid.
REPS2	RALBP1 Associated Eps Domain Containing 2	related pathways are EGF/EGFR Signaling Pathway and Clathrin-mediated endocytosis.
ACOT9	Acyl-CoA Thioesterase 9	mitochondrial acyl-CoA thioesterase of unknown function
LOC105373148		ncRNA
CMPK2	Cytidine/Uridine Monophosphate Kinase 2	one of the enzymes in the nucleotide synthesis salvage pathway that may participate in terminal differentiation of monocytic cells.
RSAD2	Radical S-Adenosyl Methionine Domain Containing 2	Interferon-inducible iron-sulfur (4FE-4S) cluster-binding antiviral protein which plays a major role in the cell antiviral state induced by type I and type II interferon. Can inhibit a wide range of DNA and RNA viruses / role in CD4+ T-cells activation and differentiation. Facilitates T-cell receptor (TCR)-mediated GATA3 activation and optimal T-helper 2 (Th2) cytokine production by modulating NF…
EIF2AK2	Eukaryotic Translation Initiation Factor 2 Alpha Kinase 2	IFN-induced dsRNA-dependent serine/threonine-protein kinase which plays a key role in the innate immune response to viral infection and is also involved in the regulation of signal transduction, apoptosis, cell proliferation and differentiation. Exerts its antiviral activity on a wide range of DNA and RNA viruses including hepatitis C virus (HCV), hepatitis B virus (HBV), measles virus (MV) and h…
LOC105374771		ncRNA
EPHB2	EPH Receptor B2	Eph-ephrin signaling
SPATS2L	Spermatogenesis Associated Serine Rich 2 Like
CCDC36	Coiled-Coil Domain Containing 36	Required for DNA double-strand breaks (DSBs) formation in unsynapsed regions during meiotic recombination.
Overlap between the EVM1 versus control analysis and the EVM specific classifier genes (61)
	Names	total	elements
	EVM classifier EVM1 vs C	56	CMPK2
			LOC389273
			CFAP58
			OAS1
			XAF1
			GLI1
			REPS2
			SIGLEC1
			LOC105371461
			LOC105371641
			ACOT9
			SPATS2L
			EPSTI1
			EPHB1
			EIF2AK2
			LOC105378415
			OAS2
			GIF
			MX1
			ZCCHC2
			LOC105374771
			FBXO39
			PARP9
			EPHB2
			LOC105372287
			TTC26
			IFIT3
			FAM174B
			TRIM22
			PLSCR2
			NTNG2
			HAL
			LOC101927143
			PARP14
			TMEM252
			OAS3
			LOC105373148
			DDX60
			MEGF9
			CCNJL
			LOC101928143
			ZBP1
			OASL
			TOR1B
			MX2
			LOC101926887
			LOC105374071
			CACNA1A
			IFI44L
			IFIT1
			CLEC1A
			RSAD2
			DDX60L
			KIAA0319
			LOC102724960
			IFI44
	EVM1 vs C	2324	PNCK
			LOC105372181
			MSRB1
			RPS17
			LOC105379034
			KCNJ2
			KCNMA1
			MEFV
			XDH
			APOL2
			PRSS33
			GLT1D1
			LOC105377957
			LOC105373040
			LOC105376750
			OTOP2
			LOC105369315
			RPS18
			LOC105369884
			LOC105371347
			BCAR4
			LOC105379330
			LOC101928674
			LOC105373604
			LOC105373288
			NAP1L2
			CNGB1
			LOC105369725
			LOC105372130
			NOS2
			LINC01467
			LOC105369817
			LOC105375542
			RGN
			DCLK3
			LOC105379366
			PRKAG2-AS1
			LOC728040
			LOC105369854
			FLJ40288
			AQP9
			CEACAM6
			RPS10P1
			PHYHIP
			UNC5A
			SLC12A8
			LINC00693
			RPS5
			IGSF3
			SLC13A1
			LOC105372926
			TTTY1B
			LOC105378134
			LOC105378521
			LOC93432
			FFAR3
			FMO10P
			LOC105375924
			LOC105374894
			EHHADH-AS1
			LOC105375522
			SLC22A2
			C9orf43
			LOC102724651
			KIAA1210
			LOC105377207
			MAP1LC3C
			LOC102724393
			LOC401324
			LINC01346
			LIPN
			SIGLEC8
			ASPRV1
			LINC01515
			LOC105377500
			LYZL1
			LOC102724231
			LOC105369747
			ANXA3
			CPLX4
			TLR1
			HIST1H1PS1
			LOC105373350
			LOC105369849
			ZMYND15
			COL1A1
			GPR37L1
			HES1
			CLC
			PWARSN
			ALDOC
			FIGLA
			SPAG11B
			CASC16
			SSTR2
			EPHX3
			LOC105378081
			PNMA6A
			PRR16
			LOC100506098
			LOC105374540
			DNAH17
			DYSF
			LOC105372392
			LOC105375937
			CLEC4E
			RPL10P15
			LINC01387
			LOC101060021
			LOC105369572
			LOC105374038
			ASB10
			LOC105372091
			LMAN1L
			GSTA2
			TM4SF4
			PRAMEF15
			MAOA
			LOC105372083
			VN2R3P
			LOC105371253
			LOC105372891
			LOC105375411
			LOC105376332
			LOC105372076
			LOC101927058
			LOC105373877
			RPL23AP2
			LOC105371574
			LOC101927851
			LAMP3
			LOC100506319
			OOSP1
			LOC101060112
			LOC105371257
			GLTSCR2
			SORT1
			SYT12
			LOC105375512
			VAX2
			LOC101059998
			LOC105373061
			SERPING1
			SLC6A21P
			AADACL4
			MIR3945
			LOC105373587
			HESX1
			FAM159A
			MIMT1
			LOC101928304
			LOC105369428
			IL24
			TRIM29
			NRIR
			LOC105379299
			C1orf168
			LOC105379314
			LOC105377641
			ZNF534
			CD6
			LOC105374983
			ZSCAN4
			LOC105372652
			GUCY2C
			BARX2
			TMEM92
			LOC101927479
			LOC105371391
			LOC105372335
			LOC105375773
			FLJ33534
			RHOH
			WT1-AS
			LDHB
			CRYBA4
			ARSH
			RPS27P17
			LINC01270
			STMND1
			LOC102723458
			MRLN
			LOC105377814
			BACE2
			LINC00841
			ZNF728
			LOC105369146
			LAMB4
			LOC105377898
			LOC105374651
			LOC105373903
			LOC105373636
			LOC105374438
			LOC100420907
			LOC105371652
			CGA
			RPL32
			LOC101927717
			MFAP5
			LOC102724965
			CHRM1
			LOC102724354
			CDC6
			LOC100132146
			KDELC1
			PRR27
			LOC105370338
			NFIL3
			MNX1-AS1
			LOC105377950
			GCA
			RPSAP19
			IGFBP7-AS1
			LOC105374370
			VSIG10L
			LINC01579
			LOC105374770
			LOC105372873
			LOC105378858
			KRT222
			LOC105372753
			LOC101929538
			UBE2L6
			FLJ46284
			LOC105377167
			ENHO
			ADAMTS2
			LOC101929412
			TRPV5
			UGT2B4
			CDY1
			LOC105375368
			LOC105377440
			LILRA6
			CCDC172
			REM2
			LOC105375557
			SMTNL2
			TRIM49B
			LOC105370498
			LOC105378821
			BST1
			LOC105374657
			IL5RA
			LOC105373781
			DEFB125
			LOC105378849
			AQP7P4
			LOC100287066
			MMP20
			HK3
			KRT8P41
			RPL4
			LOC105372030
			RBM38
			RPS21
			PSORS1C3
			CYSTM1
			FAIM3
			LOC105371606
			KRT88P
			LINC00368
			RPS27P9
			LOC101927297
			LOC105370478
			LOC105378493
			LOC105375826
			IFI27
			LOC105374915
			SCN1A
			HP
			C11orf53
			RPL10
			LOC101929531
			IL1RL2
			IFI16
			LOC105377997
			LOC105375185
			LOC105369191
			CICP6
			FAM71F1
			LOC105377087
			LOC105369844
			LOC105373339
			LAMB3
			PPL
			LOC105371624
			RPS6P19
			UBE2Q2P5Y
			TNFAIP6
			CHEK2P2
			LOC105376119
			CASP5
			LOC102723505
			LOC105370982
			LOC101927050
			LINC01093
			MIA2
			LOC101928735
			CCM2L
			LOC105378037
			LOC105370655
			CEBPD
			LOC105371840
			LOC105370355
			LOC105376449
			LOC105376385
			LOC102724913
			LOC105371932
			LOC105375305
			LOC105374323
			LOC105370102
			LOC105371154
			SLC2A10
			SSX4
			VSIG1
			NHLH2
			LOC392232
			LOC105370195
			LOC105371515
			ZNF962P
			BEX2
			FAM3B
			NLRP9P
			LOC105376127
			TEX33
			LOC105372578
			TIGD2
			LOC105371817
			LOC105370187
			LOC105369876
			ELAVL2
			COQ10A
			LEF1-AS1
			METTL7B
			ANKRD22
			LOC105376210
			LOC101927686
			NXF4
			UBE2Q2P4Y
			NAIP
			LINC01301
			LOC105372475
			LOC105370911
			HLA-DOA
			LOC101059954
			LOC105378173
			IRF7
			LOC285000
			LOC105378814
			LOC105376605
			LOC105374466
			DRC7
			LYPD8
			LOC105370418
			LOC101928093
			LOC105378014
			LOC105374537
			CD177
			POTEJ
			C7orf49
			ETV7
			LOC105378708
			HERC6
			CASP1
			LOC105377005
			LBX1-AS1
			LOC105374959
			PRRT1
			SDR16C5
			LOC100420534
			LOC105374955
			HAUS4
			LOC102723475
			HCAR2
			RGS8
			WNT5A
			SPAG6
			LOC105373679
			LOC105373579
			RPS29
			LOC100505909
			SECTM1
			LOC105374393
			C1QTNF7
			APOBEC3A
			C6orf141
			ADAMTSL4
			LOC105370305
			SNAR-B1
			LOC105379214
			TRIM63
			MCM10
			LOC102724957
			LOC285847
			LOC101929284
			IL21R
			LOC105378807
			IL20RA
			TLR5
			FAM157A
			HAS2
			LINC01206
			EPHX4
			LOC105376254
			FCAR
			LOC101926986
			LOC728175
			LOC105374214
			LOC642643
			GALNT9
			LOC105378430
			LOC105369701
			LOC105379387
			OFD1P14Y
			LOC105372715
			LOC100507516
			LOC105376072
			LOC105373811
			LOC105372787
			FLJ42969
			MSR1
			LOC105372877
			NR1H5P
			USP18
			RS1
			LOC105377882
			LOC105376872
			LOC105377961
			LOC105378061
			SPAG11A
			LOC101927490
			FKBP5
			OLIG1
			LOC105374119
			ACE2
			LOC105372079
			LOC102723516
			LOC102723608
			LOC102724700
			CALB2
			LOC105370120
			ZNF479
			ECHDC3
			RPL39
			LOC105372044
			LOC105373165
			LOC105371682
			MXRA5
			CLRN2
			LOC105375973
			ROPN1L
			LOC105369266
			LOC100507443
			GAP43
			LINC01567
			OTOL1
			C7orf72
			LOC105378658
			LOC101060097
			ZNF705A
			KLK12
			HCG27
			OTOF
			CTCFL
			BCL6
			LOC100128276
			SPATC1
			LOC105374284
			LOC101928391
			CSRNP1
			LOC643784
			RNF175
			AREG
			LOC105376583
			DOCK4
			LOC105374833
			SHANK3
			CWH43
			PAX2
			LOC284825
			LOC105378854
			LOC105370076
			LOC105376074
			LOC101929420
			LOC105377985
			ADRA1D
			NR4A3
			MCTP2
			LOC105379371
			LOC102723933
			RPL26P17
			BCL11B
			LOC105378719
			TMEM207
			SOCS3
			LOC105370205
			LOC105378547
			ART4
			SULT6B1
			LOC101929007
			LOC729461
			LOC105373030
			LOC105370826
			LOC105369506
			LOC105376639
			ALPK1
			LOC105369998
			GP2
			RPLP2
			FIGN
			RPL27
			MDFI
			LOC105372934
			SLC11A1
			LOC105378316
			LOC102723567
			LOC100287010
			CTSF
			KIF1B
			LOC101926958
			LOC105374530
			LOC105372459
			MATN4
			LILRA5
			LOC101928475
			PRSS41
			NNMT
			LOC105373969
			GYLTL1B
			LOC105374972
			LOC101927966
			ST6GALNAC3
			MAGI2-AS3
			CXADRP2
			IGFBP5
			LOC105376405
			LOC101927619
			LOC101927392
			LDHBP2
			RERGL
			IL18RAP
			LOC105378883
			TNFRSF25
			CARD16
			DLL4
			LOC100294362
			LOC105374297
			LOC105374528
			LOC105374977
			RPH3A
			LOC100289279
			CCR7
			LOC101927136
			OFD1P5Y
			LOC101929307
			ADGRF2
			BCL2A1
			XKR3
			CR1
			TMEM5-AS1
			LOC105377045
			CCDC64B
			LOC100996671
			DAAM2
			EFEMP1
			LOC105372752
			LOC105373918
			FPR1
			LINC00379
			LOC63930
			CCDC74A
			LOC102724557
			LOC102724478
			GSG1L
			LOC105374818
			LOC105375991
			C9orf116
			RAB24
			LOC105369197
			LOC105370025
			LOC105371211
			SSX3
			LOC102724698
			LOC100507351
			LOC105373452
			EMCN
			LOC105377747
			ACOT6
			DOC2A
			LOC105373938
			LOC105374561
			LOC105377097
			LOC105374264
			TTTY2
			CCL23
			LOC105376521
			LOC105374541
			LINC01554
			FCGR2A
			RBMY1A1
			LOC105373633
			TOX4P1
			C20orf62
			LOC255187
			LOC101928819
			LOC105372942
			LOC399715
			LOC731424
			LOC105369644
			MICD
			CLEC4D
			NPM1P10
			VSTM2B
			LOC102724392
			EXOC3L4
			CDC42P4
			SLC29A4
			LOC105378859
			BATF2
			LOC105371465
			LOC643438
			LOC101060385
			LOC105378917
			LMNB1
			CRABP2
			PNPLA3
			LOC100128770
			TSPAN12
			LINC00320
			LOC105374548
			SLC2A14
			RSPH14
			LOC105376058
			LOC105374039
			LOC105371758
			CXCR1
			LOC105371263
			LOC105376325
			APELA
			NAMPT
			KRT8P26
			ZNF887P
			FAM102A
			TECTB
			LOC105373398
			LOC102723396
			WDR95P
			LOC105378404
			AGRN
			CES3
			ANXA10
			LOC100421267
			SMPD4P2
			CA4
			LOC105371306
			CNTNAP3P2
			LOC105378643
			LOC105371786
			LOC642929
			ZNF705D
			LOC105370513
			CTRC
			WDFY3
			LOC105376224
			LOC105370373
			LOC105369816
			APOL5
			BTF3L4P3
			LOC101927880
			LINC01197
			SH3PXD2B
			LOC105369734
			SERTAD4
			LILRB3
			LOC105377289
			POTEF
			C1orf158
			MMP14
			PADI4
			NF1P1
			MS4A4A
			LOC105373622
			EID2B
			LOC105370118
			LVRN
			EGFR
			LOC101928912
			LOC105379508
			ZSCAN5B
			SFTA3
			LOC105378082
			RFPL3S
			LOC105372357
			ACE3P
			TESPA1
			LOC105371509
			LOC105378396
			LOC105374320
			LOC730021
			LOC105370004
			LOC101060227
			CHI3L2
			CFAP54
			LOC105374992
			FAM150A
			LOC105378398
			CIB3
			LOC102724175
			AQP3
			LOC105379248
			LOC105375503
			LOC101927174
			LOC105378866
			C6orf222
			RPS3A
			LOC105376899
			CFL2
			LINC01443
			LAT
			IQCJ-SCHIP1
			LOC101927419
			LOC105374744
			LOC105376358
			LOC105371048
			LOC105372058
			LOC105369948
			CD28
			LINC01452
			AQP7P3
			LOC105373554
			LOC105374822
			LOC100996379
			LINC01350
			PFDN1
			RPL34
			GBP1P1
			LOC105377568
			LOC105372908
			LINC01242
			LINC00211
			LOC105375629
			LOC100505798
			LOC100420821
			NOX3
			LOC105374797
			CYP2AB1P
			C2orf72
			LOC105369921
			PLSCR1
			PROSP
			RPL21P118
			LAD1
			ARHGAP29
			TMSB4XP5
			C1orf167
			HBE1
			LOC105371550
			LOC105370738
			PLCZ1
			STARD4
			LOC100129620
			LOC105379224
			LOC105372409
			SCN1B
			GLYATL1P3
			RPL3
			LOC102723688
			TAAR2
			ACSL1
			LOC254028
			LOC102724163
			LOC105369156
			LOC105369484
			RAI2
			SRGAP1
			FCGR3B
			LOC100289061
			SPATA18
			LINC00452
			LINC01094
			RPLP2P3
			CALCR
			MC2R
			SMPD3
			LOC105379429
			CRIP2
			TMEM114
			DIO2
			LOC101928810
			LOC102724439
			FOXI3
			LOC100506038
			TBC1D3P6
			LOC101928448
			NTF3
			DMRT2
			LOC105375171
			LOC101928726
			LOC105373710
			LOC105373021
			RAX
			LOC105377158
			USP41
			HIST2H2AA3
			LOC105374627
			ZNF735
			LOC105372629
			STRA6
			LOC105375313
			LOC105372630
			RPL9
			LOC101928635
			OTOP3
			CAMK4
			GALNT14
			DKFZp686K1684
			ROBO3
			P2RY10
			DEFB118
			LOC103171574
			UBE2Q2P6
			LOC105375929
			CSPG5
			LOC105370053
			VWC2
			SLC9A4
			LOC105369476
			GUCY2F
			LOC105374644
			RNF24
			JMJD4
			LOC105376284
			ST3GAL4
			LOC105369824
			TMEM200B
			LOC101927825
			PSG10P
			LOC105378338
			LOC105374900
			LOC105379253
			CRMP1
			LOC105377941
			MYHAS
			ADAM18
			LOC105377883
			LOC105377350
			IL1RN
			LOC105374988
			RFX6
			ZNF396
			GPR158-AS1
			RPL37P23
			LOC105377379
			POTEM
			FABP6
			LOC105378763
			PHTF1
			COL4A6
			TWIST2
			SCN7A
			LINC01550
			ESRP1
			LOC105377436
			LOC102724643
			LOC105371192
			SAMD15
			LOC105369298
			LOC105377416
			TYR
			LOC101929861
			LPPR1
			LOC105372382
			HERC5
			LINC01447
			LOC105375409
			FFAR2
			LOC105379473
			LOC105371250
			SHROOM4
			LOC100507065
			LOC105378066
			LOC102724744
			LOC105378733
			LOC105375401
			LOC105374958
			SDR16C6P
			LOC105371150
			ACOXL
			ZNF438
			POTEI
			LOC102467217
			LOC100128288
			ERVMER34-1
			FGF13
			LOC101926898
			PRDM5
			LOC105376657
			LOC105377770
			LOC101929826
			LOC105372762
			SIGLEC5
			LOC105379511
			LOC102724339
			PRKG1-AS1
			RNA5SP207
			NMUR2
			MARCKSL1
			NBEAP1
			LOC105370259
			LOC105375438
			MGC27382
			LOC105373627
			SLC2A4RG
			LOC105378431
			HCN4
			LOC105378546
			CD8B
			FAM157B
			LOC102724289
			LOC101928591
			HIST1H3D
			ETV3L
			LINC00968
			F5
			LOC105377406
			LOC105374008
			CICP7
			LOC105371302
			LOC105371097
			LOC105377343
			LOC100652777
			C1orf137
			LOC100419835
			GATA2
			EXO1
			GABRA5
			LOC105377253
			CCDC71L
			LRG1
			HAPLN3
			KCNJ2-AS1
			LOC105373661
			LINC00836
			ADM
			CARD17
			LOC101929707
			ANKRD30A
			FPR2
			LAP3
			LOC101929235
			SELM
			ABCB11
			GRAP
			BCRP3
			MXD1
			KCNH7
			IFIH1
			DCDC5
			MANSC1
			LOC285696
			LOC105379377
			LMCD1
			LINC01500
			GNG12-AS1
			LOC105379012
			LOC105371719
			LOC105378132
			LOC105374783
			WFDC8
			SEMA3F
			LOC105374016
			UGT1A
			LOC283585
			MUC13
			LOC105369770
			LOC105372593
			MARCO
			LOC105371124
			RPL23AP60
			CPE
			TDRD7
			HIST1H2BD
			NSUN7
			CD200R1
			NOBOX
			LOC105371808
			LOC105370656
			LOC105375739
			LOC105376027
			LOC105372911
			LOC105378085
			LOC105378055
			LOC105378003
			LOC105377672
			LOC105372935
			RPL31
			KIAA1462
			LY9
			PYGO1
			LOC105369958
			CCDC144NL-AS1
			TRN-GTT23-1
			DDX25
			RPS25
			TSGA13
			LOC105377682
			SHOX2
			NPY4R
			MARS2
			RIMS4
			LOC105377182
			LOC105369185
			LOC105375249
			C1QA
			LOC729950
			LOC105376727
			DCN
			LOC102724039
			LOC102724801
			DKKL1
			LOC105369513
			S100A12
			GYG1
			CD300LD
			LOC105378100
			ATP8B5P
			TPH2
			SEMA6B
			MYLK3
			RPS27P13
			ODF3B
			CACNG6
			JDP2
			LOC102724785
			MCM3AP-AS1
			LOXHD1
			LOC102723414
			LOC105372608
			TLR2
			WFDC1
			LOC105370059
			CES5AP1
			GOLGA8G
			GPR139
			LOC105377273
			PSG11
			LINC00508
			LINC01281
			DHX58
			CASP4
			LOC101929309
			IFITM1
			B4GALT5
			IL18R1
			LOC105372619
			VNN2
			LINC00403
			LOC105370233
			DTX3
			C8orf74
			LOC105374642
			SUN5
			EPHA10
			LPPR5
			STMN2
			C9orf92
			LOC105376291
			MT2A
			BACH2
			LOC105371555
			TCN2
			LBH
			PGS1
			TMEM88
			LOC339298
			LOC101928476
			BANCR
			COL27A1
			LINC01461
			RPS16P10
			LOC105372016
			LOC105371521
			RPL38
			CEBPE
			LOC105378309
			RPS16
			LOC101929364
			LOC105375431
			CLEC18C
			MEP1B
			HORMAD1
			AOX1
			FBXO2
			RPL23P3
			LOC105369341
			AANAT
			LY96
			IL1R1
			KLK3
			GLT6D1
			LOC101929935
			LOC400682
			TTTY4C
			GLOD5
			LOC101927040
			LOC102724571
			LOC105376556
			LOC105376890
			LOC105375770
			C11orf70
			C8orf87
			TYMP
			LOC102724080
			LOC105373347
			HIF1A-AS1
			TEX15
			TRIM5
			LOC105376941
			NEK2
			RPS28P1
			LOC105374985
			LOC105373704
			LOC105378737
			AKR1B1P3
			HIST2H2BE
			LOC105371536
			LOC101927845
			THEMIS
			LINC00266-4P
			LINC01320
			CYP1B1
			ALPL
			FOLR3
			CACNA1G
			LINC01512
			SAT1
			LOC105376505
			ROS1
			C1QTNF1
			BMP8B
			FAM230B
			SLC6A3
			SLC6A17
			LOC100288181
			LOC102723739
			LOC101928868
			HNRNPCP9
			DUSP13
			CD1C
			CHRNA7
			LOC105371382
			MCTP1
			LOC105369597
			LINC01580
			LOC105378478
			LOC105373545
			RPLP1P4
			CDC25A
			ST8SIA5
			LOC101927216
			LOC101927273
			LOC105369327
			LOC105377085
			LOC105378890
			LOC101927949
			LOC653160
			RPL13AP25
			KRT18P55
			LOC101928639
			HPN
			LOC100128006
			RPL10A
			LOC105369981
			SLC17A1
			LINC00839
			LOC105373647
			LOC105369717
			LOC105371956
			LOC105374846
			LOC105376419
			LINC01257
			EHF
			MROH2A
			LOC105377368
			FRMD3
			LOC101060170
			LOC105371597
			C2orf73
			ID3
			LOC105373172
			LOC105374465
			SERPINB5
			LOC105375167
			LOC105378269
			LOC105374436
			CSNK1A1L
			LOC105374505
			LOC105369724
			LOC105373053
			LOC105373408
			NLRC4
			LOC105378565
			LOC440982
			SLC22A4
			NAMPTP1
			KCNE1
			LOC105372019
			FABP7
			LOC105377401
			LINC01150
			FAM20A
			CLRN1
			LOC105372609
			UGT3A1
			LOC105373082
			GK
			DSCR8
			LOC100130035
			SH2D1A
			SLC9A5
			LOC105370839
			LOC105372649
			LOC105377880
			BPIFA2
			NR2F1
			LOC105378021
			FBP2
			LOC105374995
			LOC105370578
			PCBP1-AS1
			MAB21L3
			PRSS54
			RGS16
			LOC101927394
			NXNP1
			BASP1
			LINC00434
			LOC388572
			LOC105371142
			RPS14P4
			LOC100129293
			DNAJC22
			CLDN11
			RPL29
			LOC105375180
			LOC105377179
			LOC105379481
			RPS23
			PROK2
			SSX2
			NEURL2
			LINC01127
			INTU
			LINC01336
			MTND5P28
			LOC105374277
			LOC105370436
			TBX5
			ADGRG3
			LOC105371057
			OFD1P6Y
			LOC105372528
			PLCG1
			AQP7P2
			CHMP5
			KIAA1958
			HAGHL
			RTN4R
			LOC105375841
			LOC105370104
			LOC105378798
			LOC105374295
			CACNA1E
			LOC102724955
			LOC101928424
			LOC102725176
			LOC105373905
			DSG2-AS1
			SLC26A8
			NF1P2
			LOC102723603
			CAND1.11
			FOLH1
			LOC105373098
			LOC105374431
			HRH4
			LOC101928522
			LOC101927653
			LOC101928109
			SLC16A12
			LOC101927404
			LOC102723919
			COL15A1
			RBM24
			MYCNUT
			TMEM223
			FLT3LG
			CREG2
			LOC105370607
			LOC100529111
			SYT5
			LOC105369851
			LOC105372159
			LOC105379028
			LOC105374243
			LOC105372922
			SPRN
			HBEGF
			LOC105373540
			LINC00222
			NXF2
			LOC102724214
			LOC105379145
			ABCA1
			MIR223
			LOC105372869
			LOC105377911
			TNFSF10
			LOC105373529
			LOC105373480
			DTX3L
			PLA2G4E
			LOC105373808
			INSC
			SLC2A3
			PRAMEF26
			LOC105375199
			LOC105374634
			A3GALT2
			LOC105378688
			TMCO5A
			LOC100506474
			LOC155060
			LOC105370466
			HAO1
			MUC7
			TMPRSS11E
			LOC105374251
			AICDA
			ELF3
			LOC105371759
			PAX9
			LOC101929727
			LOC105371349
			LOC102724247
			LOC105377884
			LOC105373144
			CXCR2
			LOC105372957
			LOC105376786
			LOC105376834
			LOC105376568
			ERICH1-AS1
			SYPL2
			TUBA3C
			LOC105378542
			LOC105373314
			FGD4
			FAT2
			LOC285819
			LINC00958
			LOC102723895
			LOC105375732
			TSC22D3
			LOC105378492
			APOB
			LOC105376606
			POTEE
			LOC105373345
			GOLGA6D
			S100A11P3
			LOC105375082
			LINC01136
			VN1R7P
			SPACA3
			SIPA1L2
			LOC105373417
			ARL4C
			LOC102723624
			LOC102724271
			SIAH1P1
			MAL
			LOC728535
			PRRG4
			FAM86B3P
			MERTK
			SIGLEC14
			LOC101930164
			ALOX15
			LOC105373395
			SKOR2
			LOC399716
			DHRS13
			NUPR1
			LOC105371462
			LOC105374705
			LOC105370009
			TRPC7
			LINC01349
			LOC105376488
			LOC105375949
			SERPINA1
			MYO10
			LOC105379053
			RPS13
			BCL9L
			CCDC155
			LOC105375769
			LOC105375478
			IL1RL1
			LOC105372637
			LOC101929983
			LOC105371317
			PLXNC1
			FCGR1B
			LINC00917
			LOC105376108
			LOC105377825
			PACRG-AS1
			LOC102724309
			OTX1
			SIX3
			CHRNB4
			LOC105370508
			MCEMP1
			PTGFR
			LINC00550
			SNX31
			LOC105370604
			LOC105379418
			LOC105377714
			HSD3BP4
			LOC102724768
			LOC101929498
			C12orf29
			LINC01229
			IL6STP1
			LOC105377434
			VGLL1
			LOC102724495
			MYT1
			TRAT1
			NR2E1
			DYRK2
			DYTN
			ABCD2
			LOC728763
			F11
			IFITM2
			ASAP3
			ASPH
			GNAT3
			LOC102723490
			LOC101927566
			LOC105379222
			LOC105377512
			LOC105372666
			RPS2
			SLC19A3
			LSMEM1
			LINC00282
			LOC105375765
			LOC105376185
			LEF1
			HSD3BP2
			LOC100289495
			TRIM40
			SLC22A8
			SLC22A1
			LOC105378479
			MYBPC3
			LOC100507221
			PLA1A
			LINC00692
			PPP1R42
			HPR
			HIST2H2AA4
			SLC22A11
			LOC105378823
			LOC105373437
			TSPYL2
			TTC24
			KLLN
			LOC100506113
			RPL7
			LOC105375483
			FBLN1
			LOC388942
			RP1
			GS1-279B7.1
			LCK
			LOC105378800
			TIFAB
			LOC105373013
			STC1
			ANO1
			NCCRP1
			KLHDC8B
			LOC101927333
			LOC100134822
			SLC16A9
			LOC101060026
			BNIP3P1
			LOC105377150
			LOC105375262
			CD248
			GLB1L2
			LOC101928622
			LOC100129603
			LOC101928344
			LOC105374316
			LOC101929984
			DRD2
			VEGFC
			VLDLR
			ITGB6
			PPP1R3B
			LOC105379474
			FCER1A
			LOC105373173
			LOC105378764
			LOC101929680
			LOC102724109
			LOC105377678
			LOC105373162
			SAMD9L
			LOC105371268
			HSD3B1
			LOC101928477
			LOC105374991
			LOC105369832
			XKR7
			LOC101926933
			LOC105373426
			HMP19
			LOC105372514
			HELZ2
			XKR5
			ADAMTS14
			DYDC2
			HSPA6
			LOC105371010
			NT5DC4
			LOC101929027
			LOC105372576
			SCGN
			PHC2
			LOC105371718
			PDILT
			ZNF792
			LOC105372774
			LOC105377505
			CCDC86
			LOC105374602
			DMBT1P1
			LOC105378146
			GPR141
			CRISPLD1
			STX11
			CLVS2
			LOC105370492
			CCDC42B
			LOC101927123
			LOC105379315
			ARG1
			LOC100420171
			SMIM21
			DUSP1
			LOC105371774
			GUCY2D
			FGF4
			LOC105369496
			OLAH
			LOC105376569
			IRAK3
			LOC105376751
			MROH2B
			LOC728048
			TBKBP1
			GPRC5A
			GAMT
			PSG5
			LOC105370453
			TREML4
			RGCC
			LOC105375875
			GSDMC
			TTTY2B
			LOC101929363
			LOC101928336
			ACO1
			UBE2Q2P11
			LOC105373854
			DNAJC25-GNG10
			CLEC18B
			LOC105370996
			LOC101927757
			LOC100289650
			LOC105378318
			SEMA7A
			CDY1B
			HTRA3
			LOC105372849
			LOC105370999
			LOC101928886
			LOC105370236
			PASD1
			TRMT13
			LOC105373999
			LOC105373523
			NCOR1P3
			LOC105378020
			CDH6
			LOC105379507
			CICP27
			LOC105374315
			LOC105374234
			LOC100996415
			LOC105372981
			MGAT4D
			RPS8P8
			LOC102467655
			MYL1
			SLC5A9
			LOC105375597
			CLCA2
			LOC105378582
			LOC102724178
			LOC105376476
			RPL13AP5
			PLSCR5
			RPS23P9
			LOC105377819
			RUFY4
			LOC105375027
			LOC102724297
			SRGN
			MS4A15
			TRIB1
			LCA5
			LOC105374193
			LOC101930028
			LOC105374080
			RGR
			CCKBR
			LOC105379465
			RCAN3
			LOC105375640
			C8orf88
			CD3D
			ERICH3
			LOC105376503
			EEF1B2
			LOC400499
			SEMA3B
			LOC105375931
			DRGX
			CCDC160
			HERC2P4
			LOC100507560
			GLI3
			LOC105378209
			LOC101929473
			GOLGA8S
			LOC105379178
			LOC105378857
			ATP6V0E2-AS1
			MEP1AP4
			QPCT
			OSBPL6
			KCNK12
			LINC01425
			LINC00462
			LOC100287243
			LINC00457
			RPL30
			C12orf57
			LOC105369735
			IGSF5
			LOC105376862
			S100A8
			LOC105372360
			SULT4A1
			LOC105376193
			INHBB
			SOX9-AS1
			LOC101927452
			LOC730076
			LOC105371756
			LOC105373741
			LINC01235
			LOC102724897
			MARC1
			GAB2
			LOC105376148
			AP3B2
			LOC100420863
			LOC105373211
			LOC105374468
			LOC105373563
			AADAT
			LOC105372694
			LOC105373506
			AMIGO1
			FADS6
			LOC101928996
			S100A11
			IL27
			LOC105369460
			LOC101928902
			SRSF8
			LOC102724431
			CCL24
			LOC105376091
			LOC105378712
			TRIM51EP
			LINC01531
			EEF1A1
			LINC00870
			LIMK2
			EPHA1
			LOC101927284
			LOC105369895
			LOC105370057
			LOC105376588
			ARHGEF40
			LINC00861
			LTB4R
			LOC105369169
			DHRS9
			ISG15
			CREB5
			UBASH3A
			LOC105377688
			ATP6V0A4
			RNF213
			DGKK
			BPIFA4P
			LOC105370409
			LOC105372487
			LOC105377845
			LOC105374620
			LOC105372978
			TSSC2
			LOC100421130
			LOC101060093
			LOC105378769
			LINC00620
			RGS2
			LOC105376334
			LOC105376097
			GFRA3
			MGAM
			CLUHP3
			OFD1P11Y
			LINC01310
			LIPM
			LIPF
			ELOVL2-AS1
			LOC344887
			LOC105372051
			CD163
			LOC100506393
			KDR
			DPT
			RPS18P12
			LINC01497
			LOC285389
			LOC101927263
			LOC105376195
			EPPK1
			LINC01128
			RHPN1
			RPS2P7
			LOC105376082
			PDGFRL
			LOC100506422
			MUC19
			LOC102723337
			LOC105379467
			LOC101927097
			TCP11
			RORB-AS1
			LOC105370286
			LOC105374820
			CLEC3A
			LOC105375458
			IKZF2
			MIXL1
			RPL23AP45
			LOC102724020
			LOC105370775
			IFITM3
			LOC105377609
			CC2D2A
			PDE2A
			AQP7P1
			TBX4
			MARCKS
			BTN1A1
			LOC102724358
			LOC105372932
			UNQ6494
			LOC105371019
			CNR2
			LOC105369711
			TRIM67
			LOC283575
			ALOX15B
			FAP
			LINC01307
			LOC101928263
			LOC101929011
			CAPN13
			CCR1
			LOC105378284
			LINC00710
			NCRNA00249
			LOC105370553
			LOC105379317
			LOC105371143
			BST2
			FCGR1C
			BTNL8
			LOC105377514
			ATP1A2
			LOC105369821
			SNORD13
			TNFSF4
			TG
			LOC105369449
			HAR1B
			ATP8A2P3
			LOC105370396
			LOC105369655
			SPATA25
			LINC00923
			C3orf84
			IFI6
			LOC105377152
			BTC
			LOC105374687
			TCN1
			LOC105374950
			LOC101929544
			LOC101927244
			PYGL
			LOC105376537
			LOC100129781
			TXK
			LOC105372063
			C7orf66
			GLYATL3
			LOC399886
			KCNJ4
			LOC105377156
			C11orf40
			LOC105371649
			GRAPL
			PLXDC2
			RASGRP1
			CFI
			LOC101929435
			LOC105374252
			LOC105376617
			LOC101929279
			NFIB
			PSORS1C1
			LINC01485
			LOC105371244
			LPA
			CD5L
			KHDC1L
			SLC15A1
			SNHG5
			KREMEN1
			LRCH2
			COL28A1
[truncated: 450 more rows]
